# Supplementary material for: Dynamics of extended-spectrum cephalosporin resistance genes in Escherichia coli from Europe and North America
Source: Nat Commun. 2022 Dec 12;13:7490. doi: 10.1038/s41467-022-34970-7 (PMC9744880; doi:10.1038/s41467-022-34970-7)
Supplement: Supplementary file 3 — Source Data [file 41467_2022_34970_MOESM3_ESM.xlsx]

## Sheet: Source_Data
Genome_ID	Bioproject_ShortReadData	Biosample_ShortReadData	Run_accession_ShortReadData	Hyperlink_accession_code_ShortReadData	Bioproject_LongReadData	Biosample_LongReadData	Run_accession_LongReadData	Hyperlink_accession_code_LongReadData	Reference	Sequence_type_(ST)	Phylogroup	fimH	Contigs_number	Largest_contig	Total_length	Enterobacterales	Collection_year	Country	Source_origin	ESC-R_types	ESC-R_genes	Aminoglycoside	Sulfonamide	Tetracycline	Beta_lactam	Diaminopyrimidines	Macrolide	Phenicol	Aminoglycoside_FQ	Quinolone_FQ	Colistin	Lincosamides	Fosfomycin	Rifampicin	Carbapenem	Quinolone_FQ_genotype	aac(2')-IIa	aac(3)-I	aac(3)-Ic	aac(3)-IIa	aac(3)-IId	aac(3)-IV	aac(3)-IVa	aac(6')-33	aac(6')-Iaa	aac(6')Ib-cr	aac(6')-Ib-Hangzhou	aac(6')-Ib3	aac(6')-If
N16-00704	PRJNA740259	SAMN19836125	SRR15049749	ftp.sra.ebi.ac.uk/vol1/fastq/SRR150/049/SRR15049749/SRR15049749_1.fastq.gz;ftp.sra.ebi.ac.uk/vol1/fastq/SRR150/049/SRR15049749/SRR15049749_2.fastq.gz	-	-	-	-	this study	292	-	-	24	1459792	4817043	Salmonella enterica	2014	Canada	Food	ESBL	blaCTX-M-1	Aminoglycoside	-	-	-	-	-	-	-	-	-	-	-	-	-	-	-	-	-	-	-	-	-	-	aac(6')-Iaa	-	-	-	-
N16-00856	PRJEB50837	SAMEA12943211	ERR8650584	ftp.sra.ebi.ac.uk/vol1/fastq/ERR865/004/ERR8650584/ERR8650584_1.fastq.gz;ftp.sra.ebi.ac.uk/vol1/fastq/ERR865/004/ERR8650584/ERR8650584_2.fastq.gz	-	-	-	-	this study	101	B1	fimH86	132	373344	5075050	Escherichia coli	2012	Canada	Food	ESBL	blaSHV-12	Aminoglycoside	Sulfonamide	Tetracycline	Beta_lactam	-	-	-	-	-	-	-	-	-	-	gyrA.S83L	-	-	-	-	-	-	-	-	-	-	-	-	-
N16-00857	PRJEB50837	SAMEA12943212	ERR8650585	ftp.sra.ebi.ac.uk/vol1/fastq/ERR865/005/ERR8650585/ERR8650585_1.fastq.gz;ftp.sra.ebi.ac.uk/vol1/fastq/ERR865/005/ERR8650585/ERR8650585_2.fastq.gz	-	-	-	-	this study	57	E	fimH25	54	625784	5162528	Escherichia coli	2013	Canada	Chicken	ESBL	blaCTX-M-1	Aminoglycoside	Sulfonamide	Tetracycline	-	-	-	-	-	-	-	-	-	-	-	-	-	-	-	-	-	-	-	-	-	-	-	-	-
N16-00858	PRJEB50837	SAMEA12943213	ERR8650586	ftp.sra.ebi.ac.uk/vol1/fastq/ERR865/006/ERR8650586/ERR8650586_1.fastq.gz;ftp.sra.ebi.ac.uk/vol1/fastq/ERR865/006/ERR8650586/ERR8650586_2.fastq.gz	-	-	-	-	this study	5885	B1	fimH32	83	1193768	4918257	Escherichia coli	2013	Canada	Food	ESBL	blaCTX-M-1	-	Sulfonamide	Tetracycline	-	-	-	-	-	-	-	-	-	-	-	-	-	-	-	-	-	-	-	-	-	-	-	-	-
N16-00859	PRJEB50837	SAMEA12943214	ERR8650587	ftp.sra.ebi.ac.uk/vol1/fastq/ERR865/007/ERR8650587/ERR8650587_1.fastq.gz;ftp.sra.ebi.ac.uk/vol1/fastq/ERR865/007/ERR8650587/ERR8650587_2.fastq.gz	-	-	-	-	this study	297	B1	fimH38	88	516279	5326133	Escherichia coli	2013	Canada	Food	ESBL	blaCTX-M-1	-	Sulfonamide	Tetracycline	-	-	-	-	-	-	-	-	-	-	-	-	-	-	-	-	-	-	-	-	-	-	-	-	-
N16-00860	PRJEB50837	SAMEA12943215	ERR8650588	ftp.sra.ebi.ac.uk/vol1/fastq/ERR865/008/ERR8650588/ERR8650588_1.fastq.gz;ftp.sra.ebi.ac.uk/vol1/fastq/ERR865/008/ERR8650588/ERR8650588_2.fastq.gz	-	-	-	-	this study	3075	A	fimH54	249	138017	4861142	Escherichia coli	2013	Canada	Food	ESBL	blaCTX-M-15	Aminoglycoside	Sulfonamide	Tetracycline	Beta_lactam	Diaminopyrimidines	Macrolide	Phenicol	-	-	-	-	-	-	-	gyrA.S83L, gyrA.D87N, parC.S80I, parE.S458A	-	-	-	-	-	-	-	-	-	-	-	-	-
N16-00861	PRJEB50837	SAMEA12943216	ERR8650589	ftp.sra.ebi.ac.uk/vol1/fastq/ERR865/009/ERR8650589/ERR8650589_1.fastq.gz;ftp.sra.ebi.ac.uk/vol1/fastq/ERR865/009/ERR8650589/ERR8650589_2.fastq.gz	PRJEB54884	SAMEA110398691	ERR9979368	ftp.sra.ebi.ac.uk/vol1/run/ERR997/ERR9979368/N16-00861.fastq.gz	this study	88	C	fimH39	81	913522	5352426	Escherichia coli	2013	Canada	Pig	ESBL	blaCTX-M-1	Aminoglycoside	Sulfonamide	-	Beta_lactam	-	-	-	-	-	-	-	-	-	-	-	-	-	-	-	-	-	-	-	-	-	-	-	-
N16-00862	PRJEB50837	SAMEA12943217	ERR8650590	ftp.sra.ebi.ac.uk/vol1/fastq/ERR865/000/ERR8650590/ERR8650590_1.fastq.gz;ftp.sra.ebi.ac.uk/vol1/fastq/ERR865/000/ERR8650590/ERR8650590_2.fastq.gz	-	-	-	-	this study	2144	B1	fimH1368	44	1236774	4965861	Escherichia coli	2013	Canada	Pig	ESBL	blaCTX-M-1	-	Sulfonamide	Tetracycline	-	-	-	-	-	-	-	Lincosamides	-	-	-	-	-	-	-	-	-	-	-	-	-	-	-	-	-
N16-00864	PRJEB50837	SAMEA12943218	ERR8650591	ftp.sra.ebi.ac.uk/vol1/fastq/ERR865/001/ERR8650591/ERR8650591_1.fastq.gz;ftp.sra.ebi.ac.uk/vol1/fastq/ERR865/001/ERR8650591/ERR8650591_2.fastq.gz	-	-	-	-	this study	48	A	fimH23	155	210682	5092121	Escherichia coli	2013	Canada	Chicken	ESBL	blaSHV-12	Aminoglycoside	Sulfonamide	Tetracycline	-	-	-	-	-	-	-	-	-	-	-	-	-	-	-	-	-	-	aac(3)-Iva	-	-	-	-	-	-
N16-00865	PRJEB50837	SAMEA12943219	ERR8650592	ftp.sra.ebi.ac.uk/vol1/fastq/ERR865/002/ERR8650592/ERR8650592_1.fastq.gz;ftp.sra.ebi.ac.uk/vol1/fastq/ERR865/002/ERR8650592/ERR8650592_2.fastq.gz	-	-	-	-	this study	1727	B1	fimH31	104	515009	5102759	Escherichia coli	2013	Canada	Chicken	ESBL	blaCTX-M-1	-	Sulfonamide	Tetracycline	-	-	-	-	-	-	-	-	Fosfomycin	-	-	-	-	-	-	-	-	-	-	-	-	-	-	-	-
N16-00866	PRJEB50837	SAMEA12943220	ERR8650593	ftp.sra.ebi.ac.uk/vol1/fastq/ERR865/003/ERR8650593/ERR8650593_1.fastq.gz;ftp.sra.ebi.ac.uk/vol1/fastq/ERR865/003/ERR8650593/ERR8650593_2.fastq.gz	-	-	-	-	this study	1727	B1	fimH31	123	514224	5101212	Escherichia coli	2013	Canada	Chicken	ESBL	blaCTX-M-1	-	Sulfonamide	Tetracycline	-	-	-	-	-	-	-	-	Fosfomycin	-	-	-	-	-	-	-	-	-	-	-	-	-	-	-	-
N16-00867	PRJEB50837	SAMEA12943221	ERR8650594	ftp.sra.ebi.ac.uk/vol1/fastq/ERR865/004/ERR8650594/ERR8650594_1.fastq.gz;ftp.sra.ebi.ac.uk/vol1/fastq/ERR865/004/ERR8650594/ERR8650594_2.fastq.gz	-	-	-	-	this study	1727	B1	fimH31	115	514224	5104438	Escherichia coli	2013	Canada	Chicken	ESBL	blaCTX-M-1	-	Sulfonamide	Tetracycline	-	-	-	-	-	-	-	-	-	-	-	-	-	-	-	-	-	-	-	-	-	-	-	-	-
N16-00868	PRJEB50837	SAMEA12943222	ERR8650595	ftp.sra.ebi.ac.uk/vol1/fastq/ERR865/005/ERR8650595/ERR8650595_1.fastq.gz;ftp.sra.ebi.ac.uk/vol1/fastq/ERR865/005/ERR8650595/ERR8650595_2.fastq.gz	-	-	-	-	this study	1727	B1	fimH31	109	514224	5103324	Escherichia coli	2013	Canada	Chicken	ESBL	blaCTX-M-1	-	Sulfonamide	Tetracycline	-	-	-	-	-	-	-	-	Fosfomycin	-	-	-	-	-	-	-	-	-	-	-	-	-	-	-	-
N16-00869	PRJEB50837	SAMEA12943223	ERR8650596	ftp.sra.ebi.ac.uk/vol1/fastq/ERR865/006/ERR8650596/ERR8650596_1.fastq.gz;ftp.sra.ebi.ac.uk/vol1/fastq/ERR865/006/ERR8650596/ERR8650596_2.fastq.gz	-	-	-	-	this study	10	B1	fimH25	670	299718	5394088	Escherichia coli	2013	Canada	Chicken	ESBL	blaCTX-M-1	-	Sulfonamide	Tetracycline	-	-	-	-	-	-	-	-	-	-	-	gyrA.D87G	-	-	-	-	-	-	-	-	-	-	-	-	-
N16-00870	PRJEB50837	SAMEA12943224	ERR8650597	ftp.sra.ebi.ac.uk/vol1/fastq/ERR865/007/ERR8650597/ERR8650597_1.fastq.gz;ftp.sra.ebi.ac.uk/vol1/fastq/ERR865/007/ERR8650597/ERR8650597_2.fastq.gz	-	-	-	-	this study	2522	B1	fimH38	51	607309	4948576	Escherichia coli	2013	Canada	Chicken	ESBL	blaCTX-M-1	-	Sulfonamide	Tetracycline	-	-	-	-	-	-	-	-	-	-	-	-	-	-	-	-	-	-	-	-	-	-	-	-	-
N16-00871	PRJEB50837	SAMEA12943225	ERR8650598	ftp.sra.ebi.ac.uk/vol1/fastq/ERR865/008/ERR8650598/ERR8650598_1.fastq.gz;ftp.sra.ebi.ac.uk/vol1/fastq/ERR865/008/ERR8650598/ERR8650598_2.fastq.gz	-	-	-	-	this study	2522	B1	fimH38	79	607887	4966804	Escherichia coli	2013	Canada	Chicken	ESBL	blaCTX-M-1	-	Sulfonamide	Tetracycline	-	-	-	-	-	-	-	-	-	-	-	-	-	-	-	-	-	-	-	-	-	-	-	-	-
N16-00874	PRJEB50837	SAMEA12943226	ERR8650599	ftp.sra.ebi.ac.uk/vol1/fastq/ERR865/009/ERR8650599/ERR8650599_1.fastq.gz;ftp.sra.ebi.ac.uk/vol1/fastq/ERR865/009/ERR8650599/ERR8650599_2.fastq.gz	-	-	-	-	this study	212	B1	fimH38	188	356519	5187849	Escherichia coli	2014	Canada	Chicken	ESBL	blaCTX-M-55	Aminoglycoside	Sulfonamide	Tetracycline	-	-	-	Phenicol	-	-	-	-	-	-	-	gyrA.S83L, parC.S80R	-	-	-	-	-	-	-	-	-	-	-	-	-
N16-00875	PRJEB50837	SAMEA12943227	ERR8650600	ftp.sra.ebi.ac.uk/vol1/fastq/ERR865/000/ERR8650600/ERR8650600_1.fastq.gz;ftp.sra.ebi.ac.uk/vol1/fastq/ERR865/000/ERR8650600/ERR8650600_2.fastq.gz	-	-	-	-	this study	117	G	fimH97	87	631452	5113404	Escherichia coli	2014	Canada	Food	ESBL	blaCTX-M-1	-	Sulfonamide	Tetracycline	-	-	-	-	-	-	-	-	-	-	-	-	-	-	-	-	-	-	-	-	-	-	-	-	-
N16-00876	PRJEB50837	SAMEA12943228	ERR8650601	ftp.sra.ebi.ac.uk/vol1/fastq/ERR865/001/ERR8650601/ERR8650601_1.fastq.gz;ftp.sra.ebi.ac.uk/vol1/fastq/ERR865/001/ERR8650601/ERR8650601_2.fastq.gz	-	-	-	-	this study	10	A	fimH54	232	327029	5146654	Escherichia coli	2014	Canada	Food	ESBL	blaCTX-M-1	Aminoglycoside	Sulfonamide	Tetracycline	-	-	-	-	-	-	-	-	-	-	-	-	-	-	-	-	-	-	aac(3)-IVa	-	-	-	-	-	-
N16-00877	PRJEB50837	SAMEA12943229	ERR8650602	ftp.sra.ebi.ac.uk/vol1/fastq/ERR865/002/ERR8650602/ERR8650602_1.fastq.gz;ftp.sra.ebi.ac.uk/vol1/fastq/ERR865/002/ERR8650602/ERR8650602_2.fastq.gz	-	-	-	-	this study	388	B1	fimH26	91	354272	5051084	Escherichia coli	2014	Canada	Food	ESBL	blaCTX-M-1	-	Sulfonamide	Tetracycline	Beta_lactam	-	-	-	-	-	-	-	-	-	-	-	-	-	-	-	-	-	-	-	-	-	-	-	-
N16-00878	PRJEB50837	SAMEA12943230	ERR8650603	ftp.sra.ebi.ac.uk/vol1/fastq/ERR865/003/ERR8650603/ERR8650603_1.fastq.gz;ftp.sra.ebi.ac.uk/vol1/fastq/ERR865/003/ERR8650603/ERR8650603_2.fastq.gz	-	-	-	-	this study	Unknown	B1	fimH32	85	703324	5286035	Escherichia coli	2014	Canada	Food	ESBL	blaCTX-M-1	Aminoglycoside	Sulfonamide	Tetracycline	-	-	-	-	-	-	-	-	-	-	-	-	-	-	-	-	-	-	-	-	-	-	-	-	-
N16-00879	PRJEB50837	SAMEA12943231	ERR8650604	ftp.sra.ebi.ac.uk/vol1/fastq/ERR865/004/ERR8650604/ERR8650604_1.fastq.gz;ftp.sra.ebi.ac.uk/vol1/fastq/ERR865/004/ERR8650604/ERR8650604_2.fastq.gz	-	-	-	-	this study	117	G	fimH97	89	689186	5149993	Escherichia coli	2014	Canada	Food	ESBL	blaCTX-M-1	-	-	-	-	-	-	-	-	-	-	-	-	-	-	-	-	-	-	-	-	-	-	-	-	-	-	-	-
N16-00880	PRJEB50837	SAMEA12943232	ERR8650605	ftp.sra.ebi.ac.uk/vol1/fastq/ERR865/005/ERR8650605/ERR8650605_1.fastq.gz;ftp.sra.ebi.ac.uk/vol1/fastq/ERR865/005/ERR8650605/ERR8650605_2.fastq.gz	-	-	-	-	this study	453	B1	fimH31	88	353494	5082039	Escherichia coli	2014	Canada	Pig	ESBL	blaCTX-M-1	Aminoglycoside	Sulfonamide	Tetracycline	Beta_lactam	-	-	-	-	-	-	-	-	-	-	-	-	-	-	-	-	-	-	-	-	-	-	-	-
N16-00881	PRJEB50837	SAMEA12943233	ERR8650606	ftp.sra.ebi.ac.uk/vol1/fastq/ERR865/006/ERR8650606/ERR8650606_1.fastq.gz;ftp.sra.ebi.ac.uk/vol1/fastq/ERR865/006/ERR8650606/ERR8650606_2.fastq.gz	-	-	-	-	this study	101	B1	fimH86	279	412510	5225398	Escherichia coli	2014	Canada	Pig	ESBL	blaCTX-M-1	Aminoglycoside	Sulfonamide	-	-	Diaminopyrimidines	-	-	-	-	-	-	-	-	-	-	-	-	-	-	-	-	-	-	-	-	-	-	-
N16-00882	PRJEB50837	SAMEA12943234	ERR8650607	ftp.sra.ebi.ac.uk/vol1/fastq/ERR865/007/ERR8650607/ERR8650607_1.fastq.gz;ftp.sra.ebi.ac.uk/vol1/fastq/ERR865/007/ERR8650607/ERR8650607_2.fastq.gz	-	-	-	-	this study	2628	B1	fimH1243	87	352908	5144000	Escherichia coli	2014	Canada	Pig	ESBL	blaCTX-M-15	Aminoglycoside	Sulfonamide	Tetracycline	-	Diaminopyrimidines	Macrolide	-	-	-	-	-	-	-	-	-	-	-	-	aac(3)-IIa	-	-	-	-	-	-	-	-	-
N16-00883	PRJEB50837	SAMEA12943235	ERR8650608	ftp.sra.ebi.ac.uk/vol1/fastq/ERR865/008/ERR8650608/ERR8650608_1.fastq.gz;ftp.sra.ebi.ac.uk/vol1/fastq/ERR865/008/ERR8650608/ERR8650608_2.fastq.gz	-	-	-	-	this study	224	B1	fimH39	45	994414	4933199	Escherichia coli	2014	Canada	Chicken	ESBL	blaCTX-M-1	-	Sulfonamide	Tetracycline	-	-	-	-	-	-	-	-	-	-	-	-	-	-	-	-	-	-	-	-	-	-	-	-	-
N16-00885	PRJEB50837	SAMEA12943236	ERR8650609	ftp.sra.ebi.ac.uk/vol1/fastq/ERR865/009/ERR8650609/ERR8650609_1.fastq.gz;ftp.sra.ebi.ac.uk/vol1/fastq/ERR865/009/ERR8650609/ERR8650609_2.fastq.gz	-	-	-	-	this study	2732	D	fimH577	96	529570	5333252	Escherichia coli	2014	Canada	Chicken	ESBL	blaSHV-12	Aminoglycoside	Sulfonamide	Tetracycline	Beta_lactam	-	-	-	-	-	-	-	-	-	-	-	-	-	-	-	-	-	aac(3)-IVa	-	-	-	-	-	-
N16-00887	PRJEB50837	SAMEA12943237	ERR8650610	ftp.sra.ebi.ac.uk/vol1/fastq/ERR865/000/ERR8650610/ERR8650610_1.fastq.gz;ftp.sra.ebi.ac.uk/vol1/fastq/ERR865/000/ERR8650610/ERR8650610_2.fastq.gz	-	-	-	-	this study	1072	A	fimH305	246	201856	4931399	Escherichia coli	2014	Canada	Chicken	ESBL	blaCTX-M-1	-	Sulfonamide	Tetracycline	-	-	-	-	-	-	-	-	-	-	-	-	-	-	-	-	-	-	-	-	-	-	-	-	-
N16-00888	PRJEB50837	SAMEA12943238	ERR8650611	ftp.sra.ebi.ac.uk/vol1/fastq/ERR865/001/ERR8650611/ERR8650611_1.fastq.gz;ftp.sra.ebi.ac.uk/vol1/fastq/ERR865/001/ERR8650611/ERR8650611_2.fastq.gz	-	-	-	-	this study	1611	B1	fimH32	70	714084	5176562	Escherichia coli	2014	Canada	Chicken	ESBL	blaCTX-M-1	-	Sulfonamide	Tetracycline	-	-	-	-	-	-	-	-	-	-	-	-	-	-	-	-	-	-	-	-	-	-	-	-	-
N16-00889	PRJEB50837	SAMEA12943239	ERR8650612	ftp.sra.ebi.ac.uk/vol1/fastq/ERR865/002/ERR8650612/ERR8650612_1.fastq.gz;ftp.sra.ebi.ac.uk/vol1/fastq/ERR865/002/ERR8650612/ERR8650612_2.fastq.gz	-	-	-	-	this study	191	A	fimH38	167	540110	5287327	Escherichia coli	2014	Canada	Chicken	ESBL	blaCTX-M-1	Aminoglycoside	Sulfonamide	Tetracycline	-	Diaminopyrimidines	-	-	-	-	-	-	-	-	-	-	-	-	-	-	-	-	-	-	-	-	-	-	-
N16-00890	PRJEB50837	SAMEA12943240	ERR8650613	ftp.sra.ebi.ac.uk/vol1/fastq/ERR865/003/ERR8650613/ERR8650613_1.fastq.gz;ftp.sra.ebi.ac.uk/vol1/fastq/ERR865/003/ERR8650613/ERR8650613_2.fastq.gz	-	-	-	-	this study	1286	A	fimH23	77	396149	5251915	Escherichia coli	2014	Canada	Chicken	ESBL	blaCTX-M-1	Aminoglycoside	Sulfonamide	Tetracycline	Beta_lactam	-	-	-	-	-	-	Lincosamides	-	-	-	-	-	-	-	-	-	-	-	-	-	-	-	-	-
N16-00891	PRJEB50837	SAMEA12943241	ERR8650614	ftp.sra.ebi.ac.uk/vol1/fastq/ERR865/004/ERR8650614/ERR8650614_1.fastq.gz;ftp.sra.ebi.ac.uk/vol1/fastq/ERR865/004/ERR8650614/ERR8650614_2.fastq.gz	-	-	-	-	this study	57	E	fimH27	119	334133	5606929	Escherichia coli	2014	Canada	Chicken	ESBL	blaCTX-M-1	Aminoglycoside	Sulfonamide	Tetracycline	-	-	-	-	-	-	-	-	-	-	-	-	-	-	-	-	-	-	aac(3)-IVa	-	-	-	-	-	-
N16-00892	PRJNA740259	SAMN19836126	SRR15049756	ftp.sra.ebi.ac.uk/vol1/fastq/SRR150/056/SRR15049756/SRR15049756_1.fastq.gz;ftp.sra.ebi.ac.uk/vol1/fastq/SRR150/056/SRR15049756/SRR15049756_2.fastq.gz	-	-	-	-	this study	1035	-	-	52	831394	4898668	Salmonella enterica	2012	Canada	Pig	ESBL	blaSHV-12	Aminoglycoside	Sulfonamide	Tetracycline	-	Diaminopyrimidines	-	-	-	-	-	-	-	-	-	-	-	-	-	-	-	-	-	-	aac(6')-Iaa	-	-	-	-
N16-00893	PRJNA740259	SAMN19836127	SRR15049724	https://trace.ncbi.nlm.nih.gov/Traces/sra/?run=SRR15049724	-	-	-	-	this study	329	-	-	38	1207807	4821030	Salmonella enterica	2012	Canada	Pig	ESBL	blaSHV-12	Aminoglycoside	Sulfonamide	-	-	Diaminopyrimidines	-	-	-	-	-	-	-	-	-	-	-	-	-	-	-	-	-	-	aac(6')-Iaa	-	-	-	-
N16-00894	PRJNA740259	SAMN19836128	SRR15049725	ftp.sra.ebi.ac.uk/vol1/fastq/SRR150/025/SRR15049725/SRR15049725_1.fastq.gz;ftp.sra.ebi.ac.uk/vol1/fastq/SRR150/025/SRR15049725/SRR15049725_2.fastq.gz	-	-	-	-	this study	1035	-	-	51	831394	4898528	Salmonella enterica	2012	Canada	Pig	ESBL	blaSHV-12	Aminoglycoside	Sulfonamide	Tetracycline	-	Diaminopyrimidines	-	-	-	-	-	-	-	-	-	-	-	-	-	-	-	-	-	-	-	-	-	-	-
N16-00895	PRJNA740259	SAMN19836129	SRR15049751	https://trace.ncbi.nlm.nih.gov/Traces/sra/?run=SRR15049751	-	-	-	-	this study	329	-	-	53	674774	4904593	Salmonella enterica	2013	Canada	Pig	ESBL	blaSHV-12	Aminoglycoside	Sulfonamide	Tetracycline	-	Diaminopyrimidines	-	-	-	-	-	-	-	-	-	-	-	-	-	-	-	-	-	-	aac(6')-Iaa	-	-	-	-
N16-00896	PRJNA740259	SAMN19836130	SRR15049727	ftp.sra.ebi.ac.uk/vol1/fastq/SRR150/027/SRR15049727/SRR15049727_1.fastq.gz;ftp.sra.ebi.ac.uk/vol1/fastq/SRR150/027/SRR15049727/SRR15049727_2.fastq.gz	-	-	-	-	this study	292	-	-	25	953840	4950192	Salmonella enterica	2013	Canada	Turkey	ESBL	blaCTX-M-1	Aminoglycoside	Sulfonamide	-	-	-	-	-	-	-	-	-	-	-	-	-	-	-	-	-	-	-	aac(3)-IVa	-	aac(6')-Iaa	-	-	-	-
N16-00897	PRJNA740259	SAMN19836131	SRR15049748	ftp.sra.ebi.ac.uk/vol1/fastq/SRR150/048/SRR15049748/SRR15049748_1.fastq.gz;ftp.sra.ebi.ac.uk/vol1/fastq/SRR150/048/SRR15049748/SRR15049748_2.fastq.gz	-	-	-	-	this study	292	-	-	26	1158828	4950745	Salmonella enterica	2013	Canada	Turkey	ESBL	blaCTX-M-1	Aminoglycoside	Sulfonamide	-	-	-	-	-	-	-	-	-	-	-	-	-	-	-	-	-	-	-	aac(3)-IVa	-	aac(6')-Iaa	-	-	-	-
N16-00898	PRJNA740259	SAMN19836132	SRR15049736	ftp.sra.ebi.ac.uk/vol1/fastq/SRR150/036/SRR15049736/SRR15049736_1.fastq.gz;ftp.sra.ebi.ac.uk/vol1/fastq/SRR150/036/SRR15049736/SRR15049736_2.fastq.gz	-	-	-	-	this study	292	-	-	38	1460031	4827393	Salmonella enterica	2013	Canada	Turkey	ESBL	blaCTX-M-1	Aminoglycoside	-	-	-	-	-	-	-	-	-	-	-	-	-	-	-	-	-	-	-	-	-	-	aac(6')-Iaa	-	-	-	-
N16-00899	PRJNA740259	SAMN19836133	SRR15049747	ftp.sra.ebi.ac.uk/vol1/fastq/SRR150/047/SRR15049747/SRR15049747_1.fastq.gz;ftp.sra.ebi.ac.uk/vol1/fastq/SRR150/047/SRR15049747/SRR15049747_2.fastq.gz	-	-	-	-	this study	292	-	-	28	1358643	5005006	Salmonella enterica	2014	Canada	Turkey	ESBL	blaCTX-M-1	Aminoglycoside	-	Tetracycline	Beta_lactam	-	-	-	-	-	-	-	-	-	-	-	-	-	-	-	aac(3)-IId	-	-	-	aac(6')-Iaa	-	-	-	-
N16-00900	PRJNA740259	SAMN19836134	SRR15049752	ftp.sra.ebi.ac.uk/vol1/fastq/SRR150/052/SRR15049752/SRR15049752_1.fastq.gz;ftp.sra.ebi.ac.uk/vol1/fastq/SRR150/052/SRR15049752/SRR15049752_2.fastq.gz	-	-	-	-	this study	13	-	-	61	448010	4946652	Salmonella enterica	2014	Canada	Turkey	ESBL	blaSHV-12	Aminoglycoside	Sulfonamide	Tetracycline	-	-	-	-	-	-	-	-	Fosfomycin	-	-	-	-	-	-	-	-	-	aac(3)-IVa	-	aac(6')-Iaa	-	-	-	-
N16-00901	PRJNA740259	SAMN19836135	SRR15049754	https://trace.ncbi.nlm.nih.gov/Traces/sra/?run=SRR15049754	-	-	-	-	this study	13	-	-	64	448010	4946934	Salmonella enterica	2014	Canada	Turkey	ESBL	blaSHV-12	Aminoglycoside	Sulfonamide	Tetracycline	-	-	-	-	-	-	-	-	Fosfomycin	-	-	-	-	-	-	-	-	-	aac(3)-IVa	-	aac(6')-Iaa	-	-	-	-
N16-00902	PRJNA740259	SAMN19836136	SRR15049750	https://trace.ncbi.nlm.nih.gov/Traces/sra/?run=SRR15049750	-	-	-	-	this study	292	-	-	24	1358643	4816595	Salmonella enterica	2014	Canada	Food	ESBL	blaCTX-M-1	Aminoglycoside	-	-	-	-	-	-	-	-	-	-	-	-	-	-	-	-	-	-	-	-	-	-	aac(6')-Iaa	-	-	-	-
N16-00903	PRJNA740259	SAMN19836137	SRR15049759	ftp.sra.ebi.ac.uk/vol1/fastq/SRR150/059/SRR15049759/SRR15049759_1.fastq.gz;ftp.sra.ebi.ac.uk/vol1/fastq/SRR150/059/SRR15049759/SRR15049759_2.fastq.gz	-	-	-	-	this study	13	-	-	80	361388	4959264	Salmonella enterica	2014	Canada	Food	ESBL	blaSHV-12	Aminoglycoside	Sulfonamide	Tetracycline	-	-	-	-	-	-	-	-	Fosfomycin	-	-	-	-	-	-	-	-	-	aac(3)-IVa	-	aac(6')-Iaa	-	-	-	-
N16-01061	PRJNA740259	SAMN19836138	SRR15049755	https://trace.ncbi.nlm.nih.gov/Traces/sra/?run=SRR15049755	-	-	-	-	this study	1610	-	-	45	2036179	5252575	Salmonella enterica	2012	Canada	Turkey	ESBL	blaCTX-M-1	Aminoglycoside	-	-	Beta_lactam	-	-	-	-	-	Colistin	-	-	-	-	-	-	-	-	-	-	-	aac(3)-IVa	-	aac(6')-Iaa	-	-	aac(6')-Ib3	-
N16-01062	PRJNA740259	SAMN19836139	SRR15049730	ftp.sra.ebi.ac.uk/vol1/fastq/SRR150/030/SRR15049730/SRR15049730_1.fastq.gz;ftp.sra.ebi.ac.uk/vol1/fastq/SRR150/030/SRR15049730/SRR15049730_2.fastq.gz	-	-	-	-	this study	1610	-	-	41	1104302	5223461	Salmonella enterica	2012	Canada	Turkey	ESBL	blaCTX-M-1	Aminoglycoside	-	-	-	-	-	-	-	-	Colistin	-	-	-	-	-	-	-	-	-	-	-	aac(3)-IVa	-	aac(6')-Iaa	-	-	aac(6')-Ib3	-
N16-01063	PRJNA740259	SAMN19836140	SRR15049753	https://trace.ncbi.nlm.nih.gov/Traces/sra/?run=SRR15049753	-	-	-	-	this study	592	-	-	29	808897	5008955	Salmonella enterica	2012	Canada	Pig	ESBL	blaCTX-M-1	Aminoglycoside	Sulfonamide	Tetracycline	-	-	-	-	-	-	-	-	-	-	-	-	-	-	-	-	-	-	-	-	aac(6')-Iaa	-	-	-	-
N16-01064	PRJNA740259	SAMN19836141	SRR15049722	https://trace.ncbi.nlm.nih.gov/Traces/sra/?run=SRR15049722	-	-	-	-	this study	13	-	-	53	605846	4947115	Salmonella enterica	2012	Canada	Turkey	ESBL	blaSHV-12	Aminoglycoside	Sulfonamide	Tetracycline	-	-	-	-	-	-	-	-	Fosfomycin	-	-	-	-	-	-	-	-	-	aac(3)-IVa	-	aac(6')-Iaa	-	-	-	-
N16-01065	PRJNA740259	SAMN19836142	SRR15049741	ftp.sra.ebi.ac.uk/vol1/fastq/SRR150/041/SRR15049741/SRR15049741_1.fastq.gz;ftp.sra.ebi.ac.uk/vol1/fastq/SRR150/041/SRR15049741/SRR15049741_2.fastq.gz	-	-	-	-	this study	65	-	-	24	1959101	4735764	Salmonella enterica	2013	Canada	Pig	ESBL	blaSHV-12	Aminoglycoside	Sulfonamide	-	-	Diaminopyrimidines	-	-	-	-	-	-	-	-	-	-	-	-	-	-	-	-	-	-	aac(6')-Iaa	-	-	-	-
N16-01066	PRJNA740259	SAMN19836143	SRR15049728	ftp.sra.ebi.ac.uk/vol1/fastq/SRR150/028/SRR15049728/SRR15049728_1.fastq.gz;ftp.sra.ebi.ac.uk/vol1/fastq/SRR150/028/SRR15049728/SRR15049728_2.fastq.gz	-	-	-	-	this study	241	-	-	42	609000	4927834	Salmonella enterica	2013	Canada	Turkey	ESBL	blaCTX-M-1	Aminoglycoside	-	-	-	-	-	-	-	-	-	-	-	-	-	-	-	-	-	-	-	-	-	-	aac(6')-Iaa	-	-	aac(6')-Ib3	-
N16-01067	PRJNA740259	SAMN19836144	SRR15049746	ftp.sra.ebi.ac.uk/vol1/fastq/SRR150/046/SRR15049746/SRR15049746_1.fastq.gz;ftp.sra.ebi.ac.uk/vol1/fastq/SRR150/046/SRR15049746/SRR15049746_2.fastq.gz	-	-	-	-	this study	292	-	-	23	1358643	4815539	Salmonella enterica	2013	Canada	Turkey	ESBL	blaCTX-M-1	Aminoglycoside	-	-	-	-	-	-	-	-	-	-	-	-	-	-	-	-	-	-	-	-	-	-	aac(6')-Iaa	-	-	-	-
N16-01068	PRJNA740259	SAMN19836145	SRR15049740	ftp.sra.ebi.ac.uk/vol1/fastq/SRR150/040/SRR15049740/SRR15049740_1.fastq.gz;ftp.sra.ebi.ac.uk/vol1/fastq/SRR150/040/SRR15049740/SRR15049740_2.fastq.gz	-	-	-	-	this study	292	-	-	25	1358643	4948398	Salmonella enterica	2013	Canada	Chicken	ESBL	blaCTX-M-1	Aminoglycoside	Sulfonamide	-	-	-	-	-	-	-	-	-	-	-	-	-	-	-	-	-	-	-	aac(3)-IVa	-	aac(6')-Iaa	-	-	-	-
N16-01069	PRJNA740259	SAMN19836146	SRR15049745	ftp.sra.ebi.ac.uk/vol1/fastq/SRR150/045/SRR15049745/SRR15049745_1.fastq.gz;ftp.sra.ebi.ac.uk/vol1/fastq/SRR150/045/SRR15049745/SRR15049745_2.fastq.gz	-	-	-	-	this study	292	-	-	24	1459847	4948380	Salmonella enterica	2014	Canada	Turkey	ESBL	blaCTX-M-1	Aminoglycoside	Sulfonamide	-	-	-	-	-	-	-	-	-	-	-	-	-	-	-	-	-	-	-	aac(3)-IVa	-	aac(6')-Iaa	-	-	-	-
N16-01070	PRJNA740259	SAMN19836147	SRR15049726	ftp.sra.ebi.ac.uk/vol1/fastq/SRR150/026/SRR15049726/SRR15049726_1.fastq.gz;ftp.sra.ebi.ac.uk/vol1/fastq/SRR150/026/SRR15049726/SRR15049726_2.fastq.gz	-	-	-	-	this study	292	-	-	23	1459847	4816891	Salmonella enterica	2014	Canada	Turkey	ESBL	blaCTX-M-1	Aminoglycoside	-	-	-	-	-	-	-	-	-	-	-	-	-	-	-	-	-	-	-	-	-	-	aac(6')-Iaa	-	-	-	-
N16-01071	PRJNA740259	SAMN19836148	SRR15049729	ftp.sra.ebi.ac.uk/vol1/fastq/SRR150/029/SRR15049729/SRR15049729_1.fastq.gz;ftp.sra.ebi.ac.uk/vol1/fastq/SRR150/029/SRR15049729/SRR15049729_2.fastq.gz	-	-	-	-	this study	292	-	-	27	731660	4817954	Salmonella enterica	2014	Canada	Turkey	ESBL	blaCTX-M-1	Aminoglycoside	-	-	-	-	-	-	-	-	-	-	-	-	-	-	-	-	-	-	-	-	-	-	aac(6')-Iaa	-	-	-	-
N16-01072	PRJNA740259	SAMN19836149	SRR15049733	ftp.sra.ebi.ac.uk/vol1/fastq/SRR150/033/SRR15049733/SRR15049733_1.fastq.gz;ftp.sra.ebi.ac.uk/vol1/fastq/SRR150/033/SRR15049733/SRR15049733_2.fastq.gz	-	-	-	-	this study	65	-	-	34	2008967	4939736	Salmonella enterica	2014	Canada	Pig	ESBL	blaSHV-12	Aminoglycoside	Sulfonamide	Tetracycline	Beta_lactam	Diaminopyrimidines	-	Phenicol	-	-	Colistin	-	-	-	-	-	-	-	-	-	-	-	-	-	aac(6')-Iaa	-	-	-	-
N16-01788	PRJEB50837	SAMEA12943242	ERR8650615	ftp.sra.ebi.ac.uk/vol1/fastq/ERR865/005/ERR8650615/ERR8650615_1.fastq.gz;ftp.sra.ebi.ac.uk/vol1/fastq/ERR865/005/ERR8650615/ERR8650615_2.fastq.gz	-	-	-	-	this study	131	B2	fimH30	83	507700	5180058	Escherichia coli	2007	Canada	Human	ESBL	blaCTX-M-15	Aminoglycoside	Sulfonamide	Tetracycline	Beta_lactam	Diaminopyrimidines	Macrolide	-	Aminoglycoside_FQ	-	-	-	-	-	-	gyrA.S83L, gyrA.D87N, parC.S80I, parC.E84V	-	-	-	-	-	-	-	-	-	aac(6')Ib-cr	-	-	-
N16-01794	PRJEB50837	SAMEA12943243	ERR8650616	ftp.sra.ebi.ac.uk/vol1/fastq/ERR865/006/ERR8650616/ERR8650616_1.fastq.gz;ftp.sra.ebi.ac.uk/vol1/fastq/ERR865/006/ERR8650616/ERR8650616_2.fastq.gz	-	-	-	-	this study	405	D	fimH29	129	381369	5209513	Escherichia coli	2007	Canada	Human	ESBL	blaCTX-M-15	Aminoglycoside	-	Tetracycline	Beta_lactam	-	-	-	Aminoglycoside_FQ	-	-	-	-	-	-	gyrA.S83L, gyrA.D87N, parC.S80I, parC.E84V, parC.S57T	-	-	-	aac(3)-IIa	-	-	-	-	-	aac(6')Ib-cr	-	-	-
N16-01795	PRJEB50837	SAMEA12943244	ERR8650617	ftp.sra.ebi.ac.uk/vol1/fastq/ERR865/007/ERR8650617/ERR8650617_1.fastq.gz;ftp.sra.ebi.ac.uk/vol1/fastq/ERR865/007/ERR8650617/ERR8650617_2.fastq.gz	-	-	-	-	this study	131	B2	fimH30	69	556532	5259639	Escherichia coli	2007	Canada	Human	ESBL	blaCTX-M-15	Aminoglycoside	Sulfonamide	Tetracycline	Beta_lactam	Diaminopyrimidines	Macrolide	-	Aminoglycoside_FQ	-	-	-	-	-	-	gyrA.S83L, gyrA.D87N, parC.S80I, parC.E84V	-	-	-	-	-	-	-	-	-	aac(6')Ib-cr	-	-	-
N16-01799	PRJEB50837	SAMEA12943245	ERR8650618	ftp.sra.ebi.ac.uk/vol1/fastq/ERR865/008/ERR8650618/ERR8650618_1.fastq.gz;ftp.sra.ebi.ac.uk/vol1/fastq/ERR865/008/ERR8650618/ERR8650618_2.fastq.gz	-	-	-	-	this study	648	F	-	81	637369	5171566	Escherichia coli	2007	Canada	Human	ESBL	blaCTX-M-15	Aminoglycoside	Sulfonamide	Tetracycline	Beta_lactam	Diaminopyrimidines	Macrolide	Phenicol	Aminoglycoside_FQ	-	-	-	-	-	-	gyrA.S83L, gyrA.D87N, parC.S80I, parE.S458A	-	-	-	aac(3)-IIa	-	-	-	-	-	aac(6')Ib-cr	-	-	-
N16-01800	PRJEB50837	SAMEA12943246	ERR8650619	ftp.sra.ebi.ac.uk/vol1/fastq/ERR865/009/ERR8650619/ERR8650619_1.fastq.gz;ftp.sra.ebi.ac.uk/vol1/fastq/ERR865/009/ERR8650619/ERR8650619_2.fastq.gz	-	-	-	-	this study	648	F	-	70	933869	5177503	Escherichia coli	2007	Canada	Human	ESBL	blaCTX-M-15	Aminoglycoside	Sulfonamide	Tetracycline	Beta_lactam	Diaminopyrimidines	Macrolide	Phenicol	Aminoglycoside_FQ	-	-	-	-	-	-	gyrA.S83L, gyrA.D87N, parC.S80I, parE.S458A	-	-	-	aac(3)-IIa	-	-	-	-	-	aac(6')Ib-cr	-	-	-
N16-01804	PRJEB50837	SAMEA12943247	ERR8650620	ftp.sra.ebi.ac.uk/vol1/fastq/ERR865/000/ERR8650620/ERR8650620_1.fastq.gz;ftp.sra.ebi.ac.uk/vol1/fastq/ERR865/000/ERR8650620/ERR8650620_2.fastq.gz	-	-	-	-	this study	131	B2	fimH30	103	623364	5267039	Escherichia coli	2007	Canada	Human	ESBL	blaCTX-M-15	Aminoglycoside	Sulfonamide	Tetracycline	Beta_lactam	Diaminopyrimidines	-	Phenicol	Aminoglycoside_FQ	-	-	-	-	-	-	gyrA.S83L, gyrA.D87N, parC.S80I, parC.E84V	-	-	-	-	aac(3)-IId	-	-	-	-	aac(6')Ib-cr	-	-	-
N16-01812	PRJEB50837	SAMEA12943248	ERR8650621	ftp.sra.ebi.ac.uk/vol1/fastq/ERR865/001/ERR8650621/ERR8650621_1.fastq.gz;ftp.sra.ebi.ac.uk/vol1/fastq/ERR865/001/ERR8650621/ERR8650621_2.fastq.gz	-	-	-	-	this study	131	B2	fimH30	103	695640	5386271	Escherichia coli	2007	Canada	Human	ESBL	blaCTX-M-15	Aminoglycoside	Sulfonamide	-	Beta_lactam	Diaminopyrimidines	-	-	Aminoglycoside_FQ	-	-	-	-	-	-	gyrA.S83L, gyrA.D87N, parC.S80I, parC.E84V	-	-	-	aac(3)-IIa	-	-	-	-	-	aac(6')Ib-cr	-	-	-
N16-01813	PRJEB50837	SAMEA12943249	ERR8650622	ftp.sra.ebi.ac.uk/vol1/fastq/ERR865/002/ERR8650622/ERR8650622_1.fastq.gz;ftp.sra.ebi.ac.uk/vol1/fastq/ERR865/002/ERR8650622/ERR8650622_2.fastq.gz	-	-	-	-	this study	38	D	fimH5	129	425476	5336721	Escherichia coli	2008	Canada	Human	ESBL	blaCTX-M-15	Aminoglycoside	Sulfonamide	Tetracycline	Beta_lactam	Diaminopyrimidines	-	-	-	-	-	-	-	-	-	-	-	-	-	-	-	-	-	-	-	-	-	-	-
N16-01814	PRJEB50837	SAMEA12943250	ERR8650623	ftp.sra.ebi.ac.uk/vol1/fastq/ERR865/003/ERR8650623/ERR8650623_1.fastq.gz;ftp.sra.ebi.ac.uk/vol1/fastq/ERR865/003/ERR8650623/ERR8650623_2.fastq.gz	-	-	-	-	this study	405	D	fimH29	169	416378	5386801	Escherichia coli	2008	Canada	Human	ESBL	blaCTX-M-15	Aminoglycoside	Sulfonamide	Tetracycline	Beta_lactam	Diaminopyrimidines	Macrolide	-	Aminoglycoside_FQ	-	-	-	-	-	-	gyrA.S83L, gyrA.D87N, parC.S80I, parE.S458A	-	-	-	aac(3)-IIa	-	-	-	-	-	aac(6')Ib-cr	-	-	-
N16-01815	PRJEB50837	SAMEA12943251	ERR8650624	ftp.sra.ebi.ac.uk/vol1/fastq/ERR865/004/ERR8650624/ERR8650624_1.fastq.gz;ftp.sra.ebi.ac.uk/vol1/fastq/ERR865/004/ERR8650624/ERR8650624_2.fastq.gz	-	-	-	-	this study	410	C	fimH24	189	633614	4911824	Escherichia coli	2008	Canada	Human	ESBL	blaCTX-M-15	Aminoglycoside	-	-	Beta_lactam	-	-	-	Aminoglycoside_FQ	-	-	-	-	-	-	gyrA.S83L, gyrA.D87N, parC.S80I, parE.S458A	-	-	-	aac(3)-IIa	-	-	-	-	-	aac(6')Ib-cr	-	-	-
N16-01817	PRJEB50837	SAMEA12943252	ERR8650625	ftp.sra.ebi.ac.uk/vol1/fastq/ERR865/005/ERR8650625/ERR8650625_1.fastq.gz;ftp.sra.ebi.ac.uk/vol1/fastq/ERR865/005/ERR8650625/ERR8650625_2.fastq.gz	-	-	-	-	this study	131	B2	fimH30	146	623269	5426012	Escherichia coli	2008	Canada	Human	ESBL	blaCTX-M-15	Aminoglycoside	Sulfonamide	-	Beta_lactam	-	-	-	Aminoglycoside_FQ	-	-	-	-	-	-	gyrA.S83L, gyrA.D87N, parC.S80I, parC.E84V	-	-	-	-	aac(3)-IId	-	-	-	-	aac(6')Ib-cr	-	-	-
N16-01820	PRJEB50837	SAMEA12943253	ERR8650626	ftp.sra.ebi.ac.uk/vol1/fastq/ERR865/006/ERR8650626/ERR8650626_1.fastq.gz;ftp.sra.ebi.ac.uk/vol1/fastq/ERR865/006/ERR8650626/ERR8650626_2.fastq.gz	-	-	-	-	this study	131	B2	fimH30	168	709839	5188608	Escherichia coli	2008	Canada	Human	ESBL	blaCTX-M-15	-	-	Tetracycline	Beta_lactam	-	-	-	Aminoglycoside_FQ	-	-	-	-	-	-	gyrA.S83L, gyrA.D87N, parC.S80I, parC.E84V	-	-	-	-	-	-	-	-	-	aac(6')Ib-cr	-	-	-
N16-01821	PRJEB50837	SAMEA12943254	ERR8650627	ftp.sra.ebi.ac.uk/vol1/fastq/ERR865/007/ERR8650627/ERR8650627_1.fastq.gz;ftp.sra.ebi.ac.uk/vol1/fastq/ERR865/007/ERR8650627/ERR8650627_2.fastq.gz	-	-	-	-	this study	648	F	-	666	626945	5754582	Escherichia coli	2008	Canada	Human	ESBL	blaCTX-M-15	Aminoglycoside	Sulfonamide	-	Beta_lactam	Diaminopyrimidines	-	-	Aminoglycoside_FQ	-	-	-	-	-	-	gyrA.S83L, gyrA.D87N, parC.S80I, parE.S458A	-	-	-	aac(3)-IIa	-	-	-	-	-	aac(6')Ib-cr	-	-	-
N16-01823	PRJEB50837	SAMEA12943255	ERR8650628	ftp.sra.ebi.ac.uk/vol1/fastq/ERR865/008/ERR8650628/ERR8650628_1.fastq.gz;ftp.sra.ebi.ac.uk/vol1/fastq/ERR865/008/ERR8650628/ERR8650628_2.fastq.gz	-	-	-	-	this study	131	B2	fimH30	214	623293	5238420	Escherichia coli	2008	Canada	Human	ESBL	blaCTX-M-15	-	-	Tetracycline	Beta_lactam	-	-	-	Aminoglycoside_FQ	-	-	-	-	-	-	gyrA.S83L, gyrA.D87N, parC.S80I, parC.E84V	-	-	-	-	-	-	-	-	-	aac(6')Ib-cr	-	-	-
N16-01825	PRJEB50837	SAMEA12943256	ERR8650629	ftp.sra.ebi.ac.uk/vol1/fastq/ERR865/009/ERR8650629/ERR8650629_1.fastq.gz;ftp.sra.ebi.ac.uk/vol1/fastq/ERR865/009/ERR8650629/ERR8650629_2.fastq.gz	-	-	-	-	this study	167	A	-	241	361324	5090055	Escherichia coli	2008	Canada	Human	-	-	Aminoglycoside	Sulfonamide	Tetracycline	-	Diaminopyrimidines	Macrolide	-	-	-	-	-	-	-	-	gyrA.S83L, gyrA.D87N, parC.S80I, parE.S458A	-	-	-	aac(3)-IIa	-	-	-	-	-	-	-	-	-
N16-01828	PRJEB50837	SAMEA12943257	ERR8650630	ftp.sra.ebi.ac.uk/vol1/fastq/ERR865/000/ERR8650630/ERR8650630_1.fastq.gz;ftp.sra.ebi.ac.uk/vol1/fastq/ERR865/000/ERR8650630/ERR8650630_2.fastq.gz	-	-	-	-	this study	131	B2	fimH30	102	623299	5150527	Escherichia coli	2008	Canada	Human	ESBL	blaCTX-M-15	Aminoglycoside	Sulfonamide	Tetracycline	Beta_lactam	Diaminopyrimidines	-	-	-	-	-	-	-	-	-	gyrA.S83L, gyrA.D87N, parC.S80I, parC.E84V	-	-	-	-	-	-	-	-	-	-	-	-	-
N16-01829	PRJEB50837	SAMEA12943258	ERR8650631	ftp.sra.ebi.ac.uk/vol1/fastq/ERR865/001/ERR8650631/ERR8650631_1.fastq.gz;ftp.sra.ebi.ac.uk/vol1/fastq/ERR865/001/ERR8650631/ERR8650631_2.fastq.gz	PRJEB54884	SAMEA110398692	ERR9979369	ftp.sra.ebi.ac.uk/vol1/run/ERR997/ERR9979369/N16-01829.fastq.gz	this study	131	B2	fimH30	96	623272	5396614	Escherichia coli	2008	Canada	Human	ESBL	blaCTX-M-15	Aminoglycoside	Sulfonamide	Tetracycline	-	Diaminopyrimidines	-	Phenicol	-	-	-	-	-	-	-	gyrA.S83L, gyrA.D87N, parC.S80I, parC.E84V	-	-	-	-	-	-	-	-	-	-	-	-	-
N16-01833	PRJEB50837	SAMEA12943259	ERR8650632	ftp.sra.ebi.ac.uk/vol1/fastq/ERR865/002/ERR8650632/ERR8650632_1.fastq.gz;ftp.sra.ebi.ac.uk/vol1/fastq/ERR865/002/ERR8650632/ERR8650632_2.fastq.gz	-	-	-	-	this study	617	A	-	575	476010	5090686	Escherichia coli	2008	Canada	Human	-	-	Aminoglycoside	Sulfonamide	Tetracycline	-	-	-	-	-	-	-	-	-	-	-	gyrA.S83L, gyrA.D87N, parC.S80I, parE.S458A	-	-	-	-	-	-	-	-	-	-	-	-	-
N16-01834	PRJEB50837	SAMEA12943260	ERR8650633	ftp.sra.ebi.ac.uk/vol1/fastq/ERR865/003/ERR8650633/ERR8650633_1.fastq.gz;ftp.sra.ebi.ac.uk/vol1/fastq/ERR865/003/ERR8650633/ERR8650633_2.fastq.gz	-	-	-	-	this study	131	B2	fimH30	87	512265	5182354	Escherichia coli	2008	Canada	Human	ESBL	blaCTX-M-15	Aminoglycoside	Sulfonamide	Tetracycline	Beta_lactam	Diaminopyrimidines	Macrolide	-	Aminoglycoside_FQ	-	-	-	-	-	-	gyrA.S83L, gyrA.D87N, parC.S80I, parC.E84V	-	-	-	-	-	-	-	-	-	aac(6')Ib-cr	-	-	-
N16-01835	PRJEB50837	SAMEA12943261	ERR8650634	ftp.sra.ebi.ac.uk/vol1/fastq/ERR865/004/ERR8650634/ERR8650634_1.fastq.gz;ftp.sra.ebi.ac.uk/vol1/fastq/ERR865/004/ERR8650634/ERR8650634_2.fastq.gz	-	-	-	-	this study	315	D	fimH5	104	520857	5210156	Escherichia coli	2008	Canada	Human	ESBL	blaCTX-M-15	Aminoglycoside	Sulfonamide	Tetracycline	Beta_lactam	Diaminopyrimidines	-	-	Aminoglycoside_FQ	-	-	-	-	-	-	-	-	-	-	aac(3)-IIa	-	-	-	-	-	aac(6')Ib-cr	-	-	-
N16-01837	PRJEB50837	SAMEA12943262	ERR8650635	ftp.sra.ebi.ac.uk/vol1/fastq/ERR865/005/ERR8650635/ERR8650635_1.fastq.gz;ftp.sra.ebi.ac.uk/vol1/fastq/ERR865/005/ERR8650635/ERR8650635_2.fastq.gz	-	-	-	-	this study	131	B2	fimH30	81	709467	5302334	Escherichia coli	2008	Canada	Human	ESBL	blaCTX-M-15	Aminoglycoside	Sulfonamide	-	Beta_lactam	Diaminopyrimidines	-	-	Aminoglycoside_FQ	-	-	-	-	-	-	gyrA.S83L, gyrA.D87N, parC.S80I, parC.E84V	-	-	-	aac(3)-IIa	-	-	-	-	-	aac(6')Ib-cr	-	-	-
N16-01838	PRJEB50837	SAMEA12943263	ERR8650636	ftp.sra.ebi.ac.uk/vol1/fastq/ERR865/006/ERR8650636/ERR8650636_1.fastq.gz;ftp.sra.ebi.ac.uk/vol1/fastq/ERR865/006/ERR8650636/ERR8650636_2.fastq.gz	-	-	-	-	this study	131	B2	fimH30	73	549038	5152480	Escherichia coli	2008	Canada	Human	ESBL	blaCTX-M-15	-	-	-	Beta_lactam	-	-	-	Aminoglycoside_FQ	-	-	-	-	-	-	gyrA.S83L, gyrA.D87N, parC.S80I, parC.E84V	-	-	-	-	-	-	-	-	-	aac(6')Ib-cr	-	-	-
N16-01839	PRJEB50837	SAMEA12943264	ERR8650637	ftp.sra.ebi.ac.uk/vol1/fastq/ERR865/007/ERR8650637/ERR8650637_1.fastq.gz;ftp.sra.ebi.ac.uk/vol1/fastq/ERR865/007/ERR8650637/ERR8650637_2.fastq.gz	-	-	-	-	this study	131	B2	fimH30	97	848301	5269033	Escherichia coli	2008	Canada	Human	ESBL	blaCTX-M-15	Aminoglycoside	Sulfonamide	-	Beta_lactam	Diaminopyrimidines	-	-	-	-	-	-	-	-	-	gyrA.S83L, gyrA.D87N, parC.S80I, parC.E84V	-	-	-	aac(3)-IIa	-	-	-	-	-	-	-	-	-
N16-01844	PRJEB50837	SAMEA12943265	ERR8650638	ftp.sra.ebi.ac.uk/vol1/fastq/ERR865/008/ERR8650638/ERR8650638_1.fastq.gz;ftp.sra.ebi.ac.uk/vol1/fastq/ERR865/008/ERR8650638/ERR8650638_2.fastq.gz	-	-	-	-	this study	131	B2	fimH30	84	512244	5189351	Escherichia coli	2008	Canada	Human	ESBL	blaCTX-M-15	Aminoglycoside	Sulfonamide	Tetracycline	Beta_lactam	Diaminopyrimidines	Macrolide	-	Aminoglycoside_FQ	-	-	-	-	-	-	gyrA.S83L, gyrA.D87N, parC.S80I, parC.E84V	-	-	-	-	-	-	-	-	-	aac(6')Ib-cr	-	-	-
N16-01845	PRJEB50837	SAMEA12943266	ERR8650639	ftp.sra.ebi.ac.uk/vol1/fastq/ERR865/009/ERR8650639/ERR8650639_1.fastq.gz;ftp.sra.ebi.ac.uk/vol1/fastq/ERR865/009/ERR8650639/ERR8650639_2.fastq.gz	-	-	-	-	this study	131	B2	fimH30	81	623267	5227789	Escherichia coli	2008	Canada	Human	ESBL	blaCTX-M-15	Aminoglycoside	Sulfonamide	Tetracycline	Beta_lactam	Diaminopyrimidines	Macrolide	-	-	-	-	-	-	-	-	gyrA.S83L, gyrA.D87N, parC.S80I, parC.E84V	-	-	-	-	aac(3)-IId	-	-	-	-	-	-	-	-
N16-01846	PRJEB50837	SAMEA12943267	ERR8650640	ftp.sra.ebi.ac.uk/vol1/fastq/ERR865/000/ERR8650640/ERR8650640_1.fastq.gz;ftp.sra.ebi.ac.uk/vol1/fastq/ERR865/000/ERR8650640/ERR8650640_2.fastq.gz	-	-	-	-	this study	131	B2	fimH30	71	885740	5211785	Escherichia coli	2008	Canada	Human	ESBL	blaCTX-M-15	Aminoglycoside	Sulfonamide	Tetracycline	Beta_lactam	Diaminopyrimidines	Macrolide	-	Aminoglycoside_FQ	-	-	-	-	-	-	gyrA.S83L, gyrA.D87N, parC.S80I, parC.E84V	-	-	-	-	-	-	-	-	-	aac(6')Ib-cr	-	-	-
N16-01847	PRJEB50837	SAMEA12943268	ERR8650641	ftp.sra.ebi.ac.uk/vol1/fastq/ERR865/001/ERR8650641/ERR8650641_1.fastq.gz;ftp.sra.ebi.ac.uk/vol1/fastq/ERR865/001/ERR8650641/ERR8650641_2.fastq.gz	-	-	-	-	this study	10	Unknown	fimH54	421	263897	5661870	Escherichia coli	2008	Canada	Human	ESBL	blaCTX-M-15	Aminoglycoside	Sulfonamide	Tetracycline	Beta_lactam	Diaminopyrimidines	Macrolide	Phenicol	Aminoglycoside_FQ	-	-	-	-	-	-	gyrA.S83L, gyrA.D87N, parC.S80I, parE.S458A	-	-	-	-	aac(3)-IId	-	-	-	-	aac(6')Ib-cr	-	-	-
N16-01848	PRJEB50837	SAMEA12943269	ERR8650642	ftp.sra.ebi.ac.uk/vol1/fastq/ERR865/002/ERR8650642/ERR8650642_1.fastq.gz;ftp.sra.ebi.ac.uk/vol1/fastq/ERR865/002/ERR8650642/ERR8650642_2.fastq.gz	-	-	-	-	this study	405	D	fimH27	84	658917	5069708	Escherichia coli	2009	Canada	Human	ESBL	blaCTX-M-15	-	-	-	Beta_lactam	-	-	-	Aminoglycoside_FQ	-	-	-	-	-	-	gyrA.S83L, gyrA.D87N, parC.S80I, parE.S458A	-	-	-	-	-	-	-	-	-	aac(6')Ib-cr	-	-	-
N16-01849	PRJEB50837	SAMEA12943270	ERR8650643	ftp.sra.ebi.ac.uk/vol1/fastq/ERR865/003/ERR8650643/ERR8650643_1.fastq.gz;ftp.sra.ebi.ac.uk/vol1/fastq/ERR865/003/ERR8650643/ERR8650643_2.fastq.gz	-	-	-	-	this study	405	D	fimH27	89	658906	5073119	Escherichia coli	2009	Canada	Human	ESBL	blaCTX-M-15	-	-	-	Beta_lactam	-	-	-	Aminoglycoside_FQ	-	-	-	-	-	-	gyrA.S83L, gyrA.D87N, parC.S80I, parE.S458A	-	-	-	-	-	-	-	-	-	aac(6')Ib-cr	-	-	-
N16-01850	PRJEB50837	SAMEA12943271	ERR8650644	ftp.sra.ebi.ac.uk/vol1/fastq/ERR865/004/ERR8650644/ERR8650644_1.fastq.gz;ftp.sra.ebi.ac.uk/vol1/fastq/ERR865/004/ERR8650644/ERR8650644_2.fastq.gz	-	-	-	-	this study	131	B2	fimH30	60	623344	5194602	Escherichia coli	2009	Canada	Human	ESBL	blaCTX-M-15	-	Sulfonamide	Tetracycline	Beta_lactam	Diaminopyrimidines	-	-	-	-	-	-	-	-	-	gyrA.S83L, gyrA.D87N, parC.S80I, parC.E84V	-	-	-	-	-	-	-	-	-	-	-	-	-
N16-01852	PRJEB50837	SAMEA12943272	ERR8650645	ftp.sra.ebi.ac.uk/vol1/fastq/ERR865/005/ERR8650645/ERR8650645_1.fastq.gz;ftp.sra.ebi.ac.uk/vol1/fastq/ERR865/005/ERR8650645/ERR8650645_2.fastq.gz	-	-	-	-	this study	131	B2	fimH30	92	695580	5404754	Escherichia coli	2009	Canada	Human	ESBL	blaCTX-M-15	Aminoglycoside	Sulfonamide	-	Beta_lactam	Diaminopyrimidines	-	-	Aminoglycoside_FQ	-	-	-	-	-	-	gyrA.S83L, gyrA.D87N, parC.S80I, parC.E84V	-	-	-	aac(3)-IIa	-	-	-	-	-	aac(6')Ib-cr	-	-	-
N16-01854	PRJEB50837	SAMEA12943273	ERR8650646	ftp.sra.ebi.ac.uk/vol1/fastq/ERR865/006/ERR8650646/ERR8650646_1.fastq.gz;ftp.sra.ebi.ac.uk/vol1/fastq/ERR865/006/ERR8650646/ERR8650646_2.fastq.gz	-	-	-	-	this study	131	B2	fimH30	193	401951	5333626	Escherichia coli	2009	Canada	Human	ESBL	blaCTX-M-15	Aminoglycoside	Sulfonamide	Tetracycline	Beta_lactam	Diaminopyrimidines	Macrolide	Phenicol	Aminoglycoside_FQ	-	-	-	-	-	-	gyrA.S83L, gyrA.D87N, parC.S80I, parC.E84V	-	-	-	aac(3)-IIa	-	-	-	-	-	aac(6')Ib-cr	-	-	-
N16-01855	PRJEB50837	SAMEA12943274	ERR8650647	ftp.sra.ebi.ac.uk/vol1/fastq/ERR865/007/ERR8650647/ERR8650647_1.fastq.gz;ftp.sra.ebi.ac.uk/vol1/fastq/ERR865/007/ERR8650647/ERR8650647_2.fastq.gz	-	-	-	-	this study	131	B2	fimH30	116	571222	5243871	Escherichia coli	2009	Canada	Human	ESBL	blaCTX-M-15	Aminoglycoside	Sulfonamide	Tetracycline	Beta_lactam	Diaminopyrimidines	Macrolide	-	Aminoglycoside_FQ	-	-	-	-	-	-	gyrA.S83L, gyrA.D87N, parC.S80I, parC.E84V	-	-	-	-	-	-	-	-	-	aac(6')Ib-cr	-	-	-
N16-01856	PRJEB50837	SAMEA12943275	ERR8650648	ftp.sra.ebi.ac.uk/vol1/fastq/ERR865/008/ERR8650648/ERR8650648_1.fastq.gz;ftp.sra.ebi.ac.uk/vol1/fastq/ERR865/008/ERR8650648/ERR8650648_2.fastq.gz	-	-	-	-	this study	131	B2	fimH30	108	498755	5400302	Escherichia coli	2009	Canada	Human	ESBL	blaCTX-M-15	Aminoglycoside	Sulfonamide	Tetracycline	Beta_lactam	Diaminopyrimidines	Macrolide	-	Aminoglycoside_FQ	-	-	-	-	-	-	gyrA.S83L, gyrA.D87N, parC.S80I, parC.E84V	-	-	-	aac(3)-IIa	-	-	-	-	-	aac(6')Ib-cr	-	-	-
N16-01857	PRJEB50837	SAMEA12943276	ERR8650649	ftp.sra.ebi.ac.uk/vol1/fastq/ERR865/009/ERR8650649/ERR8650649_1.fastq.gz;ftp.sra.ebi.ac.uk/vol1/fastq/ERR865/009/ERR8650649/ERR8650649_2.fastq.gz	-	-	-	-	this study	131	B2	fimH30	102	623271	5232896	Escherichia coli	2009	Canada	Human	ESBL	blaCTX-M-15	Aminoglycoside	-	-	-	-	Macrolide	-	-	-	-	-	-	-	-	gyrA.S83L, gyrA.D87N, parC.S80I, parC.E84V	-	-	-	-	-	-	-	-	-	-	-	-	-
N16-01858	PRJEB50837	SAMEA12943277	ERR8650650	ftp.sra.ebi.ac.uk/vol1/fastq/ERR865/000/ERR8650650/ERR8650650_1.fastq.gz;ftp.sra.ebi.ac.uk/vol1/fastq/ERR865/000/ERR8650650/ERR8650650_2.fastq.gz	-	-	-	-	this study	131	B2	fimH30	101	538964	5562123	Escherichia coli	2009	Canada	Human	ESBL	blaCTX-M-15	Aminoglycoside	Sulfonamide	Tetracycline	Beta_lactam	Diaminopyrimidines	Macrolide	-	Aminoglycoside_FQ	-	-	-	-	-	-	gyrA.S83L, gyrA.D87N, parC.S80I, parC.E84V	-	-	-	aac(3)-IIa	-	-	-	-	-	aac(6')Ib-cr	-	-	-
N16-01859	PRJEB50837	SAMEA12943278	ERR8650651	ftp.sra.ebi.ac.uk/vol1/fastq/ERR865/001/ERR8650651/ERR8650651_1.fastq.gz;ftp.sra.ebi.ac.uk/vol1/fastq/ERR865/001/ERR8650651/ERR8650651_2.fastq.gz	-	-	-	-	this study	131	B2	fimH30	95	627148	5356603	Escherichia coli	2009	Canada	Human	ESBL	blaCTX-M-15	Aminoglycoside	Sulfonamide	Tetracycline	Beta_lactam	Diaminopyrimidines	-	-	Aminoglycoside_FQ	-	-	-	-	-	-	gyrA.S83L, gyrA.D87N, parC.S80I, parC.E84V	-	-	-	aac(3)-IIa	-	-	-	-	-	aac(6')Ib-cr	-	-	-
N16-01860	PRJEB50837	SAMEA12943279	ERR8650652	ftp.sra.ebi.ac.uk/vol1/fastq/ERR865/002/ERR8650652/ERR8650652_1.fastq.gz;ftp.sra.ebi.ac.uk/vol1/fastq/ERR865/002/ERR8650652/ERR8650652_2.fastq.gz	-	-	-	-	this study	131	B2	fimH30	101	512264	5392905	Escherichia coli	2009	Canada	Human	ESBL	blaCTX-M-15	-	-	Tetracycline	Beta_lactam	-	-	-	-	-	-	-	-	-	-	gyrA.S83L, gyrA.D87N, parC.S80I, parC.E84V	-	-	-	-	-	-	-	-	-	-	-	-	-
N16-01861	PRJEB50837	SAMEA12943280	ERR8650653	ftp.sra.ebi.ac.uk/vol1/fastq/ERR865/003/ERR8650653/ERR8650653_1.fastq.gz;ftp.sra.ebi.ac.uk/vol1/fastq/ERR865/003/ERR8650653/ERR8650653_2.fastq.gz	-	-	-	-	this study	131	B2	fimH30	119	624074	5216957	Escherichia coli	2009	Canada	Human	ESBL	blaCTX-M-15	Aminoglycoside	Sulfonamide	Tetracycline	Beta_lactam	Diaminopyrimidines	Macrolide	-	Aminoglycoside_FQ	-	-	-	-	-	-	gyrA.S83L, gyrA.D87N, parC.S80I, parC.E84V	-	-	-	-	-	-	-	-	-	aac(6')Ib-cr	-	-	-
N16-01862	PRJEB50837	SAMEA12943281	ERR8650654	ftp.sra.ebi.ac.uk/vol1/fastq/ERR865/004/ERR8650654/ERR8650654_1.fastq.gz;ftp.sra.ebi.ac.uk/vol1/fastq/ERR865/004/ERR8650654/ERR8650654_2.fastq.gz	-	-	-	-	this study	131	B2	fimH30	91	558890	5290175	Escherichia coli	2009	Canada	Human	ESBL	blaCTX-M-15	Aminoglycoside	Sulfonamide	-	-	Diaminopyrimidines	Macrolide	-	-	-	-	-	-	-	-	gyrA.S83L, gyrA.D87N, parC.S80I, parC.E84V	-	-	-	aac(3)-IIa	-	-	-	-	-	-	-	-	-
N16-01863	PRJEB50837	SAMEA12943282	ERR8650655	ftp.sra.ebi.ac.uk/vol1/fastq/ERR865/005/ERR8650655/ERR8650655_1.fastq.gz;ftp.sra.ebi.ac.uk/vol1/fastq/ERR865/005/ERR8650655/ERR8650655_2.fastq.gz	-	-	-	-	this study	131	B2	fimH30	120	482914	5144439	Escherichia coli	2009	Canada	Human	ESBL	blaCTX-M-15	Aminoglycoside	Sulfonamide	-	Beta_lactam	Diaminopyrimidines	Macrolide	-	Aminoglycoside_FQ	-	-	-	-	-	-	gyrA.S83L, gyrA.D87N, parC.S80I, parC.E84V	-	-	-	-	-	-	-	-	-	aac(6')Ib-cr	-	-	-
N16-01864	PRJEB50837	SAMEA12943283	ERR8650656	ftp.sra.ebi.ac.uk/vol1/fastq/ERR865/006/ERR8650656/ERR8650656_1.fastq.gz;ftp.sra.ebi.ac.uk/vol1/fastq/ERR865/006/ERR8650656/ERR8650656_2.fastq.gz	-	-	-	-	this study	131	B2	fimH30	80	581377	5273189	Escherichia coli	2009	Canada	Human	ESBL	blaCTX-M-15	-	-	Tetracycline	-	-	-	-	-	-	-	-	-	-	-	gyrA.S83L, gyrA.D87N, parC.S80I, parC.E84V	-	-	-	-	-	-	-	-	-	-	-	-	-
N16-01867	PRJEB50837	SAMEA12943284	ERR8650657	ftp.sra.ebi.ac.uk/vol1/fastq/ERR865/007/ERR8650657/ERR8650657_1.fastq.gz;ftp.sra.ebi.ac.uk/vol1/fastq/ERR865/007/ERR8650657/ERR8650657_2.fastq.gz	-	-	-	-	this study	131	B2	fimH30	81	624054	5281867	Escherichia coli	2009	Canada	Human	ESBL	blaCTX-M-15	Aminoglycoside	Sulfonamide	Tetracycline	-	Diaminopyrimidines	Macrolide	-	-	-	-	-	-	-	-	gyrA.S83L, gyrA.D87N, parC.S80I, parC.E84V	-	-	-	-	-	-	-	-	-	-	-	-	-
N16-01869	PRJEB50837	SAMEA12943285	ERR8650658	ftp.sra.ebi.ac.uk/vol1/fastq/ERR865/008/ERR8650658/ERR8650658_1.fastq.gz;ftp.sra.ebi.ac.uk/vol1/fastq/ERR865/008/ERR8650658/ERR8650658_2.fastq.gz	-	-	-	-	this study	617	A	-	153	394970	4889698	Escherichia coli	2009	Canada	Human	ESBL	blaCTX-M-15	Aminoglycoside	Sulfonamide	Tetracycline	Beta_lactam	Diaminopyrimidines	Macrolide	-	Aminoglycoside_FQ	Quinolone_FQ	-	-	-	-	-	gyrA.S83L, gyrA.D87N, parC.S80I, parE.S458A	-	-	-	aac(3)-IIa	-	-	-	-	-	aac(6')Ib-cr	-	-	-
N16-01871	PRJEB50837	SAMEA12943286	ERR8650659	ftp.sra.ebi.ac.uk/vol1/fastq/ERR865/009/ERR8650659/ERR8650659_1.fastq.gz;ftp.sra.ebi.ac.uk/vol1/fastq/ERR865/009/ERR8650659/ERR8650659_2.fastq.gz	-	-	-	-	this study	131	B2	fimH30	133	538488	5232641	Escherichia coli	2009	Canada	Human	ESBL	blaCTX-M-15	Aminoglycoside	Sulfonamide	Tetracycline	Beta_lactam	Diaminopyrimidines	Macrolide	-	Aminoglycoside_FQ	-	-	-	-	-	-	gyrA.S83L, gyrA.D87N, parC.S80I, parC.E84V	-	-	-	-	-	-	-	-	-	aac(6')Ib-cr	-	-	-
N16-01872	PRJEB50837	SAMEA12943287	ERR8650660	ftp.sra.ebi.ac.uk/vol1/fastq/ERR865/000/ERR8650660/ERR8650660_1.fastq.gz;ftp.sra.ebi.ac.uk/vol1/fastq/ERR865/000/ERR8650660/ERR8650660_2.fastq.gz	-	-	-	-	this study	44	A	fimH54	129	577631	4836093	Escherichia coli	2009	Canada	Human	ESBL	blaCTX-M-15	Aminoglycoside	Sulfonamide	-	Beta_lactam	Diaminopyrimidines	Macrolide	-	-	-	-	-	-	-	-	gyrA.S83L, gyrA.D87N, parC.S80I, parE.S458T	-	-	-	-	aac(3)-IId	-	-	-	-	-	-	-	-
N16-01874	PRJEB50837	SAMEA12943288	ERR8650661	ftp.sra.ebi.ac.uk/vol1/fastq/ERR865/001/ERR8650661/ERR8650661_1.fastq.gz;ftp.sra.ebi.ac.uk/vol1/fastq/ERR865/001/ERR8650661/ERR8650661_2.fastq.gz	-	-	-	-	this study	131	B2	fimH30	113	712435	5350484	Escherichia coli	2009	Canada	Human	ESBL	blaCTX-M-15	Aminoglycoside	Sulfonamide	Tetracycline	Beta_lactam	Diaminopyrimidines	Macrolide	-	Aminoglycoside_FQ	-	-	-	-	-	-	gyrA.S83L, gyrA.D87N, parC.S80I, parC.E84V	-	-	-	aac(3)-IIa	-	-	-	-	-	aac(6')Ib-cr	-	-	-
N16-01875	PRJEB50837	SAMEA12943289	ERR8650662	ftp.sra.ebi.ac.uk/vol1/fastq/ERR865/002/ERR8650662/ERR8650662_1.fastq.gz;ftp.sra.ebi.ac.uk/vol1/fastq/ERR865/002/ERR8650662/ERR8650662_2.fastq.gz	-	-	-	-	this study	131	B2	fimH30	107	537924	5133026	Escherichia coli	2009	Canada	Human	ESBL	blaCTX-M-15	Aminoglycoside	Sulfonamide	Tetracycline	Beta_lactam	Diaminopyrimidines	Macrolide	-	Aminoglycoside_FQ	-	-	-	-	-	-	gyrA.S83L, gyrA.D87N, parC.S80I, parC.E84V	-	-	-	-	-	-	-	-	-	aac(6')Ib-cr	-	-	-
N16-01876	PRJEB50837	SAMEA12943290	ERR8650663	ftp.sra.ebi.ac.uk/vol1/fastq/ERR865/003/ERR8650663/ERR8650663_1.fastq.gz;ftp.sra.ebi.ac.uk/vol1/fastq/ERR865/003/ERR8650663/ERR8650663_2.fastq.gz	-	-	-	-	this study	131	B2	fimH30	110	512299	5233705	Escherichia coli	2009	Canada	Human	ESBL	blaCTX-M-15	Aminoglycoside	Sulfonamide	Tetracycline	Beta_lactam	Diaminopyrimidines	Macrolide	-	Aminoglycoside_FQ	-	-	-	-	-	-	gyrA.S83L, gyrA.D87N, parC.S80I, parC.E84V	-	-	-	-	-	-	-	-	-	aac(6')Ib-cr	-	-	-
N16-01879	PRJEB50837	SAMEA12943291	ERR8650664	ftp.sra.ebi.ac.uk/vol1/fastq/ERR865/004/ERR8650664/ERR8650664_1.fastq.gz;ftp.sra.ebi.ac.uk/vol1/fastq/ERR865/004/ERR8650664/ERR8650664_2.fastq.gz	-	-	-	-	this study	648	F	fimH27	70	808646	5384103	Escherichia coli	2009	Canada	Human	ESBL	blaCTX-M-15	Aminoglycoside	Sulfonamide	Tetracycline	Beta_lactam	Diaminopyrimidines	Macrolide	-	Aminoglycoside_FQ	-	-	-	-	-	-	gyrA.S83L, gyrA.D87N, parC.S80I, parE.S458A	-	-	-	aac(3)-IIa	-	-	-	-	-	aac(6')Ib-cr	-	-	-
N16-01880	PRJEB50837	SAMEA12943292	ERR8650665	ftp.sra.ebi.ac.uk/vol1/fastq/ERR865/005/ERR8650665/ERR8650665_1.fastq.gz;ftp.sra.ebi.ac.uk/vol1/fastq/ERR865/005/ERR8650665/ERR8650665_2.fastq.gz	-	-	-	-	this study	44	A	fimH54	116	382648	4865605	Escherichia coli	2009	Canada	Human	ESBL	blaCTX-M-15	Aminoglycoside	Sulfonamide	Tetracycline	Beta_lactam	Diaminopyrimidines	-	-	Aminoglycoside_FQ	-	-	-	-	-	-	gyrA.S83L, gyrA.D87N, parC.S80I, parE.S458T	-	-	-	-	-	-	-	-	-	aac(6')Ib-cr	-	-	-
N16-01882	PRJEB50837	SAMEA12943293	ERR8650666	ftp.sra.ebi.ac.uk/vol1/fastq/ERR865/006/ERR8650666/ERR8650666_1.fastq.gz;ftp.sra.ebi.ac.uk/vol1/fastq/ERR865/006/ERR8650666/ERR8650666_2.fastq.gz	-	-	-	-	this study	167	A	-	97	497672	4901020	Escherichia coli	2010	Canada	Human	ESBL	blaCTX-M-15	Aminoglycoside	Sulfonamide	Tetracycline	Beta_lactam	Diaminopyrimidines	Macrolide	-	Aminoglycoside_FQ	Quinolone_FQ	-	-	-	-	-	gyrA.S83L, gyrA.D87N, parC.S80I, parE.S458A	-	-	-	-	-	-	-	-	-	aac(6')Ib-cr	-	-	-
N16-01885	PRJEB50837	SAMEA12943294	ERR8650667	ftp.sra.ebi.ac.uk/vol1/fastq/ERR865/007/ERR8650667/ERR8650667_1.fastq.gz;ftp.sra.ebi.ac.uk/vol1/fastq/ERR865/007/ERR8650667/ERR8650667_2.fastq.gz	-	-	-	-	this study	131	B2	fimH30	75	757210	5222666	Escherichia coli	2010	Canada	Human	ESBL	blaCTX-M-15	Aminoglycoside	Sulfonamide	-	Beta_lactam	Diaminopyrimidines	Macrolide	-	-	-	-	-	-	-	-	gyrA.S83L, gyrA.D87N, parC.S80I, parC.E84V	-	-	-	-	-	-	-	-	-	-	-	-	-
N16-01886	PRJEB50837	SAMEA12943295	ERR8650668	ftp.sra.ebi.ac.uk/vol1/fastq/ERR865/008/ERR8650668/ERR8650668_1.fastq.gz;ftp.sra.ebi.ac.uk/vol1/fastq/ERR865/008/ERR8650668/ERR8650668_2.fastq.gz	-	-	-	-	this study	131	B2	fimH35	58	1019532	5176281	Escherichia coli	2010	Canada	Human	ESBL	blaCTX-M-15	Aminoglycoside	-	Tetracycline	Beta_lactam	-	-	-	Aminoglycoside_FQ	-	-	-	-	-	-	gyrA.S83L, gyrA.D87N, parC.S80I, parC.E84V	-	-	-	aac(3)-IIa	-	-	-	-	-	aac(6')Ib-cr	-	-	-
N16-01887	PRJEB50837	SAMEA12943296	ERR8650669	ftp.sra.ebi.ac.uk/vol1/fastq/ERR865/009/ERR8650669/ERR8650669_1.fastq.gz;ftp.sra.ebi.ac.uk/vol1/fastq/ERR865/009/ERR8650669/ERR8650669_2.fastq.gz	-	-	-	-	this study	131	B2	fimH30	88	1020101	5340468	Escherichia coli	2010	Canada	Human	ESBL	blaCTX-M-15	Aminoglycoside	Sulfonamide	-	Beta_lactam	Diaminopyrimidines	Macrolide	-	Aminoglycoside_FQ	-	-	-	-	-	-	gyrA.S83L, gyrA.D87N, parC.S80I, parC.E84V	-	-	-	aac(3)-IIa	-	-	-	-	-	aac(6')Ib-cr	-	-	-
N16-01892	PRJEB50837	SAMEA12943297	ERR8650670	ftp.sra.ebi.ac.uk/vol1/fastq/ERR865/000/ERR8650670/ERR8650670_1.fastq.gz;ftp.sra.ebi.ac.uk/vol1/fastq/ERR865/000/ERR8650670/ERR8650670_2.fastq.gz	-	-	-	-	this study	131	B2	fimH30	123	545729	5195505	Escherichia coli	2010	Canada	Human	ESBL	blaCTX-M-15	Aminoglycoside	Sulfonamide	-	-	Diaminopyrimidines	-	-	-	-	-	-	-	-	-	gyrA.S83L, gyrA.D87N, parC.S80I, parC.E84V	-	-	-	-	-	-	-	-	-	-	-	-	-
N16-01893	PRJEB50837	SAMEA12943298	ERR8650671	ftp.sra.ebi.ac.uk/vol1/fastq/ERR865/001/ERR8650671/ERR8650671_1.fastq.gz;ftp.sra.ebi.ac.uk/vol1/fastq/ERR865/001/ERR8650671/ERR8650671_2.fastq.gz	-	-	-	-	this study	131	B2	fimH30	91	512364	5335173	Escherichia coli	2010	Canada	Human	ESBL	blaCTX-M-15	Aminoglycoside	Sulfonamide	Tetracycline	Beta_lactam	Diaminopyrimidines	Macrolide	-	Aminoglycoside_FQ	-	-	-	-	-	-	gyrA.S83L, gyrA.D87N, parC.S80I, parC.E84V	-	-	-	aac(3)-IIa	-	-	-	-	-	aac(6')Ib-cr	-	-	-
N16-01895	PRJEB50837	SAMEA12943299	ERR8650672	ftp.sra.ebi.ac.uk/vol1/fastq/ERR865/002/ERR8650672/ERR8650672_1.fastq.gz;ftp.sra.ebi.ac.uk/vol1/fastq/ERR865/002/ERR8650672/ERR8650672_2.fastq.gz	-	-	-	-	this study	744	A	fimH54	96	444415	4890548	Escherichia coli	2010	Canada	Human	ESBL	blaCTX-M-15	Aminoglycoside	Sulfonamide	Tetracycline	Beta_lactam	Diaminopyrimidines	Macrolide	Phenicol	Aminoglycoside_FQ	-	-	-	-	-	-	gyrA.S83L, gyrA.D87N, parC.S80I, parC.A56T	-	-	-	-	-	-	-	-	-	aac(6')Ib-cr	-	-	-
N16-01896	PRJEB50837	SAMEA12943300	ERR8650673	ftp.sra.ebi.ac.uk/vol1/fastq/ERR865/003/ERR8650673/ERR8650673_1.fastq.gz;ftp.sra.ebi.ac.uk/vol1/fastq/ERR865/003/ERR8650673/ERR8650673_2.fastq.gz	-	-	-	-	this study	131	B2	fimH30	89	573325	5201246	Escherichia coli	2010	Canada	Human	ESBL	blaCTX-M-15	-	-	-	-	-	-	-	-	-	-	-	-	-	-	gyrA.S83L, gyrA.D87N, parC.S80I, parC.E84V	-	-	-	-	-	-	-	-	-	-	-	-	-
N16-01899	PRJEB50837	SAMEA12943301	ERR8650674	ftp.sra.ebi.ac.uk/vol1/fastq/ERR865/004/ERR8650674/ERR8650674_1.fastq.gz;ftp.sra.ebi.ac.uk/vol1/fastq/ERR865/004/ERR8650674/ERR8650674_2.fastq.gz	-	-	-	-	this study	131	B2	fimH30	72	512249	5113469	Escherichia coli	2010	Canada	Human	ESBL	blaCTX-M-15	Aminoglycoside	Sulfonamide	Tetracycline	Beta_lactam	Diaminopyrimidines	Macrolide	-	Aminoglycoside_FQ	-	-	-	-	-	-	gyrA.S83L, gyrA.D87N, parC.S80I, parC.E84V	-	-	-	-	-	-	-	-	-	aac(6')Ib-cr	-	-	-
N16-01900	PRJEB50837	SAMEA12943302	ERR8650675	ftp.sra.ebi.ac.uk/vol1/fastq/ERR865/005/ERR8650675/ERR8650675_1.fastq.gz;ftp.sra.ebi.ac.uk/vol1/fastq/ERR865/005/ERR8650675/ERR8650675_2.fastq.gz	-	-	-	-	this study	131	B2	fimH30	71	470128	5195979	Escherichia coli	2011	Canada	Human	ESBL	blaCTX-M-15	Aminoglycoside	-	-	Beta_lactam	-	-	-	Aminoglycoside_FQ	-	-	-	-	-	-	gyrA.S83L, gyrA.D87N, parC.S80I, parC.E84V	-	-	-	aac(3)-IIa	-	-	-	-	-	aac(6')Ib-cr	-	-	-
N16-01903	PRJEB50837	SAMEA12943303	ERR8650676	ftp.sra.ebi.ac.uk/vol1/fastq/ERR865/006/ERR8650676/ERR8650676_1.fastq.gz;ftp.sra.ebi.ac.uk/vol1/fastq/ERR865/006/ERR8650676/ERR8650676_2.fastq.gz	-	-	-	-	this study	167	A	-	101	537448	4818704	Escherichia coli	2011	Canada	Human	ESBL	blaCTX-M-15	Aminoglycoside	Sulfonamide	Tetracycline	Beta_lactam	Diaminopyrimidines	Macrolide	Phenicol	Aminoglycoside_FQ	-	-	-	-	-	-	gyrA.S83L, gyrA.D87N, parC.S80I, parE.S458A	-	-	-	-	-	-	-	-	-	aac(6')Ib-cr	-	-	-
N16-01905	PRJEB50837	SAMEA12943304	ERR8650677	ftp.sra.ebi.ac.uk/vol1/fastq/ERR865/007/ERR8650677/ERR8650677_1.fastq.gz;ftp.sra.ebi.ac.uk/vol1/fastq/ERR865/007/ERR8650677/ERR8650677_2.fastq.gz	-	-	-	-	this study	131	B2	fimH30	80	717555	5132080	Escherichia coli	2011	Canada	Human	ESBL	blaCTX-M-15	-	-	-	-	-	-	-	-	-	-	-	-	-	-	gyrA.S83L, gyrA.D87N, parC.S80I, parC.E84V	-	-	-	-	-	-	-	-	-	-	-	-	-
N16-01906	PRJEB50837	SAMEA12943305	ERR8650678	ftp.sra.ebi.ac.uk/vol1/fastq/ERR865/008/ERR8650678/ERR8650678_1.fastq.gz;ftp.sra.ebi.ac.uk/vol1/fastq/ERR865/008/ERR8650678/ERR8650678_2.fastq.gz	-	-	-	-	this study	131	B2	fimH30	75	671336	5194364	Escherichia coli	2011	Canada	Human	ESBL	blaCTX-M-15	Aminoglycoside	Sulfonamide	Tetracycline	Beta_lactam	Diaminopyrimidines	Macrolide	-	Aminoglycoside_FQ	-	-	-	-	-	-	gyrA.S83L, gyrA.D87N, parC.S80I, parC.E84V	-	-	-	-	-	-	-	-	-	aac(6')Ib-cr	-	-	-
N16-01907	PRJEB50837	SAMEA12943306	ERR8650679	ftp.sra.ebi.ac.uk/vol1/fastq/ERR865/009/ERR8650679/ERR8650679_1.fastq.gz;ftp.sra.ebi.ac.uk/vol1/fastq/ERR865/009/ERR8650679/ERR8650679_2.fastq.gz	-	-	-	-	this study	131	B2	fimH30	87	1147583	5244380	Escherichia coli	2011	Canada	Human	ESBL	blaCTX-M-15	Aminoglycoside	Sulfonamide	Tetracycline	Beta_lactam	Diaminopyrimidines	Macrolide	Phenicol	Aminoglycoside_FQ	-	-	-	-	-	-	gyrA.S83L, gyrA.D87N, parC.S80I, parC.E84V	-	-	-	aac(3)-IIa	-	-	-	-	-	aac(6')Ib-cr	-	-	-
N16-01908	PRJEB50837	SAMEA12943307	ERR8650680	ftp.sra.ebi.ac.uk/vol1/fastq/ERR865/000/ERR8650680/ERR8650680_1.fastq.gz;ftp.sra.ebi.ac.uk/vol1/fastq/ERR865/000/ERR8650680/ERR8650680_2.fastq.gz	-	-	-	-	this study	131	B2	fimH30	129	634195	5315980	Escherichia coli	2011	Canada	Human	ESBL	blaCTX-M-15	Aminoglycoside	Sulfonamide	Tetracycline	Beta_lactam	Diaminopyrimidines	Macrolide	-	Aminoglycoside_FQ	-	-	-	-	-	-	gyrA.S83L, gyrA.D87N, parC.S80I, parC.E84V	-	-	-	aac(3)-IIa	-	-	-	-	-	aac(6')Ib-cr	-	-	-
N16-01910	PRJEB50837	SAMEA12943308	ERR8650681	ftp.sra.ebi.ac.uk/vol1/fastq/ERR865/001/ERR8650681/ERR8650681_1.fastq.gz;ftp.sra.ebi.ac.uk/vol1/fastq/ERR865/001/ERR8650681/ERR8650681_2.fastq.gz	-	-	-	-	this study	131	B2	fimH30	73	709978	5204381	Escherichia coli	2011	Canada	Human	ESBL	blaCTX-M-15	-	-	Tetracycline	Beta_lactam	-	-	-	-	-	-	-	-	-	-	gyrA.S83L, gyrA.D87N, parC.S80I, parC.E84V	-	-	-	-	-	-	-	-	-	-	-	-	-
N16-01912	PRJEB50837	SAMEA12943309	ERR8650682	ftp.sra.ebi.ac.uk/vol1/fastq/ERR865/002/ERR8650682/ERR8650682_1.fastq.gz;ftp.sra.ebi.ac.uk/vol1/fastq/ERR865/002/ERR8650682/ERR8650682_2.fastq.gz	-	-	-	-	this study	131	B2	fimH30	87	656976	5312624	Escherichia coli	2011	Canada	Human	ESBL	blaCTX-M-15	Aminoglycoside	-	Tetracycline	Beta_lactam	-	Macrolide	-	Aminoglycoside_FQ	-	-	-	-	-	-	gyrA.S83L, gyrA.D87N, parC.S80I, parC.E84V	-	-	-	aac(3)-IIa	-	-	-	-	-	aac(6')Ib-cr	-	-	-
N16-01915	PRJEB50837	SAMEA12943310	ERR8650683	ftp.sra.ebi.ac.uk/vol1/fastq/ERR865/003/ERR8650683/ERR8650683_1.fastq.gz;ftp.sra.ebi.ac.uk/vol1/fastq/ERR865/003/ERR8650683/ERR8650683_2.fastq.gz	-	-	-	-	this study	131	B2	fimH30	78	538904	5437573	Escherichia coli	2011	Canada	Human	ESBL	blaCTX-M-15	Aminoglycoside	-	-	Beta_lactam	-	-	-	Aminoglycoside_FQ	-	-	-	-	-	-	gyrA.S83L, gyrA.D87N, parC.S80I, parC.E84V	-	-	-	aac(3)-IIa	-	-	-	-	-	aac(6')Ib-cr	-	-	-
N16-01917	PRJEB50837	SAMEA12943311	ERR8650684	ftp.sra.ebi.ac.uk/vol1/fastq/ERR865/004/ERR8650684/ERR8650684_1.fastq.gz;ftp.sra.ebi.ac.uk/vol1/fastq/ERR865/004/ERR8650684/ERR8650684_2.fastq.gz	-	-	-	-	this study	131	B2	fimH30	114	655954	5570358	Escherichia coli	2011	Canada	Human	ESBL	blaCTX-M-15	Aminoglycoside	Sulfonamide	Tetracycline	Beta_lactam	Diaminopyrimidines	Macrolide	-	Aminoglycoside_FQ	-	-	-	-	-	-	gyrA.S83L, gyrA.D87N, parC.S80I, parC.E84V	-	-	-	aac(3)-IIa	-	-	-	-	-	aac(6')Ib-cr	-	-	-
N16-01918	PRJEB50837	SAMEA12943312	ERR8650685	ftp.sra.ebi.ac.uk/vol1/fastq/ERR865/005/ERR8650685/ERR8650685_1.fastq.gz;ftp.sra.ebi.ac.uk/vol1/fastq/ERR865/005/ERR8650685/ERR8650685_2.fastq.gz	-	-	-	-	this study	1284	A	-	123	361167	4873405	Escherichia coli	2011	Canada	Human	ESBL	blaCTX-M-15	Aminoglycoside	Sulfonamide	-	-	Diaminopyrimidines	-	-	-	-	-	-	-	-	-	gyrA.S83L, gyrA.D87N, parC.S80I, parE.S458A	-	-	-	-	-	-	-	-	-	-	-	-	-
N16-01919	PRJEB50837	SAMEA12943313	ERR8650686	ftp.sra.ebi.ac.uk/vol1/fastq/ERR865/006/ERR8650686/ERR8650686_1.fastq.gz;ftp.sra.ebi.ac.uk/vol1/fastq/ERR865/006/ERR8650686/ERR8650686_2.fastq.gz	-	-	-	-	this study	501	D	-	93	441109	5143022	Escherichia coli	2011	Canada	Human	ESBL	blaCTX-M-15	Aminoglycoside	Sulfonamide	Tetracycline	Beta_lactam	Diaminopyrimidines	Macrolide	Phenicol	Aminoglycoside_FQ	-	-	-	-	-	-	gyrA.S83L, gyrA.D87N, parC.S80I, parC.E84G, parC.S57T	-	-	-	aac(3)-IIa	-	-	-	-	-	aac(6')Ib-cr	-	-	-
N16-01921	PRJEB50837	SAMEA12943314	ERR8650687	ftp.sra.ebi.ac.uk/vol1/fastq/ERR865/007/ERR8650687/ERR8650687_1.fastq.gz;ftp.sra.ebi.ac.uk/vol1/fastq/ERR865/007/ERR8650687/ERR8650687_2.fastq.gz	-	-	-	-	this study	405	D	fimH27	163	380002	5168794	Escherichia coli	2011	Canada	Human	ESBL	blaCTX-M-15	Aminoglycoside	Sulfonamide	Tetracycline	Beta_lactam	Diaminopyrimidines	Macrolide	-	Aminoglycoside_FQ	-	-	-	-	-	-	gyrA.S83L, gyrA.D87N, parC.S80I, parE.S458A	-	-	-	-	-	-	-	-	-	aac(6')Ib-cr	-	-	-
N16-01923	PRJEB50837	SAMEA12943315	ERR8650688	ftp.sra.ebi.ac.uk/vol1/fastq/ERR865/008/ERR8650688/ERR8650688_1.fastq.gz;ftp.sra.ebi.ac.uk/vol1/fastq/ERR865/008/ERR8650688/ERR8650688_2.fastq.gz	-	-	-	-	this study	131	B2	fimH30	94	657090	5243039	Escherichia coli	2011	Canada	Human	ESBL	blaCTX-M-15	Aminoglycoside	Sulfonamide	-	Beta_lactam	Diaminopyrimidines	Macrolide	-	Aminoglycoside_FQ	-	-	-	-	-	-	gyrA.S83L, gyrA.D87N, parC.S80I, parC.E84V	-	-	-	aac(3)-IIa	-	-	-	-	-	aac(6')Ib-cr	-	-	-
N16-01925	PRJEB50837	SAMEA12943316	ERR8650689	ftp.sra.ebi.ac.uk/vol1/fastq/ERR865/009/ERR8650689/ERR8650689_1.fastq.gz;ftp.sra.ebi.ac.uk/vol1/fastq/ERR865/009/ERR8650689/ERR8650689_2.fastq.gz	-	-	-	-	this study	617	A	-	118	385286	5026640	Escherichia coli	2011	Canada	Human	ESBL	blaCTX-M-15	Aminoglycoside	Sulfonamide	Tetracycline	Beta_lactam	Diaminopyrimidines	Macrolide	-	Aminoglycoside_FQ	-	-	-	-	-	-	gyrA.S83L, gyrA.D87N, parC.S80I, parE.S458A	-	-	-	aac(3)-IIa	-	-	-	-	-	aac(6')Ib-cr	-	-	-
N16-01927	PRJEB50837	SAMEA12943317	ERR8650690	ftp.sra.ebi.ac.uk/vol1/fastq/ERR865/000/ERR8650690/ERR8650690_1.fastq.gz;ftp.sra.ebi.ac.uk/vol1/fastq/ERR865/000/ERR8650690/ERR8650690_2.fastq.gz	-	-	-	-	this study	131	B2	fimH30	97	512259	5190068	Escherichia coli	2011	Canada	Human	ESBL	blaCTX-M-15	Aminoglycoside	Sulfonamide	Tetracycline	Beta_lactam	Diaminopyrimidines	Macrolide	-	Aminoglycoside_FQ	-	-	-	-	-	-	gyrA.S83L, gyrA.D87N, parC.S80I, parC.E84V	-	-	-	-	-	-	-	-	-	aac(6')Ib-cr	-	-	-
N16-01930	PRJEB50837	SAMEA12943318	ERR8650691	ftp.sra.ebi.ac.uk/vol1/fastq/ERR865/001/ERR8650691/ERR8650691_1.fastq.gz;ftp.sra.ebi.ac.uk/vol1/fastq/ERR865/001/ERR8650691/ERR8650691_2.fastq.gz	-	-	-	-	this study	131	B2	fimH30	108	609669	5271064	Escherichia coli	2011	Canada	Human	ESBL	blaCTX-M-15	Aminoglycoside	-	-	Beta_lactam	-	Macrolide	-	-	-	-	-	-	-	-	gyrA.S83L, gyrA.D87N, parC.S80I, parC.E84V	-	-	-	-	aac(3)-IId	-	-	-	-	-	-	-	-
N16-01931	PRJEB50837	SAMEA12943319	ERR8650692	ftp.sra.ebi.ac.uk/vol1/fastq/ERR865/002/ERR8650692/ERR8650692_1.fastq.gz;ftp.sra.ebi.ac.uk/vol1/fastq/ERR865/002/ERR8650692/ERR8650692_2.fastq.gz	-	-	-	-	this study	131	B2	fimH30	77	709988	5175911	Escherichia coli	2011	Canada	Human	ESBL	blaCTX-M-15	Aminoglycoside	Sulfonamide	-	-	Diaminopyrimidines	Macrolide	-	-	-	-	-	-	-	-	gyrA.S83L, gyrA.D87N, parC.S80I, parC.E84V	-	-	-	-	-	-	-	-	-	-	-	-	-
N16-01932	PRJEB50837	SAMEA12943320	ERR8650693	ftp.sra.ebi.ac.uk/vol1/fastq/ERR865/003/ERR8650693/ERR8650693_1.fastq.gz;ftp.sra.ebi.ac.uk/vol1/fastq/ERR865/003/ERR8650693/ERR8650693_2.fastq.gz	-	-	-	-	this study	405	D	fimH27	142	432077	5516744	Escherichia coli	2011	Canada	Human	ESBL	blaCTX-M-15	Aminoglycoside	Sulfonamide	Tetracycline	Beta_lactam	Diaminopyrimidines	Macrolide	-	-	-	-	-	-	-	-	gyrA.S83L, gyrA.D87N, parC.S80I, parC.E84G	-	-	-	-	aac(3)-IId	-	-	-	-	-	-	-	-
N16-01933	PRJEB50837	SAMEA12943321	ERR8650694	ftp.sra.ebi.ac.uk/vol1/fastq/ERR865/004/ERR8650694/ERR8650694_1.fastq.gz;ftp.sra.ebi.ac.uk/vol1/fastq/ERR865/004/ERR8650694/ERR8650694_2.fastq.gz	-	-	-	-	this study	44	A	fimH54	113	578166	4836466	Escherichia coli	2012	Canada	Human	ESBL	blaCTX-M-15	Aminoglycoside	Sulfonamide	Tetracycline	Beta_lactam	Diaminopyrimidines	Macrolide	-	Aminoglycoside_FQ	-	-	-	-	-	-	gyrA.S83L, gyrA.D87N, parC.S80I, parE.S458T	-	-	-	-	-	-	-	-	-	aac(6')Ib-cr	-	-	-
N16-01934	PRJEB50837	SAMEA12943322	ERR8650695	ftp.sra.ebi.ac.uk/vol1/fastq/ERR865/005/ERR8650695/ERR8650695_1.fastq.gz;ftp.sra.ebi.ac.uk/vol1/fastq/ERR865/005/ERR8650695/ERR8650695_2.fastq.gz	-	-	-	-	this study	167	A	-	84	361509	4859543	Escherichia coli	2012	Canada	Human	ESBL	blaCTX-M-15	Aminoglycoside	Sulfonamide	Tetracycline	Beta_lactam	Diaminopyrimidines	Macrolide	-	Aminoglycoside_FQ	-	-	-	-	-	-	gyrA.S83L, gyrA.D87N, parC.S80I, parE.S458A	-	-	-	aac(3)-IIa	-	-	-	-	-	aac(6')Ib-cr	-	-	-
N16-01936	PRJEB50837	SAMEA12943323	ERR8650696	ftp.sra.ebi.ac.uk/vol1/fastq/ERR865/006/ERR8650696/ERR8650696_1.fastq.gz;ftp.sra.ebi.ac.uk/vol1/fastq/ERR865/006/ERR8650696/ERR8650696_2.fastq.gz	-	-	-	-	this study	131	B2	fimH35	91	966547	5220972	Escherichia coli	2012	Canada	Human	ESBL	blaCTX-M-15	Aminoglycoside	-	Tetracycline	Beta_lactam	-	-	-	Aminoglycoside_FQ	-	-	-	-	-	-	gyrA.S83L, gyrA.D87N, parC.S80I, parC.E84V	-	-	-	aac(3)-IIa	-	-	-	-	-	aac(6')Ib-cr	-	-	-
N16-01938	PRJEB50837	SAMEA12943324	ERR8650697	ftp.sra.ebi.ac.uk/vol1/fastq/ERR865/007/ERR8650697/ERR8650697_1.fastq.gz;ftp.sra.ebi.ac.uk/vol1/fastq/ERR865/007/ERR8650697/ERR8650697_2.fastq.gz	-	-	-	-	this study	131	B2	fimH30	65	601709	5105854	Escherichia coli	2012	Canada	Human	ESBL	blaCTX-M-15	-	-	Tetracycline	-	-	-	-	-	-	-	-	-	-	-	gyrA.S83L, gyrA.D87N, parC.S80I, parC.E84V	-	-	-	-	-	-	-	-	-	-	-	-	-
N16-01939	PRJEB50837	SAMEA12943325	ERR8650698	ftp.sra.ebi.ac.uk/vol1/fastq/ERR865/008/ERR8650698/ERR8650698_1.fastq.gz;ftp.sra.ebi.ac.uk/vol1/fastq/ERR865/008/ERR8650698/ERR8650698_2.fastq.gz	-	-	-	-	this study	38	D	fimH5	124	442892	5499698	Escherichia coli	2012	Canada	Human	ESBL	blaCTX-M-15	Aminoglycoside	Sulfonamide	Tetracycline	Beta_lactam	Diaminopyrimidines	-	Phenicol	Aminoglycoside_FQ	-	-	-	-	-	-	gyrA.S83L, gyrA.D87N, parC.S80I, parC.E84G	-	-	-	aac(3)-IIa	-	-	-	-	-	aac(6')Ib-cr	-	-	-
N16-01941	PRJEB50837	SAMEA12943326	ERR8650699	ftp.sra.ebi.ac.uk/vol1/fastq/ERR865/009/ERR8650699/ERR8650699_1.fastq.gz;ftp.sra.ebi.ac.uk/vol1/fastq/ERR865/009/ERR8650699/ERR8650699_2.fastq.gz	-	-	-	-	this study	131	B2	fimH30	94	653532	5372672	Escherichia coli	2012	Canada	Human	ESBL	blaCTX-M-15	Aminoglycoside	Sulfonamide	Tetracycline	Beta_lactam	Diaminopyrimidines	Macrolide	-	Aminoglycoside_FQ	-	-	-	-	-	-	gyrA.S83L, gyrA.D87N, parC.S80I, parC.E84V	-	-	-	aac(3)-IIa	-	-	-	-	-	aac(6')Ib-cr	-	-	-
N16-01942	PRJEB50837	SAMEA12943327	ERR8650700	ftp.sra.ebi.ac.uk/vol1/fastq/ERR865/000/ERR8650700/ERR8650700_1.fastq.gz;ftp.sra.ebi.ac.uk/vol1/fastq/ERR865/000/ERR8650700/ERR8650700_2.fastq.gz	-	-	-	-	this study	59	F	fimH34	172	315104	5159506	Escherichia coli	2012	Canada	Human	-	-	-	-	-	-	-	-	-	-	-	-	-	-	-	-	-	-	-	-	-	-	-	-	-	-	-	-	-	-
N16-01943	PRJEB50837	SAMEA12943328	ERR8650701	ftp.sra.ebi.ac.uk/vol1/fastq/ERR865/001/ERR8650701/ERR8650701_1.fastq.gz;ftp.sra.ebi.ac.uk/vol1/fastq/ERR865/001/ERR8650701/ERR8650701_2.fastq.gz	-	-	-	-	this study	131	B2	fimH30	91	966054	5381711	Escherichia coli	2012	Canada	Human	ESBL	blaCTX-M-15	Aminoglycoside	Sulfonamide	Tetracycline	Beta_lactam	Diaminopyrimidines	Macrolide	-	Aminoglycoside_FQ	-	-	-	-	-	-	gyrA.S83L, gyrA.D87N, parC.S80I, parC.E84V	-	-	-	-	-	-	-	-	-	aac(6')Ib-cr	-	-	-
N16-01944	PRJEB50837	SAMEA12943329	ERR8650702	ftp.sra.ebi.ac.uk/vol1/fastq/ERR865/002/ERR8650702/ERR8650702_1.fastq.gz;ftp.sra.ebi.ac.uk/vol1/fastq/ERR865/002/ERR8650702/ERR8650702_2.fastq.gz	-	-	-	-	this study	131	B2	fimH30	82	656000	5327045	Escherichia coli	2012	Canada	Human	ESBL	blaCTX-M-15	Aminoglycoside	Sulfonamide	Tetracycline	-	Diaminopyrimidines	Macrolide	-	-	-	-	-	-	-	-	gyrA.S83L, gyrA.D87N, parC.S80I, parC.E84V	-	-	-	-	-	-	-	-	-	-	-	-	-
N16-01945	PRJEB50837	SAMEA12943330	ERR8650703	ftp.sra.ebi.ac.uk/vol1/fastq/ERR865/003/ERR8650703/ERR8650703_1.fastq.gz;ftp.sra.ebi.ac.uk/vol1/fastq/ERR865/003/ERR8650703/ERR8650703_2.fastq.gz	-	-	-	-	this study	617	A	fimH34	126	517340	5249499	Escherichia coli	2012	Canada	Human	ESBL	blaCTX-M-15	Aminoglycoside	Sulfonamide	Tetracycline	Beta_lactam	Diaminopyrimidines	Macrolide	-	-	-	-	-	-	-	-	gyrA.S83L, gyrA.D87N, parC.S80I, parE.S458A	-	-	-	-	-	-	-	-	-	-	-	-	-
N16-01946	PRJEB50837	SAMEA12943331	ERR8650704	ftp.sra.ebi.ac.uk/vol1/fastq/ERR865/004/ERR8650704/ERR8650704_1.fastq.gz;ftp.sra.ebi.ac.uk/vol1/fastq/ERR865/004/ERR8650704/ERR8650704_2.fastq.gz	-	-	-	-	this study	131	B2	fimH30	83	1019506	5245248	Escherichia coli	2012	Canada	Human	ESBL	blaCTX-M-15	Aminoglycoside	Sulfonamide	-	Beta_lactam	Diaminopyrimidines	Macrolide	-	Aminoglycoside_FQ	-	-	-	-	-	-	gyrA.S83L, gyrA.D87N, parC.S80I, parC.E84V	-	-	-	-	-	-	-	-	-	aac(6')Ib-cr	-	-	-
N16-01947	PRJEB50837	SAMEA12943332	ERR8650705	ftp.sra.ebi.ac.uk/vol1/fastq/ERR865/005/ERR8650705/ERR8650705_1.fastq.gz;ftp.sra.ebi.ac.uk/vol1/fastq/ERR865/005/ERR8650705/ERR8650705_2.fastq.gz	-	-	-	-	this study	131	B2	fimH30	64	623256	5194888	Escherichia coli	2012	Canada	Human	ESBL	blaCTX-M-15	-	-	-	-	-	-	-	-	-	-	-	-	-	-	gyrA.S83L, gyrA.D87N, parC.S80I, parC.E84V	-	-	-	-	-	-	-	-	-	-	-	-	-
N16-01948	PRJEB50837	SAMEA12943333	ERR8650706	ftp.sra.ebi.ac.uk/vol1/fastq/ERR865/006/ERR8650706/ERR8650706_1.fastq.gz;ftp.sra.ebi.ac.uk/vol1/fastq/ERR865/006/ERR8650706/ERR8650706_2.fastq.gz	-	-	-	-	this study	131	B2	fimH30	153	513158	5201560	Escherichia coli	2012	Canada	Human	ESBL	blaCTX-M-15	Aminoglycoside	Sulfonamide	Tetracycline	Beta_lactam	Diaminopyrimidines	Macrolide	-	Aminoglycoside_FQ	-	-	-	-	-	-	gyrA.S83L, gyrA.D87N, parC.S80I, parC.E84V	-	-	-	-	-	-	-	-	-	aac(6')Ib-cr	-	-	-
N16-01949	PRJEB50837	SAMEA12943334	ERR8650707	ftp.sra.ebi.ac.uk/vol1/fastq/ERR865/007/ERR8650707/ERR8650707_1.fastq.gz;ftp.sra.ebi.ac.uk/vol1/fastq/ERR865/007/ERR8650707/ERR8650707_2.fastq.gz	-	-	-	-	this study	8671	B2	fimH30	122	962909	5338804	Escherichia coli	2012	Canada	Human	ESBL	blaCTX-M-15	Aminoglycoside	Sulfonamide	Tetracycline	Beta_lactam	-	Macrolide	Phenicol	Aminoglycoside_FQ	-	-	-	-	-	-	gyrA.S83L, gyrA.D87N, parC.S80I, parC.E84V	-	-	-	aac(3)-IIa	-	-	-	-	-	aac(6')Ib-cr	-	-	-
N16-01950	PRJEB50837	SAMEA12943335	ERR8650708	ftp.sra.ebi.ac.uk/vol1/fastq/ERR865/008/ERR8650708/ERR8650708_1.fastq.gz;ftp.sra.ebi.ac.uk/vol1/fastq/ERR865/008/ERR8650708/ERR8650708_2.fastq.gz	-	-	-	-	this study	131	B2	fimH30	80	1220056	5305657	Escherichia coli	2012	Canada	Human	ESBL	blaCTX-M-15	Aminoglycoside	Sulfonamide	Tetracycline	Beta_lactam	Diaminopyrimidines	Macrolide	-	Aminoglycoside_FQ	-	-	-	-	-	-	gyrA.S83L, gyrA.D87N, parC.S80I, parC.E84V	-	-	-	aac(3)-IIa	-	-	-	-	-	aac(6')Ib-cr	-	-	-
N16-01951	PRJEB50837	SAMEA12943336	ERR8650709	ftp.sra.ebi.ac.uk/vol1/fastq/ERR865/009/ERR8650709/ERR8650709_1.fastq.gz;ftp.sra.ebi.ac.uk/vol1/fastq/ERR865/009/ERR8650709/ERR8650709_2.fastq.gz	-	-	-	-	this study	410	C	fimH24	95	581467	4981220	Escherichia coli	2012	Canada	Human	ESBL	blaCTX-M-15	Aminoglycoside	Sulfonamide	Tetracycline	Beta_lactam	Diaminopyrimidines	Macrolide	Phenicol	Aminoglycoside_FQ	-	Colistin	-	-	-	-	gyrA.S83L, gyrA.D87N, parC.S80I, parE.S458A	-	-	-	-	aac(3)-IId	-	-	-	-	aac(6')Ib-cr	-	-	-
N16-01952	PRJEB50837	SAMEA12943337	ERR8650710	ftp.sra.ebi.ac.uk/vol1/fastq/ERR865/000/ERR8650710/ERR8650710_1.fastq.gz;ftp.sra.ebi.ac.uk/vol1/fastq/ERR865/000/ERR8650710/ERR8650710_2.fastq.gz	-	-	-	-	this study	131	B2	fimH30	82	657276	5282173	Escherichia coli	2012	Canada	Human	ESBL	blaCTX-M-15	Aminoglycoside	-	Tetracycline	Beta_lactam	-	-	-	Aminoglycoside_FQ	-	-	-	-	-	-	gyrA.S83L, gyrA.D87N, parC.S80I, parC.E84V	-	-	-	aac(3)-IIa	-	-	-	-	-	aac(6')Ib-cr	-	-	-
N16-01955	PRJEB50837	SAMEA12943338	ERR8650711	ftp.sra.ebi.ac.uk/vol1/fastq/ERR865/001/ERR8650711/ERR8650711_1.fastq.gz;ftp.sra.ebi.ac.uk/vol1/fastq/ERR865/001/ERR8650711/ERR8650711_2.fastq.gz	-	-	-	-	this study	131	B2	fimH30	75	513824	5231417	Escherichia coli	2012	Canada	Human	ESBL	blaCTX-M-15	Aminoglycoside	Sulfonamide	Tetracycline	Beta_lactam	Diaminopyrimidines	Macrolide	-	Aminoglycoside_FQ	-	-	-	-	-	-	gyrA.S83L, gyrA.D87N, parC.S80I, parC.E84V	-	-	-	-	-	-	-	-	-	aac(6')Ib-cr	-	-	-
N16-01958	PRJEB50837	SAMEA12943339	ERR8650712	ftp.sra.ebi.ac.uk/vol1/fastq/ERR865/002/ERR8650712/ERR8650712_1.fastq.gz;ftp.sra.ebi.ac.uk/vol1/fastq/ERR865/002/ERR8650712/ERR8650712_2.fastq.gz	-	-	-	-	this study	10	A	fimH215	94	415669	4678133	Escherichia coli	2012	Canada	Human	ESBL	blaCTX-M-15	-	-	Tetracycline	Beta_lactam	-	-	-	Aminoglycoside_FQ	-	-	-	-	-	-	gyrA.S83L, gyrA.D87N, parC.S80I, parE.S458A	-	-	-	-	-	-	-	-	-	aac(6')Ib-cr	-	-	-
N16-01964	PRJEB50837	SAMEA12943340	ERR8650713	ftp.sra.ebi.ac.uk/vol1/fastq/ERR865/003/ERR8650713/ERR8650713_1.fastq.gz;ftp.sra.ebi.ac.uk/vol1/fastq/ERR865/003/ERR8650713/ERR8650713_2.fastq.gz	-	-	-	-	this study	131	B2	fimH30	79	708931	5137156	Escherichia coli	2013	Canada	Human	ESBL	blaCTX-M-15	Aminoglycoside	Sulfonamide	Tetracycline	-	Diaminopyrimidines	-	-	Aminoglycoside_FQ	-	-	-	-	-	-	gyrA.S83L, gyrA.D87N, parC.S80I, parC.E84V	-	-	-	-	-	-	-	-	-	aac(6')Ib-cr	-	-	-
N16-01965	PRJEB50837	SAMEA12943341	ERR8650714	ftp.sra.ebi.ac.uk/vol1/fastq/ERR865/004/ERR8650714/ERR8650714_1.fastq.gz;ftp.sra.ebi.ac.uk/vol1/fastq/ERR865/004/ERR8650714/ERR8650714_2.fastq.gz	-	-	-	-	this study	131	B2	fimH30	94	656000	5210694	Escherichia coli	2013	Canada	Human	ESBL	blaCTX-M-15	Aminoglycoside	Sulfonamide	Tetracycline	Beta_lactam	Diaminopyrimidines	Macrolide	-	Aminoglycoside_FQ	-	-	-	-	-	-	gyrA.S83L, gyrA.D87N, parC.S80I, parC.E84V	-	-	-	aac(3)-IIa	-	-	-	-	-	aac(6')Ib-cr	-	-	-
N16-01967	PRJEB50837	SAMEA12943342	ERR8650715	ftp.sra.ebi.ac.uk/vol1/fastq/ERR865/005/ERR8650715/ERR8650715_1.fastq.gz;ftp.sra.ebi.ac.uk/vol1/fastq/ERR865/005/ERR8650715/ERR8650715_2.fastq.gz	-	-	-	-	this study	131	B2	fimH30	108	711505	5175816	Escherichia coli	2013	Canada	Human	ESBL	blaCTX-M-15	Aminoglycoside	Sulfonamide	Tetracycline	-	Diaminopyrimidines	Macrolide	-	-	-	-	-	-	-	-	gyrA.S83L, gyrA.D87N, parC.S80I, parC.E84V	-	-	-	-	-	-	-	-	-	-	-	-	-
N16-01969	PRJEB50837	SAMEA12943343	ERR8650716	ftp.sra.ebi.ac.uk/vol1/fastq/ERR865/006/ERR8650716/ERR8650716_1.fastq.gz;ftp.sra.ebi.ac.uk/vol1/fastq/ERR865/006/ERR8650716/ERR8650716_2.fastq.gz	-	-	-	-	this study	131	B2	fimH30	106	709838	5564830	Escherichia coli	2013	Canada	Human	ESBL	blaCTX-M-15	Aminoglycoside	Sulfonamide	Tetracycline	Beta_lactam	Diaminopyrimidines	Macrolide	-	Aminoglycoside_FQ	-	-	-	-	-	-	gyrA.S83L, gyrA.D87N, parC.S80I, parC.E84V	-	-	-	aac(3)-IIa	-	-	-	-	-	aac(6')Ib-cr	-	-	-
N16-01970	PRJEB50837	SAMEA12943344	ERR8650717	ftp.sra.ebi.ac.uk/vol1/fastq/ERR865/007/ERR8650717/ERR8650717_1.fastq.gz;ftp.sra.ebi.ac.uk/vol1/fastq/ERR865/007/ERR8650717/ERR8650717_2.fastq.gz	-	-	-	-	this study	131	B2	fimH30	82	654317	5327539	Escherichia coli	2013	Canada	Human	ESBL	blaCTX-M-15	Aminoglycoside	Sulfonamide	-	-	Diaminopyrimidines	Macrolide	-	-	-	-	-	-	-	-	gyrA.S83L, gyrA.D87N, parC.S80I, parC.E84V	-	-	-	-	-	-	-	-	-	-	-	-	-
N16-01971	PRJEB50837	SAMEA12943345	ERR8650718	ftp.sra.ebi.ac.uk/vol1/fastq/ERR865/008/ERR8650718/ERR8650718_1.fastq.gz;ftp.sra.ebi.ac.uk/vol1/fastq/ERR865/008/ERR8650718/ERR8650718_2.fastq.gz	-	-	-	-	this study	131	B2	fimH30	77	653639	5239431	Escherichia coli	2013	Canada	Human	ESBL	blaCTX-M-15	Aminoglycoside	-	-	Beta_lactam	-	-	-	Aminoglycoside_FQ	-	-	-	-	-	-	gyrA.S83L, gyrA.D87N, parC.S80I, parC.E84V	-	-	-	aac(3)-IIa	-	-	-	-	-	aac(6')Ib-cr	-	-	-
N16-02067	PRJEB50837	SAMEA12943346	ERR8650719	ftp.sra.ebi.ac.uk/vol1/fastq/ERR865/009/ERR8650719/ERR8650719_1.fastq.gz;ftp.sra.ebi.ac.uk/vol1/fastq/ERR865/009/ERR8650719/ERR8650719_2.fastq.gz	-	-	-	-	this study	131	B2	fimH30	66	737835	5181889	Escherichia coli	2013	Canada	Human	ESBL	blaCTX-M-15	Aminoglycoside	Sulfonamide	Tetracycline	-	Diaminopyrimidines	Macrolide	-	-	-	-	-	-	-	-	gyrA.S83L, gyrA.D87N, parC.S80I, parC.E84V	-	-	-	-	-	-	-	-	-	-	-	-	-
N16-02068	PRJEB50837	SAMEA12943347	ERR8650720	ftp.sra.ebi.ac.uk/vol1/fastq/ERR865/000/ERR8650720/ERR8650720_1.fastq.gz;ftp.sra.ebi.ac.uk/vol1/fastq/ERR865/000/ERR8650720/ERR8650720_2.fastq.gz	-	-	-	-	this study	131	B2	fimH30	78	711615	5222447	Escherichia coli	2013	Canada	Human	ESBL	blaCTX-M-15	Aminoglycoside	Sulfonamide	Tetracycline	Beta_lactam	Diaminopyrimidines	Macrolide	-	Aminoglycoside_FQ	-	-	-	-	-	-	gyrA.S83L, gyrA.D87N, parC.S80I, parC.E84V	-	-	-	-	-	-	-	-	-	aac(6')Ib-cr	-	-	-
N16-02071	PRJEB50837	SAMEA12943348	ERR8650721	ftp.sra.ebi.ac.uk/vol1/fastq/ERR865/001/ERR8650721/ERR8650721_1.fastq.gz;ftp.sra.ebi.ac.uk/vol1/fastq/ERR865/001/ERR8650721/ERR8650721_2.fastq.gz	-	-	-	-	this study	6332	C	fimH24	79	358072	4888413	Escherichia coli	2013	Canada	Human	ESBL	blaCTX-M-15	Aminoglycoside	Sulfonamide	Tetracycline	Beta_lactam	Diaminopyrimidines	Macrolide	-	Aminoglycoside_FQ	-	-	-	-	-	-	gyrA.S83L, gyrA.D87N, parC.S80I, parE.S458A	-	-	-	aac(3)-IIa	-	-	-	-	-	aac(6')Ib-cr	-	-	-
N16-02072	PRJEB50837	SAMEA12943349	ERR8650722	ftp.sra.ebi.ac.uk/vol1/fastq/ERR865/002/ERR8650722/ERR8650722_1.fastq.gz;ftp.sra.ebi.ac.uk/vol1/fastq/ERR865/002/ERR8650722/ERR8650722_2.fastq.gz	-	-	-	-	this study	131	B2	fimH30	65	671948	5332870	Escherichia coli	2013	Canada	Human	ESBL	blaCTX-M-15	Aminoglycoside	Sulfonamide	Tetracycline	-	Diaminopyrimidines	Macrolide	-	-	-	-	-	-	-	-	gyrA.S83L, gyrA.D87N, parC.S80I, parC.E84V	-	-	-	-	-	-	-	-	-	-	-	-	-
N16-02073	PRJEB50837	SAMEA12943350	ERR8650723	ftp.sra.ebi.ac.uk/vol1/fastq/ERR865/003/ERR8650723/ERR8650723_1.fastq.gz;ftp.sra.ebi.ac.uk/vol1/fastq/ERR865/003/ERR8650723/ERR8650723_2.fastq.gz	-	-	-	-	this study	131	B2	fimH30	85	512257	5131458	Escherichia coli	2013	Canada	Human	ESBL	blaCTX-M-15	Aminoglycoside	Sulfonamide	-	Beta_lactam	Diaminopyrimidines	Macrolide	-	Aminoglycoside_FQ	-	-	-	-	-	-	gyrA.S83L, gyrA.D87N, parC.S80I, parC.E84V	-	-	-	-	-	-	-	-	-	aac(6')Ib-cr	-	-	-
N16-02074	PRJEB50837	SAMEA12943351	ERR8650724	ftp.sra.ebi.ac.uk/vol1/fastq/ERR865/004/ERR8650724/ERR8650724_1.fastq.gz;ftp.sra.ebi.ac.uk/vol1/fastq/ERR865/004/ERR8650724/ERR8650724_2.fastq.gz	-	-	-	-	this study	131	B2	fimH30	70	916729	5344033	Escherichia coli	2013	Canada	Human	ESBL	blaCTX-M-15	Aminoglycoside	Sulfonamide	Tetracycline	Beta_lactam	Diaminopyrimidines	Macrolide	-	Aminoglycoside_FQ	-	-	-	-	-	-	gyrA.S83L, gyrA.D87N, parC.S80I, parC.E84V	-	-	-	-	aac(3)-IId	-	-	-	-	aac(6')Ib-cr	-	-	-
N16-02075	PRJEB50837	SAMEA12943352	ERR8650725	ftp.sra.ebi.ac.uk/vol1/fastq/ERR865/005/ERR8650725/ERR8650725_1.fastq.gz;ftp.sra.ebi.ac.uk/vol1/fastq/ERR865/005/ERR8650725/ERR8650725_2.fastq.gz	-	-	-	-	this study	12	B2	-	116	856199	5247136	Escherichia coli	2013	Canada	Human	ESBL	blaCTX-M-15	-	Sulfonamide	Tetracycline	-	Diaminopyrimidines	-	Phenicol	-	Quinolone_FQ	-	-	-	-	-	gyrA.S83L	-	-	-	-	-	-	-	-	-	-	-	-	-
N16-02078	PRJEB50837	SAMEA12943353	ERR8650726	ftp.sra.ebi.ac.uk/vol1/fastq/ERR865/006/ERR8650726/ERR8650726_1.fastq.gz;ftp.sra.ebi.ac.uk/vol1/fastq/ERR865/006/ERR8650726/ERR8650726_2.fastq.gz	-	-	-	-	this study	131	B2	fimH30	86	507651	5354427	Escherichia coli	2013	Canada	Human	ESBL	blaCTX-M-15	Aminoglycoside	Sulfonamide	Tetracycline	Beta_lactam	Diaminopyrimidines	Macrolide	-	Aminoglycoside_FQ	-	-	-	-	-	-	gyrA.S83L, gyrA.D87N, parC.S80I, parC.E84V	-	-	-	aac(3)-IIa	-	-	-	-	-	aac(6')Ib-cr	-	-	-
N16-02080	PRJEB50837	SAMEA12943354	ERR8650727	ftp.sra.ebi.ac.uk/vol1/fastq/ERR865/007/ERR8650727/ERR8650727_1.fastq.gz;ftp.sra.ebi.ac.uk/vol1/fastq/ERR865/007/ERR8650727/ERR8650727_2.fastq.gz	-	-	-	-	this study	131	B2	fimH30	91	565539	5133479	Escherichia coli	2013	Canada	Human	ESBL	blaCTX-M-15	Aminoglycoside	Sulfonamide	Tetracycline	Beta_lactam	Diaminopyrimidines	Macrolide	-	Aminoglycoside_FQ	-	-	-	-	-	-	gyrA.S83L, gyrA.D87N, parC.S80I, parC.E84V	-	-	-	-	-	-	-	-	-	aac(6')Ib-cr	-	-	-
N16-02081	PRJEB50837	SAMEA12943355	ERR8650728	ftp.sra.ebi.ac.uk/vol1/fastq/ERR865/008/ERR8650728/ERR8650728_1.fastq.gz;ftp.sra.ebi.ac.uk/vol1/fastq/ERR865/008/ERR8650728/ERR8650728_2.fastq.gz	-	-	-	-	this study	167	A	-	181	361519	5064850	Escherichia coli	2013	Canada	Human	ESBL	blaCTX-M-55	Aminoglycoside	Sulfonamide	Tetracycline	Beta_lactam	Diaminopyrimidines	-	Phenicol	-	-	-	-	-	-	-	gyrA.S83L, gyrA.D87N, parC.S80I	-	-	-	-	-	-	-	-	-	-	-	-	-
N16-02082	PRJEB50837	SAMEA12943356	ERR8650729	ftp.sra.ebi.ac.uk/vol1/fastq/ERR865/009/ERR8650729/ERR8650729_1.fastq.gz;ftp.sra.ebi.ac.uk/vol1/fastq/ERR865/009/ERR8650729/ERR8650729_2.fastq.gz	-	-	-	-	this study	131	B2	fimH30	103	656976	5352573	Escherichia coli	2013	Canada	Human	ESBL	blaCTX-M-15	Aminoglycoside	Sulfonamide	Tetracycline	Beta_lactam	Diaminopyrimidines	Macrolide	-	Aminoglycoside_FQ	-	-	-	-	-	-	gyrA.S83L, gyrA.D87N, parC.S80I, parC.E84V	-	-	-	aac(3)-IIa	-	-	-	-	-	aac(6')Ib-cr	-	-	-
N16-02084	PRJEB50837	SAMEA12943357	ERR8650730	ftp.sra.ebi.ac.uk/vol1/fastq/ERR865/000/ERR8650730/ERR8650730_1.fastq.gz;ftp.sra.ebi.ac.uk/vol1/fastq/ERR865/000/ERR8650730/ERR8650730_2.fastq.gz	-	-	-	-	this study	405	D	fimH27	103	242876	5183043	Escherichia coli	2013	Canada	Human	ESBL	blaCTX-M-71	Aminoglycoside	Sulfonamide	Tetracycline	-	Diaminopyrimidines	Macrolide	Phenicol	-	-	-	-	-	-	-	gyrA.S83L, gyrA.D87N, parC.S80I, parE.S458A	-	-	-	aac(3)-IIa	-	-	-	-	-	-	-	-	-
N16-02085	PRJEB50837	SAMEA12943358	ERR8650731	ftp.sra.ebi.ac.uk/vol1/fastq/ERR865/001/ERR8650731/ERR8650731_1.fastq.gz;ftp.sra.ebi.ac.uk/vol1/fastq/ERR865/001/ERR8650731/ERR8650731_2.fastq.gz	-	-	-	-	this study	131	B2	fimH30	119	502944	5317473	Escherichia coli	2013	Canada	Human	ESBL	blaCTX-M-15	Aminoglycoside	Sulfonamide	Tetracycline	Beta_lactam	Diaminopyrimidines	Macrolide	-	Aminoglycoside_FQ	-	-	-	-	-	-	gyrA.S83L, gyrA.D87N, parC.S80I, parC.E84V	-	-	-	aac(3)-IIa	-	-	-	-	-	aac(6')Ib-cr	-	-	-
N16-02086	PRJEB50837	SAMEA12943359	ERR8650732	ftp.sra.ebi.ac.uk/vol1/fastq/ERR865/002/ERR8650732/ERR8650732_1.fastq.gz;ftp.sra.ebi.ac.uk/vol1/fastq/ERR865/002/ERR8650732/ERR8650732_2.fastq.gz	-	-	-	-	this study	131	B2	fimH30	105	500044	5301226	Escherichia coli	2013	Canada	Human	ESBL	blaCTX-M-15	Aminoglycoside	Sulfonamide	Tetracycline	Beta_lactam	Diaminopyrimidines	Macrolide	-	Aminoglycoside_FQ	-	-	-	-	-	-	gyrA.S83L, gyrA.D87N, parC.S80I, parC.E84V	-	-	-	aac(3)-IIa	-	-	-	-	-	aac(6')Ib-cr	-	-	-
N16-02088	PRJEB50837	SAMEA12943360	ERR8650733	ftp.sra.ebi.ac.uk/vol1/fastq/ERR865/003/ERR8650733/ERR8650733_1.fastq.gz;ftp.sra.ebi.ac.uk/vol1/fastq/ERR865/003/ERR8650733/ERR8650733_2.fastq.gz	-	-	-	-	this study	131	B2	fimH30	65	709989	5182463	Escherichia coli	2013	Canada	Human	ESBL	blaCTX-M-15	-	-	-	Beta_lactam	-	-	-	-	-	-	-	-	-	-	gyrA.S83L, gyrA.D87N, parC.S80I, parC.E84V	-	-	-	-	-	-	-	-	-	-	-	-	-
N16-02089	PRJEB50837	SAMEA12943361	ERR8650734	ftp.sra.ebi.ac.uk/vol1/fastq/ERR865/004/ERR8650734/ERR8650734_1.fastq.gz;ftp.sra.ebi.ac.uk/vol1/fastq/ERR865/004/ERR8650734/ERR8650734_2.fastq.gz	-	-	-	-	this study	131	B2	fimH30	85	517898	5311384	Escherichia coli	2013	Canada	Human	ESBL	blaCTX-M-15	Aminoglycoside	Sulfonamide	-	-	Diaminopyrimidines	Macrolide	-	-	-	-	-	-	-	-	gyrA.S83L, gyrA.D87N, parC.S80I, parC.E84V	-	-	-	-	-	-	-	-	-	-	-	-	-
N16-02091	PRJEB50837	SAMEA12943362	ERR8650735	ftp.sra.ebi.ac.uk/vol1/fastq/ERR865/005/ERR8650735/ERR8650735_1.fastq.gz;ftp.sra.ebi.ac.uk/vol1/fastq/ERR865/005/ERR8650735/ERR8650735_2.fastq.gz	-	-	-	-	this study	648	F	-	129	653398	5468269	Escherichia coli	2013	Canada	Human	ESBL	blaCTX-M-15	Aminoglycoside	Sulfonamide	-	Beta_lactam	Diaminopyrimidines	Macrolide	-	Aminoglycoside_FQ	-	-	-	-	-	-	gyrA.S83L, gyrA.D87N, parC.S80I, parE.S458A	-	-	-	-	-	-	-	-	-	aac(6')Ib-cr	-	-	-
N16-02094	PRJEB50837	SAMEA12943363	ERR8650736	ftp.sra.ebi.ac.uk/vol1/fastq/ERR865/006/ERR8650736/ERR8650736_1.fastq.gz;ftp.sra.ebi.ac.uk/vol1/fastq/ERR865/006/ERR8650736/ERR8650736_2.fastq.gz	-	-	-	-	this study	131	B2	fimH30	103	654384	5340312	Escherichia coli	2013	Canada	Human	ESBL	blaCTX-M-15	Aminoglycoside	-	Tetracycline	Beta_lactam	-	-	-	Aminoglycoside_FQ	-	-	-	-	-	-	gyrA.S83L, gyrA.D87N, parC.S80I, parC.E84V	-	-	-	aac(3)-IIa	-	-	-	-	-	aac(6')Ib-cr	-	-	-
N16-02097	PRJEB50837	SAMEA12943364	ERR8650737	ftp.sra.ebi.ac.uk/vol1/fastq/ERR865/007/ERR8650737/ERR8650737_1.fastq.gz;ftp.sra.ebi.ac.uk/vol1/fastq/ERR865/007/ERR8650737/ERR8650737_2.fastq.gz	-	-	-	-	this study	131	B2	fimH30	90	507699	5261558	Escherichia coli	2014	Canada	Human	ESBL	blaCTX-M-15	Aminoglycoside	-	-	Beta_lactam	-	-	-	Aminoglycoside_FQ	-	-	-	-	-	-	gyrA.S83L, gyrA.D87N, parC.S80I, parC.E84V	-	-	-	aac(3)-IIa	-	-	-	-	-	aac(6')Ib-cr	-	-	-
N16-02098	PRJEB50837	SAMEA12943365	ERR8650738	ftp.sra.ebi.ac.uk/vol1/fastq/ERR865/008/ERR8650738/ERR8650738_1.fastq.gz;ftp.sra.ebi.ac.uk/vol1/fastq/ERR865/008/ERR8650738/ERR8650738_2.fastq.gz	-	-	-	-	this study	131	B2	fimH54	92	857225	5299833	Escherichia coli	2014	Canada	Human	ESBL	blaCTX-M-15	Aminoglycoside	Sulfonamide	Tetracycline	-	Diaminopyrimidines	Macrolide	-	-	-	-	-	-	-	-	gyrA.D87Y	-	-	-	aac(3)-IIa	-	-	-	-	-	-	-	-	-
N16-02099	PRJEB50837	SAMEA12943366	ERR8650739	ftp.sra.ebi.ac.uk/vol1/fastq/ERR865/009/ERR8650739/ERR8650739_1.fastq.gz;ftp.sra.ebi.ac.uk/vol1/fastq/ERR865/009/ERR8650739/ERR8650739_2.fastq.gz	-	-	-	-	this study	405	D	fimH27	141	318228	5267354	Escherichia coli	2014	Canada	Human	ESBL	blaCTX-M-15	Aminoglycoside	Sulfonamide	Tetracycline	-	Diaminopyrimidines	Macrolide	-	-	-	-	-	-	-	-	gyrA.S83L, gyrA.D87N, parC.S80I, parE.S458A	-	-	-	aac(3)-IIa	-	-	-	-	-	-	-	-	-
N16-02100	PRJEB50837	SAMEA12943367	ERR8650740	ftp.sra.ebi.ac.uk/vol1/fastq/ERR865/000/ERR8650740/ERR8650740_1.fastq.gz;ftp.sra.ebi.ac.uk/vol1/fastq/ERR865/000/ERR8650740/ERR8650740_2.fastq.gz	-	-	-	-	this study	131	B2	fimH35	119	1019533	5247064	Escherichia coli	2014	Canada	Human	ESBL	blaCTX-M-15	Aminoglycoside	-	Tetracycline	Beta_lactam	-	-	-	Aminoglycoside_FQ	-	-	-	-	-	-	gyrA.S83L, gyrA.D87N, parC.S80I, parC.E84V	-	-	-	aac(3)-IIa	-	-	-	-	-	aac(6')Ib-cr	-	-	-
N16-02102	PRJEB50837	SAMEA12943368	ERR8650741	ftp.sra.ebi.ac.uk/vol1/fastq/ERR865/001/ERR8650741/ERR8650741_1.fastq.gz;ftp.sra.ebi.ac.uk/vol1/fastq/ERR865/001/ERR8650741/ERR8650741_2.fastq.gz	-	-	-	-	this study	131	B2	fimH30	115	656976	5332845	Escherichia coli	2014	Canada	Human	ESBL	blaCTX-M-15	Aminoglycoside	Sulfonamide	Tetracycline	Beta_lactam	Diaminopyrimidines	Macrolide	-	Aminoglycoside_FQ	-	-	-	-	-	-	gyrA.S83L, gyrA.D87N, parC.S80I, parC.E84V	-	-	-	-	aac(3)-IId	-	-	-	-	aac(6')Ib-cr	-	-	-
N16-02103	PRJEB50837	SAMEA12943369	ERR8650742	ftp.sra.ebi.ac.uk/vol1/fastq/ERR865/002/ERR8650742/ERR8650742_1.fastq.gz;ftp.sra.ebi.ac.uk/vol1/fastq/ERR865/002/ERR8650742/ERR8650742_2.fastq.gz	-	-	-	-	this study	73	B2	fimH10	109	551743	5291832	Escherichia coli	2014	Canada	Human	ESBL	blaCTX-M-15	Aminoglycoside	Sulfonamide	Tetracycline	Beta_lactam	Diaminopyrimidines	-	-	-	Quinolone_FQ	-	-	-	-	-	-	-	-	-	-	-	-	-	-	-	-	-	-	-
N16-02105	PRJEB50837	SAMEA12943370	ERR8650743	ftp.sra.ebi.ac.uk/vol1/fastq/ERR865/003/ERR8650743/ERR8650743_1.fastq.gz;ftp.sra.ebi.ac.uk/vol1/fastq/ERR865/003/ERR8650743/ERR8650743_2.fastq.gz	-	-	-	-	this study	648	F	-	190	613262	5286977	Escherichia coli	2014	Canada	Human	ESBL	blaCTX-M-15	Aminoglycoside	-	Tetracycline	Beta_lactam	-	-	Phenicol	Aminoglycoside_FQ	-	-	-	-	-	-	gyrA.S83L, gyrA.D87N, parC.S80I, parE.S458A	-	-	-	aac(3)-IIa	-	-	-	-	-	aac(6')Ib-cr	-	-	-
N16-02106	PRJEB50837	SAMEA12943371	ERR8650744	ftp.sra.ebi.ac.uk/vol1/fastq/ERR865/004/ERR8650744/ERR8650744_1.fastq.gz;ftp.sra.ebi.ac.uk/vol1/fastq/ERR865/004/ERR8650744/ERR8650744_2.fastq.gz	-	-	-	-	this study	131	B2	fimH35	78	1019533	5199650	Escherichia coli	2014	Canada	Human	ESBL	blaCTX-M-15	-	-	-	Beta_lactam	-	-	-	-	-	-	-	-	-	-	gyrA.S83L, gyrA.D87N, parC.S80I, parC.E84V	-	-	-	-	-	-	-	-	-	-	-	-	-
N16-02108	PRJEB50837	SAMEA12943372	ERR8650745	ftp.sra.ebi.ac.uk/vol1/fastq/ERR865/005/ERR8650745/ERR8650745_1.fastq.gz;ftp.sra.ebi.ac.uk/vol1/fastq/ERR865/005/ERR8650745/ERR8650745_2.fastq.gz	-	-	-	-	this study	131	B2	fimH30	89	643429	5405230	Escherichia coli	2014	Canada	Human	ESBL	blaCTX-M-15	Aminoglycoside	Sulfonamide	Tetracycline	Beta_lactam	Diaminopyrimidines	Macrolide	Phenicol	Aminoglycoside_FQ	-	-	-	-	-	-	gyrA.S83L, gyrA.D87N, parC.S80I, parC.E84V	-	-	-	aac(3)-IIa	-	-	-	-	-	aac(6')Ib-cr	-	-	-
N16-02110	PRJEB50837	SAMEA12943373	ERR8650746	ftp.sra.ebi.ac.uk/vol1/fastq/ERR865/006/ERR8650746/ERR8650746_1.fastq.gz;ftp.sra.ebi.ac.uk/vol1/fastq/ERR865/006/ERR8650746/ERR8650746_2.fastq.gz	-	-	-	-	this study	131	B2	fimH30	88	962172	5293383	Escherichia coli	2014	Canada	Human	ESBL	blaCTX-M-15	Aminoglycoside	-	Tetracycline	Beta_lactam	-	-	-	Aminoglycoside_FQ	-	-	-	-	-	-	gyrA.S83L, gyrA.D87N, parC.S80I, parC.E84V	-	-	-	aac(3)-IIa	-	-	-	-	-	aac(6')Ib-cr	-	-	-
N16-02114	PRJEB50837	SAMEA12943374	ERR8650747	ftp.sra.ebi.ac.uk/vol1/fastq/ERR865/007/ERR8650747/ERR8650747_1.fastq.gz;ftp.sra.ebi.ac.uk/vol1/fastq/ERR865/007/ERR8650747/ERR8650747_2.fastq.gz	-	-	-	-	this study	648	F	fimH5	102	532488	5241716	Escherichia coli	2014	Canada	Human	ESBL	blaCTX-M-15	Aminoglycoside	Sulfonamide	Tetracycline	Beta_lactam	Diaminopyrimidines	Macrolide	Phenicol	Aminoglycoside_FQ	-	-	-	-	-	-	gyrA.S83L, gyrA.D87N, parC.S80I, parE.S458A	-	-	-	aac(3)-IIa	-	-	-	-	-	aac(6')Ib-cr	-	-	-
N16-02115	PRJEB50837	SAMEA12943375	ERR8650748	ftp.sra.ebi.ac.uk/vol1/fastq/ERR865/008/ERR8650748/ERR8650748_1.fastq.gz;ftp.sra.ebi.ac.uk/vol1/fastq/ERR865/008/ERR8650748/ERR8650748_2.fastq.gz	-	-	-	-	this study	131	B2	fimH30	84	1019632	5179061	Escherichia coli	2014	Canada	Human	ESBL	blaCTX-M-15	Aminoglycoside	Sulfonamide	Tetracycline	Beta_lactam	Diaminopyrimidines	Macrolide	-	Aminoglycoside_FQ	-	-	-	-	-	-	gyrA.S83L, gyrA.D87N, parC.S80I, parC.E84V	-	-	-	-	-	-	-	-	-	aac(6')Ib-cr	-	-	-
N16-02119	PRJEB50837	SAMEA12943376	ERR8650749	ftp.sra.ebi.ac.uk/vol1/fastq/ERR865/009/ERR8650749/ERR8650749_1.fastq.gz;ftp.sra.ebi.ac.uk/vol1/fastq/ERR865/009/ERR8650749/ERR8650749_2.fastq.gz	-	-	-	-	this study	131	B2	fimH30	74	1019686	5252106	Escherichia coli	2014	Canada	Human	ESBL	blaCTX-M-15	Aminoglycoside	Sulfonamide	Tetracycline	Beta_lactam	Diaminopyrimidines	Macrolide	-	Aminoglycoside_FQ	-	-	-	-	-	-	gyrA.S83L, gyrA.D87N, parC.S80I, parC.E84V	-	-	-	aac(3)-IIa	-	-	-	-	-	aac(6')Ib-cr	-	-	-
N16-02120	PRJEB50837	SAMEA12943377	ERR8650750	ftp.sra.ebi.ac.uk/vol1/fastq/ERR865/000/ERR8650750/ERR8650750_1.fastq.gz;ftp.sra.ebi.ac.uk/vol1/fastq/ERR865/000/ERR8650750/ERR8650750_2.fastq.gz	-	-	-	-	this study	131	B2	fimH30	61	1195405	5076506	Escherichia coli	2014	Canada	Human	ESBL	blaCTX-M-15	Aminoglycoside	Sulfonamide	-	Beta_lactam	Diaminopyrimidines	Macrolide	-	Aminoglycoside_FQ	-	-	-	-	-	-	gyrA.S83L, gyrA.D87N, parC.S80I, parC.E84V	-	-	-	-	-	-	-	-	-	aac(6')Ib-cr	-	-	-
N16-02121	PRJEB50837	SAMEA12943378	ERR8650751	ftp.sra.ebi.ac.uk/vol1/fastq/ERR865/001/ERR8650751/ERR8650751_1.fastq.gz;ftp.sra.ebi.ac.uk/vol1/fastq/ERR865/001/ERR8650751/ERR8650751_2.fastq.gz	-	-	-	-	this study	648	F	fimH27	75	676658	5263028	Escherichia coli	2014	Canada	Human	ESBL	blaCTX-M-15	Aminoglycoside	Sulfonamide	Tetracycline	Beta_lactam	Diaminopyrimidines	Macrolide	Phenicol	Aminoglycoside_FQ	-	-	-	-	-	-	gyrA.S83L, gyrA.D87N, parC.S80I, parE.S458A	-	-	-	-	aac(3)-IId	-	-	-	-	aac(6')Ib-cr	-	-	-
N16-02123	PRJEB50837	SAMEA12943379	ERR8650752	ftp.sra.ebi.ac.uk/vol1/fastq/ERR865/002/ERR8650752/ERR8650752_1.fastq.gz;ftp.sra.ebi.ac.uk/vol1/fastq/ERR865/002/ERR8650752/ERR8650752_2.fastq.gz	-	-	-	-	this study	405	D	fimH27	148	470448	5389988	Escherichia coli	2014	Canada	Human	ESBL	blaCTX-M-15	Aminoglycoside	Sulfonamide	Tetracycline	Beta_lactam	Diaminopyrimidines	Macrolide	-	Aminoglycoside_FQ	-	-	-	-	-	-	gyrA.S83L, gyrA.D87N, parC.S80I	-	-	-	aac(3)-IIa	-	-	-	-	-	aac(6')Ib-cr	-	-	-
N16-02124	PRJEB50837	SAMEA12943380	ERR8650753	ftp.sra.ebi.ac.uk/vol1/fastq/ERR865/003/ERR8650753/ERR8650753_1.fastq.gz;ftp.sra.ebi.ac.uk/vol1/fastq/ERR865/003/ERR8650753/ERR8650753_2.fastq.gz	-	-	-	-	this study	131	B2	fimH30	133	546409	5305016	Escherichia coli	2014	Canada	Human	ESBL	blaCTX-M-15	Aminoglycoside	-	-	Beta_lactam	-	-	-	Aminoglycoside_FQ	-	-	-	-	-	-	gyrA.S83L, gyrA.D87N, parC.S80I, parC.E84V	-	-	-	aac(3)-IIa	-	-	-	-	-	aac(6')Ib-cr	-	-	-
N16-02125	PRJEB50837	SAMEA12943381	ERR8650754	ftp.sra.ebi.ac.uk/vol1/fastq/ERR865/004/ERR8650754/ERR8650754_1.fastq.gz;ftp.sra.ebi.ac.uk/vol1/fastq/ERR865/004/ERR8650754/ERR8650754_2.fastq.gz	-	-	-	-	this study	405	D	fimH27	153	470447	5424189	Escherichia coli	2014	Canada	Human	ESBL	blaCTX-M-15	Aminoglycoside	Sulfonamide	Tetracycline	Beta_lactam	Diaminopyrimidines	Macrolide	-	Aminoglycoside_FQ	-	-	-	-	-	-	gyrA.S83L, gyrA.D87N, parC.S80I	-	-	-	aac(3)-IIa	-	-	-	-	-	aac(6')Ib-cr	-	-	-
N16-02126	PRJEB50837	SAMEA12943382	ERR8650755	ftp.sra.ebi.ac.uk/vol1/fastq/ERR865/005/ERR8650755/ERR8650755_1.fastq.gz;ftp.sra.ebi.ac.uk/vol1/fastq/ERR865/005/ERR8650755/ERR8650755_2.fastq.gz	-	-	-	-	this study	131	B2	fimH30	99	656473	5299768	Escherichia coli	2014	Canada	Human	ESBL	blaCTX-M-15	Aminoglycoside	-	Tetracycline	Beta_lactam	-	-	-	Aminoglycoside_FQ	-	-	-	-	-	-	gyrA.S83L, gyrA.D87N, parC.S80I, parC.E84V	-	-	-	aac(3)-IIa	-	-	-	-	-	aac(6')Ib-cr	-	-	-
N16-02131	PRJEB50837	SAMEA12943383	ERR8650756	ftp.sra.ebi.ac.uk/vol1/fastq/ERR865/006/ERR8650756/ERR8650756_1.fastq.gz;ftp.sra.ebi.ac.uk/vol1/fastq/ERR865/006/ERR8650756/ERR8650756_2.fastq.gz	-	-	-	-	this study	131	B2	fimH30	670	513158	5882287	Escherichia coli	2014	Canada	Human	ESBL	blaCTX-M-15	Aminoglycoside	Sulfonamide	Tetracycline	-	Diaminopyrimidines	Macrolide	-	-	-	-	-	-	-	-	gyrA.S83L, gyrA.D87N, parC.S80I, parC.E84V	-	-	-	-	-	-	-	-	-	-	-	-	-
N16-02133	PRJEB50837	SAMEA12943384	ERR8650757	ftp.sra.ebi.ac.uk/vol1/fastq/ERR865/007/ERR8650757/ERR8650757_1.fastq.gz;ftp.sra.ebi.ac.uk/vol1/fastq/ERR865/007/ERR8650757/ERR8650757_2.fastq.gz	-	-	-	-	this study	131	B2	fimH30	78	1230737	5136633	Escherichia coli	2014	Canada	Human	ESBL	blaCTX-M-15	Aminoglycoside	-	Tetracycline	Beta_lactam	-	-	-	Aminoglycoside_FQ	-	-	-	-	-	-	gyrA.S83L, gyrA.D87N, parC.S80I, parC.E84V	-	-	-	aac(3)-IIa	-	-	-	-	-	aac(6')Ib-cr	-	-	-
N16-02134	PRJEB50837	SAMEA12943385	ERR8650758	ftp.sra.ebi.ac.uk/vol1/fastq/ERR865/008/ERR8650758/ERR8650758_1.fastq.gz;ftp.sra.ebi.ac.uk/vol1/fastq/ERR865/008/ERR8650758/ERR8650758_2.fastq.gz	-	-	-	-	this study	38	Unknown	fimH5	83	478307	5077181	Escherichia coli	2014	Canada	Human	ESBL	blaCTX-M-15	Aminoglycoside	Sulfonamide	-	-	Diaminopyrimidines	Macrolide	-	-	-	-	-	-	-	-	gyrA.S83L	-	-	-	aac(3)-IIa	-	-	-	-	-	-	-	-	-
N16-02135	PRJEB50837	SAMEA12943386	ERR8650759	ftp.sra.ebi.ac.uk/vol1/fastq/ERR865/009/ERR8650759/ERR8650759_1.fastq.gz;ftp.sra.ebi.ac.uk/vol1/fastq/ERR865/009/ERR8650759/ERR8650759_2.fastq.gz	-	-	-	-	this study	95	B2	fimH30	323	865020	5279608	Escherichia coli	2014	Canada	Human	ESBL	blaCTX-M-15	-	-	-	Beta_lactam	-	-	-	-	-	-	-	-	-	-	-	-	-	-	-	-	-	-	-	-	-	-	-	-
N16-02140	PRJEB50837	SAMEA12943387	ERR8650760	ftp.sra.ebi.ac.uk/vol1/fastq/ERR865/000/ERR8650760/ERR8650760_1.fastq.gz;ftp.sra.ebi.ac.uk/vol1/fastq/ERR865/000/ERR8650760/ERR8650760_2.fastq.gz	-	-	-	-	this study	131	B2	fimH35	73	619644	5126132	Escherichia coli	2015	Canada	Human	ESBL	blaCTX-M-15	-	-	Tetracycline	Beta_lactam	-	-	-	-	-	-	-	-	-	-	gyrA.S83L, gyrA.D87N, parC.S80I, parC.E84V	-	-	-	-	-	-	-	-	-	-	-	-	-
N16-02141	PRJEB50837	SAMEA12943388	ERR8650761	ftp.sra.ebi.ac.uk/vol1/fastq/ERR865/001/ERR8650761/ERR8650761_1.fastq.gz;ftp.sra.ebi.ac.uk/vol1/fastq/ERR865/001/ERR8650761/ERR8650761_2.fastq.gz	-	-	-	-	this study	131	B2	fimH30	91	1019497	5206283	Escherichia coli	2015	Canada	Human	ESBL	blaCTX-M-15	Aminoglycoside	Sulfonamide	Tetracycline	Beta_lactam	Diaminopyrimidines	Macrolide	-	-	-	-	-	-	-	-	gyrA.S83L, gyrA.D87N, parC.S80I, parC.E84V	-	-	-	-	-	-	-	-	-	-	-	-	-
N16-02142	PRJEB50837	SAMEA12943389	ERR8650762	ftp.sra.ebi.ac.uk/vol1/fastq/ERR865/002/ERR8650762/ERR8650762_1.fastq.gz;ftp.sra.ebi.ac.uk/vol1/fastq/ERR865/002/ERR8650762/ERR8650762_2.fastq.gz	-	-	-	-	this study	95	B2	fimH41	41	1235978	5158746	Escherichia coli	2015	Canada	Human	ESBL	blaCTX-M-14	-	-	-	-	-	-	-	-	-	-	-	-	-	-	-	-	-	-	-	-	-	-	-	-	-	-	-	-
N16-02144	PRJEB50837	SAMEA12943390	ERR8650763	ftp.sra.ebi.ac.uk/vol1/fastq/ERR865/003/ERR8650763/ERR8650763_1.fastq.gz;ftp.sra.ebi.ac.uk/vol1/fastq/ERR865/003/ERR8650763/ERR8650763_2.fastq.gz	-	-	-	-	this study	131	B2	fimH30	76	484712	5144654	Escherichia coli	2015	Canada	Human	ESBL	blaCTX-M-27	Aminoglycoside	Sulfonamide	Tetracycline	-	Diaminopyrimidines	Macrolide	-	-	-	-	-	-	-	-	gyrA.S83L, gyrA.D87N, parC.S80I, parC.E84V	-	-	-	-	-	-	-	-	-	-	-	-	-
N16-02145	PRJEB50837	SAMEA12943391	ERR8650764	ftp.sra.ebi.ac.uk/vol1/fastq/ERR865/004/ERR8650764/ERR8650764_1.fastq.gz;ftp.sra.ebi.ac.uk/vol1/fastq/ERR865/004/ERR8650764/ERR8650764_2.fastq.gz	-	-	-	-	this study	73	B2	fimH10	91	833454	5295552	Escherichia coli	2015	Canada	Human	ESBL	blaCTX-M-15	-	-	-	-	-	-	-	-	-	-	-	-	-	-	-	-	-	-	-	-	-	-	-	-	-	-	-	-
N16-02147	PRJEB50837	SAMEA12943392	ERR8650765	ftp.sra.ebi.ac.uk/vol1/fastq/ERR865/005/ERR8650765/ERR8650765_1.fastq.gz;ftp.sra.ebi.ac.uk/vol1/fastq/ERR865/005/ERR8650765/ERR8650765_2.fastq.gz	-	-	-	-	this study	131	B2	fimH30	82	711615	5169049	Escherichia coli	2015	Canada	Human	ESBL	blaCTX-M-15	Aminoglycoside	Sulfonamide	-	Beta_lactam	Diaminopyrimidines	Macrolide	-	Aminoglycoside_FQ	-	-	-	-	-	-	gyrA.S83L, gyrA.D87N, parC.S80I, parC.E84V, parC.G107V	-	-	-	-	-	-	-	-	-	aac(6')Ib-cr	-	-	-
N16-02150	PRJEB50837	SAMEA12943393	ERR8650766	ftp.sra.ebi.ac.uk/vol1/fastq/ERR865/006/ERR8650766/ERR8650766_1.fastq.gz;ftp.sra.ebi.ac.uk/vol1/fastq/ERR865/006/ERR8650766/ERR8650766_2.fastq.gz	-	-	-	-	this study	131	B2	fimH30	72	623307	5205926	Escherichia coli	2015	Canada	Human	ESBL	blaCTX-M-27	Aminoglycoside	Sulfonamide	Tetracycline	-	Diaminopyrimidines	Macrolide	-	-	-	-	-	-	-	-	gyrA.S83L, gyrA.D87N, parC.S80I, parC.E84V	-	-	-	-	-	-	-	-	-	-	-	-	-
N16-02151	PRJEB50837	SAMEA12943394	ERR8650767	ftp.sra.ebi.ac.uk/vol1/fastq/ERR865/007/ERR8650767/ERR8650767_1.fastq.gz;ftp.sra.ebi.ac.uk/vol1/fastq/ERR865/007/ERR8650767/ERR8650767_2.fastq.gz	-	-	-	-	this study	648	F	fimH30	97	543084	5223414	Escherichia coli	2015	Canada	Human	ESBL	blaCTX-M-15	Aminoglycoside	Sulfonamide	Tetracycline	Beta_lactam	Diaminopyrimidines	Macrolide	Phenicol	Aminoglycoside_FQ	-	-	-	-	-	-	gyrA.S83L, gyrA.D87N, parC.S80I, parE.S458A	-	-	-	aac(3)-IIa	-	-	-	-	-	aac(6')Ib-cr	-	-	-
N16-02152	PRJEB50837	SAMEA12943395	ERR8650768	ftp.sra.ebi.ac.uk/vol1/fastq/ERR865/008/ERR8650768/ERR8650768_1.fastq.gz;ftp.sra.ebi.ac.uk/vol1/fastq/ERR865/008/ERR8650768/ERR8650768_2.fastq.gz	-	-	-	-	this study	131	B2	fimH30	67	512225	5069529	Escherichia coli	2015	Canada	Human	ESBL	blaCTX-M-15	Aminoglycoside	Sulfonamide	Tetracycline	Beta_lactam	Diaminopyrimidines	Macrolide	-	Aminoglycoside_FQ	-	-	-	-	-	-	gyrA.S83L, gyrA.D87N, parC.S80I, parC.E84V	-	-	-	-	-	-	-	-	-	aac(6')Ib-cr	-	-	-
N16-02154	PRJEB50837	SAMEA12943396	ERR8650769	ftp.sra.ebi.ac.uk/vol1/fastq/ERR865/009/ERR8650769/ERR8650769_1.fastq.gz;ftp.sra.ebi.ac.uk/vol1/fastq/ERR865/009/ERR8650769/ERR8650769_2.fastq.gz	-	-	-	-	this study	131	B2	fimH30	90	512257	5142812	Escherichia coli	2015	Canada	Human	ESBL	blaCTX-M-15	Aminoglycoside	Sulfonamide	-	Beta_lactam	Diaminopyrimidines	Macrolide	-	Aminoglycoside_FQ	-	-	-	-	-	-	gyrA.S83L, gyrA.D87N, parC.S80I, parC.E84V	-	-	-	-	-	-	-	-	-	aac(6')Ib-cr	-	-	-
N16-02155	PRJEB50837	SAMEA12943397	ERR8650770	ftp.sra.ebi.ac.uk/vol1/fastq/ERR865/000/ERR8650770/ERR8650770_1.fastq.gz;ftp.sra.ebi.ac.uk/vol1/fastq/ERR865/000/ERR8650770/ERR8650770_2.fastq.gz	-	-	-	-	this study	410	C	fimH24	81	784993	4877091	Escherichia coli	2015	Canada	Human	ESBL	blaCTX-M-55	Aminoglycoside	Sulfonamide	Tetracycline	Beta_lactam	Diaminopyrimidines	-	Phenicol	-	Quinolone_FQ	-	-	-	-	-	gyrA.S83L, gyrA.D87N, parC.S80I, parE.S458A	-	-	-	aac(3)-IIa	-	-	-	-	-	-	-	-	-
N16-02156	PRJEB50837	SAMEA12943398	ERR8650771	ftp.sra.ebi.ac.uk/vol1/fastq/ERR865/001/ERR8650771/ERR8650771_1.fastq.gz;ftp.sra.ebi.ac.uk/vol1/fastq/ERR865/001/ERR8650771/ERR8650771_2.fastq.gz	-	-	-	-	this study	2449	D	fimH96	133	407191	5329118	Escherichia coli	2015	Canada	Human	ESBL	blaCTX-M-32	Aminoglycoside	Sulfonamide	-	-	-	-	Phenicol	-	-	-	-	-	-	-	-	-	-	-	-	-	-	-	-	-	-	-	-	-
N16-02158	PRJEB50837	SAMEA12943399	ERR8650772	ftp.sra.ebi.ac.uk/vol1/fastq/ERR865/002/ERR8650772/ERR8650772_1.fastq.gz;ftp.sra.ebi.ac.uk/vol1/fastq/ERR865/002/ERR8650772/ERR8650772_2.fastq.gz	-	-	-	-	this study	38	D	fimH5	65	558950	5019673	Escherichia coli	2015	Canada	Human	ESBL	blaCTX-M-14	Aminoglycoside	Sulfonamide	-	-	Diaminopyrimidines	Macrolide	-	-	-	-	-	-	-	-	gyrA.S83L, gyrA.D87Y, parC.S80I, parE.S458A	-	-	-	-	-	-	-	-	-	-	-	-	-
N16-02159	PRJEB50837	SAMEA12943400	ERR8650773	ftp.sra.ebi.ac.uk/vol1/fastq/ERR865/003/ERR8650773/ERR8650773_1.fastq.gz;ftp.sra.ebi.ac.uk/vol1/fastq/ERR865/003/ERR8650773/ERR8650773_2.fastq.gz	-	-	-	-	this study	648	F	fimH25	90	708727	5447449	Escherichia coli	2015	Canada	Human	ESBL	blaCTX-M-27	Aminoglycoside	Sulfonamide	Tetracycline	Beta_lactam	Diaminopyrimidines	Macrolide	Phenicol	Aminoglycoside_FQ	-	-	-	-	-	-	gyrA.S83L, gyrA.D87N, parC.S80I, parE.S458A	-	-	-	-	-	-	-	-	-	aac(6')Ib-cr	-	-	-
N16-02160	PRJEB50837	SAMEA12943401	ERR8650774	ftp.sra.ebi.ac.uk/vol1/fastq/ERR865/004/ERR8650774/ERR8650774_1.fastq.gz;ftp.sra.ebi.ac.uk/vol1/fastq/ERR865/004/ERR8650774/ERR8650774_2.fastq.gz	-	-	-	-	this study	131	B2	fimH30	69	717597	5284417	Escherichia coli	2015	Canada	Human	ESBL	blaCTX-M-15	Aminoglycoside	Sulfonamide	-	-	Diaminopyrimidines	Macrolide	-	-	-	-	-	-	-	-	gyrA.S83L, gyrA.D87N, parC.S80I, parC.E84V	-	-	-	-	-	-	-	-	-	-	-	-	-
N16-02163	PRJEB50837	SAMEA12943402	ERR8650775	ftp.sra.ebi.ac.uk/vol1/fastq/ERR865/005/ERR8650775/ERR8650775_1.fastq.gz;ftp.sra.ebi.ac.uk/vol1/fastq/ERR865/005/ERR8650775/ERR8650775_2.fastq.gz	-	-	-	-	this study	131	B2	fimH30	77	692632	5209618	Escherichia coli	2015	Canada	Human	ESBL	blaCTX-M-27	Aminoglycoside	Sulfonamide	Tetracycline	-	Diaminopyrimidines	Macrolide	-	-	-	-	-	-	-	-	gyrA.S83L, gyrA.D87N, parC.S80I, parC.E84V	-	-	-	-	-	-	-	-	-	-	-	-	-
N16-02164	PRJEB50837	SAMEA12943403	ERR8650776	ftp.sra.ebi.ac.uk/vol1/fastq/ERR865/006/ERR8650776/ERR8650776_1.fastq.gz;ftp.sra.ebi.ac.uk/vol1/fastq/ERR865/006/ERR8650776/ERR8650776_2.fastq.gz	-	-	-	-	this study	307	-	-	48	733297	5369464	Klebsiella pneumoniae	2015	Canada	Human	ESBL	blaCTX-M-15, blaSHV-28	Aminoglycoside	Sulfonamide	Tetracycline	Beta_lactam	Diaminopyrimidines	-	-	Aminoglycoside_FQ	Quinolone_FQ	-	-	Fosfomycin	-	-	-	-	-	-	aac(3)-IIa	-	-	-	-	-	aac(6')Ib-cr	-	-	-
N16-02165	PRJEB50837	SAMEA12943404	ERR8650777	ftp.sra.ebi.ac.uk/vol1/fastq/ERR865/007/ERR8650777/ERR8650777_1.fastq.gz;ftp.sra.ebi.ac.uk/vol1/fastq/ERR865/007/ERR8650777/ERR8650777_2.fastq.gz	-	-	-	-	this study	131	B2	fimH30	71	1017879	5241231	Escherichia coli	2015	Canada	Human	ESBL	blaCTX-M-15	Aminoglycoside	Sulfonamide	Tetracycline	Beta_lactam	Diaminopyrimidines	Macrolide	-	Aminoglycoside_FQ	-	-	-	-	-	-	gyrA.S83L, gyrA.D87N, parC.S80I, parC.E84V	-	-	-	-	-	-	-	-	-	aac(6')Ib-cr	-	-	-
N16-02167	PRJEB50837	SAMEA12943405	ERR8650778	ftp.sra.ebi.ac.uk/vol1/fastq/ERR865/008/ERR8650778/ERR8650778_1.fastq.gz;ftp.sra.ebi.ac.uk/vol1/fastq/ERR865/008/ERR8650778/ERR8650778_2.fastq.gz	-	-	-	-	this study	11	-	-	82	1000995	5628510	Klebsiella pneumoniae	2015	Canada	Human	ESBL_AmpC	blaCTX-M-15, blaDHA-1	Aminoglycoside	Sulfonamide	-	Beta_lactam	Diaminopyrimidines	Macrolide	Phenicol	Aminoglycoside_FQ	Quinolone_FQ	-	-	Fosfomycin	Rifampicin	-	-	-	-	-	aac(3)-IIa	-	-	-	-	-	aac(6')Ib-cr	-	-	-
N16-02168	PRJEB50837	SAMEA12943406	ERR8650779	ftp.sra.ebi.ac.uk/vol1/fastq/ERR865/009/ERR8650779/ERR8650779_1.fastq.gz;ftp.sra.ebi.ac.uk/vol1/fastq/ERR865/009/ERR8650779/ERR8650779_2.fastq.gz	-	-	-	-	this study	131	B2	fimH30	73	623272	5213786	Escherichia coli	2015	Canada	Human	ESBL	blaCTX-M-27	Aminoglycoside	Sulfonamide	Tetracycline	Beta_lactam	-	-	-	-	-	-	-	-	-	-	gyrA.S83L, gyrA.D87N, parC.S80I, parC.E84V	-	-	-	-	-	-	-	-	-	-	-	-	-
N16-02170	PRJEB50837	SAMEA12943407	ERR8650780	ftp.sra.ebi.ac.uk/vol1/fastq/ERR865/000/ERR8650780/ERR8650780_1.fastq.gz;ftp.sra.ebi.ac.uk/vol1/fastq/ERR865/000/ERR8650780/ERR8650780_2.fastq.gz	-	-	-	-	this study	131	B2	fimH30	97	577010	5290972	Escherichia coli	2015	Canada	Human	ESBL	blaCTX-M-15	Aminoglycoside	Sulfonamide	Tetracycline	Beta_lactam	Diaminopyrimidines	Macrolide	-	-	-	-	-	-	-	-	gyrA.S83L, gyrA.D87N, parC.S80I, parC.E84V	-	-	-	-	aac(3)-IId	-	-	-	-	-	-	-	-
N16-02171	PRJEB50837	SAMEA12943408	ERR8650781	ftp.sra.ebi.ac.uk/vol1/fastq/ERR865/001/ERR8650781/ERR8650781_1.fastq.gz;ftp.sra.ebi.ac.uk/vol1/fastq/ERR865/001/ERR8650781/ERR8650781_2.fastq.gz	-	-	-	-	this study	131	B2	fimH30	80	600590	5180819	Escherichia coli	2015	Canada	Human	ESBL	blaCTX-M-15	Aminoglycoside	Sulfonamide	-	Beta_lactam	Diaminopyrimidines	Macrolide	-	Aminoglycoside_FQ	-	-	-	-	-	-	gyrA.S83L, gyrA.D87N, parC.S80I, parC.E84V	-	-	-	-	-	-	-	-	-	aac(6')Ib-cr	-	-	-
N16-02172	PRJEB50837	SAMEA12943409	ERR8650782	ftp.sra.ebi.ac.uk/vol1/fastq/ERR865/002/ERR8650782/ERR8650782_1.fastq.gz;ftp.sra.ebi.ac.uk/vol1/fastq/ERR865/002/ERR8650782/ERR8650782_2.fastq.gz	-	-	-	-	this study	131	B2	fimH30	88	431673	5187323	Escherichia coli	2015	Canada	Human	ESBL	blaCTX-M-27	Aminoglycoside	Sulfonamide	Tetracycline	-	Diaminopyrimidines	Macrolide	-	-	-	-	-	-	-	-	gyrA.S83L, gyrA.D87N, parC.S80I, parC.E84V	-	-	-	-	-	-	-	-	-	-	-	-	-
N16-02174	PRJEB50837	SAMEA12943410	ERR8650783	ftp.sra.ebi.ac.uk/vol1/fastq/ERR865/003/ERR8650783/ERR8650783_1.fastq.gz;ftp.sra.ebi.ac.uk/vol1/fastq/ERR865/003/ERR8650783/ERR8650783_2.fastq.gz	-	-	-	-	this study	131	B2	fimH30	82	513084	5223445	Escherichia coli	2015	Canada	Human	ESBL	blaCTX-M-15	Aminoglycoside	Sulfonamide	Tetracycline	Beta_lactam	Diaminopyrimidines	Macrolide	-	Aminoglycoside_FQ	-	-	-	-	-	-	gyrA.S83L, gyrA.D87N, parC.S80I, parC.E84V	-	-	-	-	-	-	-	-	-	aac(6')Ib-cr	-	-	-
N16-02175	PRJEB50837	SAMEA12943411	ERR8650784	ftp.sra.ebi.ac.uk/vol1/fastq/ERR865/004/ERR8650784/ERR8650784_1.fastq.gz;ftp.sra.ebi.ac.uk/vol1/fastq/ERR865/004/ERR8650784/ERR8650784_2.fastq.gz	-	-	-	-	this study	410	C	fimH24	78	474464	4841086	Escherichia coli	2015	Canada	Human	ESBL	blaCTX-M-15	Aminoglycoside	Sulfonamide	Tetracycline	Beta_lactam	Diaminopyrimidines	Macrolide	-	Aminoglycoside_FQ	-	-	-	-	-	-	gyrA.S83L, gyrA.D87N, parC.S80I, parE.S458A	-	-	-	aac(3)-IIa	-	-	-	-	-	aac(6')Ib-cr	-	-	-
N16-02179	PRJEB50837	SAMEA12943412	ERR8650785	ftp.sra.ebi.ac.uk/vol1/fastq/ERR865/005/ERR8650785/ERR8650785_1.fastq.gz;ftp.sra.ebi.ac.uk/vol1/fastq/ERR865/005/ERR8650785/ERR8650785_2.fastq.gz	-	-	-	-	this study	95	B2	fimH107	105	506466	5450329	Escherichia coli	2015	Canada	Human	ESBL	blaSHV-12	Aminoglycoside	Sulfonamide	Tetracycline	Beta_lactam	Diaminopyrimidines	-	-	-	-	Colistin	-	-	-	-	-	-	-	-	-	-	-	-	-	-	-	-	aac(6')-Ib3	-
N16-02182	PRJEB50837	SAMEA12943413	ERR8650786	ftp.sra.ebi.ac.uk/vol1/fastq/ERR865/006/ERR8650786/ERR8650786_1.fastq.gz;ftp.sra.ebi.ac.uk/vol1/fastq/ERR865/006/ERR8650786/ERR8650786_2.fastq.gz	-	-	-	-	this study	131	B2	fimH30	78	681030	5230755	Escherichia coli	2015	Canada	Human	ESBL	blaCTX-M-15	Aminoglycoside	Sulfonamide	Tetracycline	-	-	-	Phenicol	-	-	-	-	-	-	-	gyrA.S83L, gyrA.D87N, parC.S80I, parC.E84V	-	-	-	-	-	-	-	-	-	-	-	-	-
N16-02183	PRJEB50837	SAMEA12943414	ERR8650787	ftp.sra.ebi.ac.uk/vol1/fastq/ERR865/007/ERR8650787/ERR8650787_1.fastq.gz;ftp.sra.ebi.ac.uk/vol1/fastq/ERR865/007/ERR8650787/ERR8650787_2.fastq.gz	-	-	-	-	this study	131	B2	fimH30	56	710179	5079890	Escherichia coli	2015	Canada	Human	ESBL	blaCTX-M-15	-	-	-	Beta_lactam	-	-	-	-	-	-	-	-	-	-	gyrA.S83L, gyrA.D87N, parC.S80I, parC.E84V	-	-	-	-	-	-	-	-	-	-	-	-	-
N16-02185	PRJEB50837	SAMEA12943415	ERR8650788	ftp.sra.ebi.ac.uk/vol1/fastq/ERR865/008/ERR8650788/ERR8650788_1.fastq.gz;ftp.sra.ebi.ac.uk/vol1/fastq/ERR865/008/ERR8650788/ERR8650788_2.fastq.gz	-	-	-	-	this study	131	B2	fimH22	53	599479	5102125	Escherichia coli	2015	Canada	Human	AmpC	blaCMY-2	-	-	-	-	-	-	-	-	-	-	-	-	-	-	-	-	-	-	-	-	-	-	-	-	-	-	-	-
N16-02187	PRJEB50837	SAMEA12943416	ERR8650789	ftp.sra.ebi.ac.uk/vol1/fastq/ERR865/009/ERR8650789/ERR8650789_1.fastq.gz;ftp.sra.ebi.ac.uk/vol1/fastq/ERR865/009/ERR8650789/ERR8650789_2.fastq.gz	-	-	-	-	this study	10	A	fimH54	94	378853	4808211	Escherichia coli	2015	Canada	Human	AmpC	blaCMY-2	Aminoglycoside	-	Tetracycline	-	-	-	-	-	-	-	-	-	-	-	-	-	-	-	-	-	-	-	-	-	-	-	-	-
N16-02188	PRJEB50837	SAMEA12943417	ERR8650790	ftp.sra.ebi.ac.uk/vol1/fastq/ERR865/000/ERR8650790/ERR8650790_1.fastq.gz;ftp.sra.ebi.ac.uk/vol1/fastq/ERR865/000/ERR8650790/ERR8650790_2.fastq.gz	-	-	-	-	this study	131	B2	fimH30	83	1019506	5155811	Escherichia coli	2015	Canada	Human	ESBL	blaCTX-M-15	Aminoglycoside	Sulfonamide	Tetracycline	Beta_lactam	Diaminopyrimidines	Macrolide	-	-	-	-	-	-	-	-	gyrA.S83L, gyrA.D87N, parC.S80I, parC.E84V	-	-	-	-	-	-	-	-	-	-	-	-	-
N16-02191	PRJEB50837	SAMEA12943418	ERR8650791	ftp.sra.ebi.ac.uk/vol1/fastq/ERR865/001/ERR8650791/ERR8650791_1.fastq.gz;ftp.sra.ebi.ac.uk/vol1/fastq/ERR865/001/ERR8650791/ERR8650791_2.fastq.gz	-	-	-	-	this study	131	B2	fimH30	74	512434	5135831	Escherichia coli	2015	Canada	Human	ESBL	blaCTX-M-15	Aminoglycoside	Sulfonamide	-	Beta_lactam	Diaminopyrimidines	Macrolide	-	Aminoglycoside_FQ	-	-	-	-	-	-	gyrA.S83L, gyrA.D87N, parC.S80I, parC.E84V	-	-	-	-	-	-	-	-	-	aac(6')Ib-cr	-	-	-
N16-02192	PRJEB50837	SAMEA12943419	ERR8650792	ftp.sra.ebi.ac.uk/vol1/fastq/ERR865/002/ERR8650792/ERR8650792_1.fastq.gz;ftp.sra.ebi.ac.uk/vol1/fastq/ERR865/002/ERR8650792/ERR8650792_2.fastq.gz	-	-	-	-	this study	648	F	fimH58	47	1029950	5361848	Escherichia coli	2015	Canada	Human	AmpC	blaCMY-2	Aminoglycoside	Sulfonamide	Tetracycline	-	-	-	-	-	-	-	-	-	-	-	-	-	-	-	-	-	-	aac(3)-IVa	-	-	-	-	-	-
N16-02194	PRJEB50837	SAMEA12943420	ERR8650793	ftp.sra.ebi.ac.uk/vol1/fastq/ERR865/003/ERR8650793/ERR8650793_1.fastq.gz;ftp.sra.ebi.ac.uk/vol1/fastq/ERR865/003/ERR8650793/ERR8650793_2.fastq.gz	-	-	-	-	this study	131	B2	fimH30	86	534725	5385039	Escherichia coli	2015	Canada	Human	ESBL	blaCTX-M-15	Aminoglycoside	-	-	Beta_lactam	-	-	-	Aminoglycoside_FQ	-	-	-	-	-	-	gyrA.S83L, gyrA.D87N, parC.S80I, parC.E84V	-	-	-	aac(3)-IIa	-	-	-	-	-	aac(6')Ib-cr	-	-	-
N16-02196	PRJEB50837	SAMEA12943421	ERR8650794	ftp.sra.ebi.ac.uk/vol1/fastq/ERR865/004/ERR8650794/ERR8650794_1.fastq.gz;ftp.sra.ebi.ac.uk/vol1/fastq/ERR865/004/ERR8650794/ERR8650794_2.fastq.gz	-	-	-	-	this study	697	A	fimH199	168	221767	5206966	Escherichia coli	2015	Canada	Human	ESBL	blaCTX-M-15	Aminoglycoside	Sulfonamide	Tetracycline	Beta_lactam	-	Macrolide	-	-	-	-	-	-	-	-	gyrA.S83L	-	-	-	-	aac(3)-IId	-	-	-	-	-	-	-	-
N16-02198	PRJEB50837	SAMEA12943422	ERR8650795	ftp.sra.ebi.ac.uk/vol1/fastq/ERR865/005/ERR8650795/ERR8650795_1.fastq.gz;ftp.sra.ebi.ac.uk/vol1/fastq/ERR865/005/ERR8650795/ERR8650795_2.fastq.gz	-	-	-	-	this study	131	B2	fimH30	89	657358	5265713	Escherichia coli	2015	Canada	Human	ESBL	blaCTX-M-15	Aminoglycoside	Sulfonamide	Tetracycline	Beta_lactam	Diaminopyrimidines	Macrolide	-	-	-	-	-	-	-	-	gyrA.S83L, gyrA.D87N, parC.S80I, parC.E84V	-	-	-	-	aac(3)-IId	-	-	-	-	-	-	-	-
N16-02201	PRJEB50837	SAMEA12943423	ERR8650796	ftp.sra.ebi.ac.uk/vol1/fastq/ERR865/006/ERR8650796/ERR8650796_1.fastq.gz;ftp.sra.ebi.ac.uk/vol1/fastq/ERR865/006/ERR8650796/ERR8650796_2.fastq.gz	-	-	-	-	this study	131	B2	fimH22	57	886655	5139977	Escherichia coli	2015	Canada	Human	AmpC	blaCMY-2	-	-	-	-	-	-	-	-	-	-	-	-	-	-	-	-	-	-	-	-	-	-	-	-	-	-	-	-
N16-02203	PRJEB50837	SAMEA12943424	ERR8650797	ftp.sra.ebi.ac.uk/vol1/fastq/ERR865/007/ERR8650797/ERR8650797_1.fastq.gz;ftp.sra.ebi.ac.uk/vol1/fastq/ERR865/007/ERR8650797/ERR8650797_2.fastq.gz	-	-	-	-	this study	131	B2	fimH30	93	418674	5313253	Escherichia coli	2015	Canada	Human	ESBL	blaCTX-M-15	-	-	-	-	Diaminopyrimidines	-	-	-	-	-	-	-	-	-	gyrA.S83L, gyrA.D87N, parC.S80I, parC.E84V	-	-	-	-	-	-	-	-	-	-	-	-	-
N16-02205	PRJEB50837	SAMEA12943425	ERR8650798	ftp.sra.ebi.ac.uk/vol1/fastq/ERR865/008/ERR8650798/ERR8650798_1.fastq.gz;ftp.sra.ebi.ac.uk/vol1/fastq/ERR865/008/ERR8650798/ERR8650798_2.fastq.gz	-	-	-	-	this study	131	B2	fimH30	75	513826	5254300	Escherichia coli	2015	Canada	Human	ESBL	blaCTX-M-15	Aminoglycoside	-	Tetracycline	Beta_lactam	-	-	-	Aminoglycoside_FQ	-	-	-	-	-	-	gyrA.S83L, gyrA.D87N, parC.S80I, parC.E84V	-	-	-	aac(3)-IIa	-	-	-	-	-	aac(6')Ib-cr	-	-	-
N16-02209	PRJEB50837	SAMEA12943426	ERR8650799	ftp.sra.ebi.ac.uk/vol1/fastq/ERR865/009/ERR8650799/ERR8650799_1.fastq.gz;ftp.sra.ebi.ac.uk/vol1/fastq/ERR865/009/ERR8650799/ERR8650799_2.fastq.gz	-	-	-	-	this study	617	A	-	106	427612	5346162	Escherichia coli	2015	Canada	Human	ESBL	blaCTX-M-15	Aminoglycoside	Sulfonamide	Tetracycline	Beta_lactam	Diaminopyrimidines	Macrolide	Phenicol	Aminoglycoside_FQ	-	-	-	-	-	-	gyrA.S83L, gyrA.D87N, parC.S80I, parE.S458A	-	-	-	aac(3)-IIa	-	-	-	-	-	aac(6')Ib-cr	-	-	-
N16-02211	PRJEB50837	SAMEA12943427	ERR8650800	ftp.sra.ebi.ac.uk/vol1/fastq/ERR865/000/ERR8650800/ERR8650800_1.fastq.gz;ftp.sra.ebi.ac.uk/vol1/fastq/ERR865/000/ERR8650800/ERR8650800_2.fastq.gz	-	-	-	-	this study	131	B2	fimH35	62	623294	5106368	Escherichia coli	2015	Canada	Human	ESBL	blaCTX-M-15	Aminoglycoside	-	Tetracycline	Beta_lactam	-	-	-	Aminoglycoside_FQ	-	-	-	-	-	-	gyrA.S83L, gyrA.D87N, parC.S80I, parC.E84V	-	-	-	aac(3)-IIa	-	-	-	-	-	aac(6')Ib-cr	-	-	-
N16-02212	PRJEB50837	SAMEA12943428	ERR8650801	ftp.sra.ebi.ac.uk/vol1/fastq/ERR865/001/ERR8650801/ERR8650801_1.fastq.gz;ftp.sra.ebi.ac.uk/vol1/fastq/ERR865/001/ERR8650801/ERR8650801_2.fastq.gz	-	-	-	-	this study	327	-	-	79	1147468	5731698	Klebsiella pneumoniae	2015	Canada	Human	ESBL	blaSHV-12	Aminoglycoside	Sulfonamide	Tetracycline	Beta_lactam	Diaminopyrimidines	-	Phenicol	-	Quinolone_FQ	Colistin	-	Fosfomycin	-	-	-	-	-	-	-	-	-	-	-	-	-	-	-	-
N16-02213	PRJEB50837	SAMEA12943429	ERR8650802	ftp.sra.ebi.ac.uk/vol1/fastq/ERR865/002/ERR8650802/ERR8650802_1.fastq.gz;ftp.sra.ebi.ac.uk/vol1/fastq/ERR865/002/ERR8650802/ERR8650802_2.fastq.gz	-	-	-	-	this study	131	B2	fimH30	85	376073	5070041	Escherichia coli	2015	Canada	Human	ESBL	blaCTX-M-27	Aminoglycoside	Sulfonamide	Tetracycline	-	Diaminopyrimidines	Macrolide	-	-	-	-	-	-	-	-	gyrA.S83L, gyrA.D87N, parC.S80I, parC.E84V	-	-	-	-	-	-	-	-	-	-	-	-	-
N16-02216	PRJEB50837	SAMEA12943430	ERR8650803	ftp.sra.ebi.ac.uk/vol1/fastq/ERR865/003/ERR8650803/ERR8650803_1.fastq.gz;ftp.sra.ebi.ac.uk/vol1/fastq/ERR865/003/ERR8650803/ERR8650803_2.fastq.gz	-	-	-	-	this study	38	D	-	71	583686	5194540	Escherichia coli	2015	Canada	Human	ESBL	blaCTX-M-27	Aminoglycoside	Sulfonamide	Tetracycline	-	Diaminopyrimidines	Macrolide	-	-	-	-	-	-	-	-	-	-	-	-	-	-	-	-	-	-	-	-	-	-
N16-02218	PRJEB50837	SAMEA12943431	ERR8650804	ftp.sra.ebi.ac.uk/vol1/fastq/ERR865/004/ERR8650804/ERR8650804_1.fastq.gz;ftp.sra.ebi.ac.uk/vol1/fastq/ERR865/004/ERR8650804/ERR8650804_2.fastq.gz	-	-	-	-	this study	131	B2	fimH30	64	509169	5030888	Escherichia coli	2015	Canada	Human	ESBL	blaCTX-M-15	Aminoglycoside	-	-	Beta_lactam	-	-	-	Aminoglycoside_FQ	-	-	-	-	-	-	gyrA.S83L, gyrA.D87N, parC.S80I, parC.E84V	-	-	-	aac(3)-IIa	-	-	-	-	-	aac(6')Ib-cr	-	-	-
N16-02220	PRJEB50837	SAMEA12943432	ERR8650805	ftp.sra.ebi.ac.uk/vol1/fastq/ERR865/005/ERR8650805/ERR8650805_1.fastq.gz;ftp.sra.ebi.ac.uk/vol1/fastq/ERR865/005/ERR8650805/ERR8650805_2.fastq.gz	-	-	-	-	this study	131	B2	fimH30	77	530371	5108892	Escherichia coli	2015	Canada	Human	ESBL	blaCTX-M-27	Aminoglycoside	Sulfonamide	Tetracycline	-	Diaminopyrimidines	Macrolide	-	-	-	-	-	-	-	-	gyrA.S83L, gyrA.D87N, parC.S80I, parC.E84V	-	-	-	-	-	-	-	-	-	-	-	-	-
N16-02221	PRJEB50837	SAMEA12943433	ERR8650806	ftp.sra.ebi.ac.uk/vol1/fastq/ERR865/006/ERR8650806/ERR8650806_1.fastq.gz;ftp.sra.ebi.ac.uk/vol1/fastq/ERR865/006/ERR8650806/ERR8650806_2.fastq.gz	-	-	-	-	this study	131	B2	fimH30	100	439915	5323855	Escherichia coli	2015	Canada	Human	ESBL	blaCTX-M-15	Aminoglycoside	Sulfonamide	Tetracycline	Beta_lactam	Diaminopyrimidines	Macrolide	-	Aminoglycoside_FQ	-	-	-	-	-	-	gyrA.S83L, gyrA.D87N, parC.S80I, parC.E84V	-	-	-	aac(3)-IIa	-	-	-	-	-	aac(6')Ib-cr	-	-	-
N16-02222	PRJEB50837	SAMEA12943434	ERR8650807	ftp.sra.ebi.ac.uk/vol1/fastq/ERR865/007/ERR8650807/ERR8650807_1.fastq.gz;ftp.sra.ebi.ac.uk/vol1/fastq/ERR865/007/ERR8650807/ERR8650807_2.fastq.gz	-	-	-	-	this study	131	B2	fimH30	74	547107	5170852	Escherichia coli	2015	Canada	Human	ESBL	blaCTX-M-15	-	-	-	Beta_lactam	-	-	-	-	-	-	-	-	-	-	gyrA.S83L, gyrA.D87N, parC.S80I, parC.E84V	-	-	-	-	-	-	-	-	-	-	-	-	-
N16-02224	PRJEB50837	SAMEA12943435	ERR8650808	ftp.sra.ebi.ac.uk/vol1/fastq/ERR865/008/ERR8650808/ERR8650808_1.fastq.gz;ftp.sra.ebi.ac.uk/vol1/fastq/ERR865/008/ERR8650808/ERR8650808_2.fastq.gz	-	-	-	-	this study	410	C	fimH24	102	307454	4781292	Escherichia coli	2007	Canada	Human	ESBL	blaCTX-M-15	-	-	-	-	-	-	-	-	-	-	-	-	-	-	gyrA.S83L, gyrA.D87N, parC.S80I, parE.S458A	-	-	-	-	-	-	-	-	-	-	-	-	-
N16-02226	PRJEB50837	SAMEA12943436	ERR8650809	ftp.sra.ebi.ac.uk/vol1/fastq/ERR865/009/ERR8650809/ERR8650809_1.fastq.gz;ftp.sra.ebi.ac.uk/vol1/fastq/ERR865/009/ERR8650809/ERR8650809_2.fastq.gz	-	-	-	-	this study	23	C	fimH35	116	354281	5073608	Escherichia coli	2008	Canada	Human	-	-	-	-	-	Beta_lactam	-	-	-	-	-	-	-	-	-	-	-	-	-	-	-	-	-	-	-	-	-	-	-	-
N16-02228	PRJEB50837	SAMEA12943437	ERR8650810	ftp.sra.ebi.ac.uk/vol1/fastq/ERR865/000/ERR8650810/ERR8650810_1.fastq.gz;ftp.sra.ebi.ac.uk/vol1/fastq/ERR865/000/ERR8650810/ERR8650810_2.fastq.gz	-	-	-	-	this study	1177	D	fimH65	106	487296	5387652	Escherichia coli	2009	Canada	Human	ESBL	blaCTX-M-14	Aminoglycoside	Sulfonamide	Tetracycline	Beta_lactam	Diaminopyrimidines	Macrolide	-	-	-	-	-	-	-	-	gyrA.S83L, gyrA.D87N, parC.S80I	-	-	-	-	aac(3)-IId	-	-	-	-	-	-	-	-
N16-02230	PRJEB50837	SAMEA12943438	ERR8650811	ftp.sra.ebi.ac.uk/vol1/fastq/ERR865/001/ERR8650811/ERR8650811_1.fastq.gz;ftp.sra.ebi.ac.uk/vol1/fastq/ERR865/001/ERR8650811/ERR8650811_2.fastq.gz	-	-	-	-	this study	69	D	fimH27	62	538058	5382156	Escherichia coli	2012	Canada	Human	AmpC	blaCMY-2	-	-	-	Beta_lactam	-	-	-	-	-	-	-	-	-	-	-	-	-	-	-	-	-	-	-	-	-	-	-	-
N16-02232	PRJEB50837	SAMEA12943439	ERR8650812	ftp.sra.ebi.ac.uk/vol1/fastq/ERR865/002/ERR8650812/ERR8650812_1.fastq.gz;ftp.sra.ebi.ac.uk/vol1/fastq/ERR865/002/ERR8650812/ERR8650812_2.fastq.gz	-	-	-	-	this study	Unknown	-	-	45	930867	5181272	Citrobacter europaeus	2014	Canada	Human	AmpC	blaCFE-1	-	-	-	-	-	-	-	-	Quinolone_FQ	-	-	-	-	-	-	-	-	-	-	-	-	-	-	-	-	-	-	-
N16-02243	PRJEB50837	SAMEA12943440	ERR8650813	ftp.sra.ebi.ac.uk/vol1/fastq/ERR865/003/ERR8650813/ERR8650813_1.fastq.gz;ftp.sra.ebi.ac.uk/vol1/fastq/ERR865/003/ERR8650813/ERR8650813_2.fastq.gz	-	-	-	-	this study	68	D	fimH382	56	702117	5138685	Escherichia coli	2008	Canada	Human	AmpC	blaCMY-2	-	-	-	-	-	-	-	-	-	-	-	-	-	-	-	-	-	-	-	-	-	-	-	-	-	-	-	-
N16-02244	PRJEB50837	SAMEA12943441	ERR8650814	ftp.sra.ebi.ac.uk/vol1/fastq/ERR865/004/ERR8650814/ERR8650814_1.fastq.gz;ftp.sra.ebi.ac.uk/vol1/fastq/ERR865/004/ERR8650814/ERR8650814_2.fastq.gz	-	-	-	-	this study	720	D	fimH65	70	1097664	5211312	Escherichia coli	2008	Canada	Human	AmpC	blaCMY-2	-	-	-	-	-	-	-	-	-	-	-	-	-	-	-	-	-	-	-	-	-	-	-	-	-	-	-	-
N16-02246	PRJEB50837	SAMEA12943442	ERR8650815	ftp.sra.ebi.ac.uk/vol1/fastq/ERR865/005/ERR8650815/ERR8650815_1.fastq.gz;ftp.sra.ebi.ac.uk/vol1/fastq/ERR865/005/ERR8650815/ERR8650815_2.fastq.gz	-	-	-	-	this study	648	F	-	88	626945	5154991	Escherichia coli	2008	Canada	Human	ESBL	blaCTX-M-15	Aminoglycoside	Sulfonamide	-	Beta_lactam	Diaminopyrimidines	-	-	Aminoglycoside_FQ	-	-	-	-	-	-	gyrA.S83L, gyrA.D87N, parC.S80I, parE.S458A	-	-	-	aac(3)-IIa	-	-	-	-	-	aac(6')Ib-cr	-	-	-
N16-02250	PRJEB50837	SAMEA12943443	ERR8650816	ftp.sra.ebi.ac.uk/vol1/fastq/ERR865/006/ERR8650816/ERR8650816_1.fastq.gz;ftp.sra.ebi.ac.uk/vol1/fastq/ERR865/006/ERR8650816/ERR8650816_2.fastq.gz	-	-	-	-	this study	533	B1	fimH31	151	583518	5138273	Escherichia coli	2008	Canada	Human	AmpC	blaCMY-2	Aminoglycoside	Sulfonamide	Tetracycline	-	Diaminopyrimidines	Macrolide	Phenicol	-	-	-	-	-	-	-	gyrA.S83L, gyrA.D87N, parC.S80I	-	-	-	-	-	-	-	-	-	-	-	-	-
N16-02253	PRJEB50837	SAMEA12943444	ERR8650817	ftp.sra.ebi.ac.uk/vol1/fastq/ERR865/007/ERR8650817/ERR8650817_1.fastq.gz;ftp.sra.ebi.ac.uk/vol1/fastq/ERR865/007/ERR8650817/ERR8650817_2.fastq.gz	-	-	-	-	this study	131	B2	fimH30	159	619899	5119495	Escherichia coli	2008	Canada	Human	-	-	Aminoglycoside	Sulfonamide	-	Beta_lactam	Diaminopyrimidines	Macrolide	-	-	-	-	-	-	-	-	gyrA.S83L, gyrA.D87N, parC.S80I, parC.E84V	-	-	-	-	aac(3)-IId	-	-	-	-	-	-	-	-
N16-02255	PRJEB50837	SAMEA12943445	ERR8650818	ftp.sra.ebi.ac.uk/vol1/fastq/ERR865/008/ERR8650818/ERR8650818_1.fastq.gz;ftp.sra.ebi.ac.uk/vol1/fastq/ERR865/008/ERR8650818/ERR8650818_2.fastq.gz	-	-	-	-	this study	88	C	fimH39	51	1211661	5077880	Escherichia coli	2008	Canada	Human	AmpC	blaCMY-2	-	-	Tetracycline	Beta_lactam	-	-	-	-	-	-	-	-	-	-	-	-	-	-	-	-	-	-	-	-	-	-	-	-
N16-02256	PRJEB50837	SAMEA12943446	ERR8650819	ftp.sra.ebi.ac.uk/vol1/fastq/ERR865/009/ERR8650819/ERR8650819_1.fastq.gz;ftp.sra.ebi.ac.uk/vol1/fastq/ERR865/009/ERR8650819/ERR8650819_2.fastq.gz	-	-	-	-	this study	131	B2	fimH30	295	644047	5401400	Escherichia coli	2008	Canada	Human	AmpC	blaCMY-2	Aminoglycoside	Sulfonamide	-	Beta_lactam	Diaminopyrimidines	-	-	-	-	-	-	-	-	-	gyrA.S83L, gyrA.D87N, parC.S80I, parC.E84V	-	-	-	-	-	-	-	-	-	-	-	-	-
N16-02258	PRJEB50837	SAMEA12943447	ERR8650820	ftp.sra.ebi.ac.uk/vol1/fastq/ERR865/000/ERR8650820/ERR8650820_1.fastq.gz;ftp.sra.ebi.ac.uk/vol1/fastq/ERR865/000/ERR8650820/ERR8650820_2.fastq.gz	-	-	-	-	this study	354	F	fimH58	84	432154	5011088	Escherichia coli	2009	Canada	Human	-	-	-	-	-	-	-	-	-	-	-	-	-	-	-	-	gyrA.S83L, gyrA.D87N, parC.S80I	-	-	-	-	-	-	-	-	-	-	-	-	-
N16-02259	PRJEB50837	SAMEA12943448	ERR8650821	ftp.sra.ebi.ac.uk/vol1/fastq/ERR865/001/ERR8650821/ERR8650821_1.fastq.gz;ftp.sra.ebi.ac.uk/vol1/fastq/ERR865/001/ERR8650821/ERR8650821_2.fastq.gz	-	-	-	-	this study	393	D	fimH54	71	1046326	5204646	Escherichia coli	2009	Canada	Human	-	-	Aminoglycoside	Sulfonamide	-	-	Diaminopyrimidines	Macrolide	-	-	-	-	-	-	-	-	gyrA.S83L, gyrA.D87N, parC.S80I, parC.S57T	-	-	-	-	-	-	-	-	-	-	-	-	-
N16-02262	PRJEB50837	SAMEA12943449	ERR8650822	ftp.sra.ebi.ac.uk/vol1/fastq/ERR865/002/ERR8650822/ERR8650822_1.fastq.gz;ftp.sra.ebi.ac.uk/vol1/fastq/ERR865/002/ERR8650822/ERR8650822_2.fastq.gz	-	-	-	-	this study	124	B1	fimH31	85	614325	5353199	Escherichia coli	2009	Canada	Human	AmpC	blaCMY-2	Aminoglycoside	Sulfonamide	Tetracycline	-	Diaminopyrimidines	-	-	-	-	-	-	-	-	-	gyrA.S83L, parC.S80I	-	-	-	-	-	-	-	-	-	-	-	-	-
N16-02265	PRJEB50837	SAMEA12943450	ERR8650823	ftp.sra.ebi.ac.uk/vol1/fastq/ERR865/003/ERR8650823/ERR8650823_1.fastq.gz;ftp.sra.ebi.ac.uk/vol1/fastq/ERR865/003/ERR8650823/ERR8650823_2.fastq.gz	-	-	-	-	this study	131	B2	fimH22	95	1245856	5196752	Escherichia coli	2009	Canada	Human	AmpC	blaCMY-2	-	-	-	-	-	-	-	-	-	-	-	-	-	-	-	-	-	-	-	-	-	-	-	-	-	-	-	-
N16-02268	PRJEB50837	SAMEA12943451	ERR8650824	ftp.sra.ebi.ac.uk/vol1/fastq/ERR865/004/ERR8650824/ERR8650824_1.fastq.gz;ftp.sra.ebi.ac.uk/vol1/fastq/ERR865/004/ERR8650824/ERR8650824_2.fastq.gz	-	-	-	-	this study	155	B1	fimH32	72	617729	5206036	Escherichia coli	2009	Canada	Human	AmpC	blaCMY-2	Aminoglycoside	Sulfonamide	Tetracycline	-	Diaminopyrimidines	-	Phenicol	-	-	-	-	-	-	-	gyrA.S83L, gyrA.D87N, parC.S80I	-	-	-	-	-	-	aac(3)-IVa	-	-	-	-	-	-
N16-02269	PRJEB50837	SAMEA12943452	ERR8650825	ftp.sra.ebi.ac.uk/vol1/fastq/ERR865/005/ERR8650825/ERR8650825_1.fastq.gz;ftp.sra.ebi.ac.uk/vol1/fastq/ERR865/005/ERR8650825/ERR8650825_2.fastq.gz	-	-	-	-	this study	38	D	fimH65	134	487621	5433704	Escherichia coli	2009	Canada	Human	AmpC	blaCMY-2	Aminoglycoside	Sulfonamide	Tetracycline	-	-	-	-	-	-	-	-	-	-	-	-	-	-	-	-	-	-	aac(3)-IVa	-	-	-	-	-	-
N16-02272	PRJEB50837	SAMEA12943453	ERR8650826	ftp.sra.ebi.ac.uk/vol1/fastq/ERR865/006/ERR8650826/ERR8650826_1.fastq.gz;ftp.sra.ebi.ac.uk/vol1/fastq/ERR865/006/ERR8650826/ERR8650826_2.fastq.gz	-	-	-	-	this study	589	B2	fimH135	68	534716	5016087	Escherichia coli	2009	Canada	Human	AmpC	blaCMY-2	-	-	-	-	-	-	-	-	-	-	-	-	-	-	-	-	-	-	-	-	-	-	-	-	-	-	-	-
N16-02274	PRJEB50837	SAMEA12943454	ERR8650827	ftp.sra.ebi.ac.uk/vol1/fastq/ERR865/007/ERR8650827/ERR8650827_1.fastq.gz;ftp.sra.ebi.ac.uk/vol1/fastq/ERR865/007/ERR8650827/ERR8650827_2.fastq.gz	-	-	-	-	this study	6140	D	fimH333	43	710382	4975331	Escherichia coli	2009	Canada	Human	AmpC	blaCMY-2	-	-	-	-	-	-	-	-	-	-	-	-	-	-	-	-	-	-	-	-	-	-	-	-	-	-	-	-
N16-02276	PRJEB50837	SAMEA12943455	ERR8650828	ftp.sra.ebi.ac.uk/vol1/fastq/ERR865/008/ERR8650828/ERR8650828_1.fastq.gz;ftp.sra.ebi.ac.uk/vol1/fastq/ERR865/008/ERR8650828/ERR8650828_2.fastq.gz	-	-	-	-	this study	69	D	fimH27	109	403280	5409952	Escherichia coli	2010	Canada	Human	AmpC	blaCMY-2	Aminoglycoside	Sulfonamide	-	Beta_lactam	Diaminopyrimidines	-	-	-	-	-	-	-	-	-	-	-	-	-	-	-	-	-	-	-	-	-	-	-
N16-02277	PRJEB50837	SAMEA12943456	ERR8650829	ftp.sra.ebi.ac.uk/vol1/fastq/ERR865/009/ERR8650829/ERR8650829_1.fastq.gz;ftp.sra.ebi.ac.uk/vol1/fastq/ERR865/009/ERR8650829/ERR8650829_2.fastq.gz	-	-	-	-	this study	131	B2	fimH22	149	764787	5220222	Escherichia coli	2010	Canada	Human	AmpC	blaCMY-2	Aminoglycoside	-	Tetracycline	-	-	-	-	-	-	-	-	-	-	-	-	-	-	-	-	-	-	-	-	-	-	-	-	-
N16-02281	PRJEB50837	SAMEA12943457	ERR8650830	ftp.sra.ebi.ac.uk/vol1/fastq/ERR865/000/ERR8650830/ERR8650830_1.fastq.gz;ftp.sra.ebi.ac.uk/vol1/fastq/ERR865/000/ERR8650830/ERR8650830_2.fastq.gz	-	-	-	-	this study	131	B2	fimH22	29	2030359	4977960	Escherichia coli	2010	Canada	Human	AmpC	blaCMY-2	-	-	-	-	-	-	-	-	-	-	-	-	-	-	-	-	-	-	-	-	-	-	-	-	-	-	-	-
N16-02283	PRJEB50837	SAMEA12943458	ERR8650831	ftp.sra.ebi.ac.uk/vol1/fastq/ERR865/001/ERR8650831/ERR8650831_1.fastq.gz;ftp.sra.ebi.ac.uk/vol1/fastq/ERR865/001/ERR8650831/ERR8650831_2.fastq.gz	-	-	-	-	this study	38	D	fimH65	111	487370	5257316	Escherichia coli	2010	Canada	Human	AmpC	blaCMY-2	Aminoglycoside	Sulfonamide	Tetracycline	-	Diaminopyrimidines	-	Phenicol	-	-	-	-	-	-	-	gyrA.S83L, gyrA.D87N, parC.S80I, parE.S458W	-	-	-	-	-	-	-	-	-	-	-	-	-
N16-02284	PRJEB50837	SAMEA12943459	ERR8650832	ftp.sra.ebi.ac.uk/vol1/fastq/ERR865/002/ERR8650832/ERR8650832_1.fastq.gz;ftp.sra.ebi.ac.uk/vol1/fastq/ERR865/002/ERR8650832/ERR8650832_2.fastq.gz	PRJEB54884	SAMEA110398693	ERR9979370	ftp.sra.ebi.ac.uk/vol1/run/ERR997/ERR9979370/N16-02284.fastq.gz	this study	131	B2	fimH22	43	768261	5074628	Escherichia coli	2010	Canada	Human	AmpC	blaCMY-2	Aminoglycoside	Sulfonamide	Tetracycline	Beta_lactam	Diaminopyrimidines	-	-	-	-	-	-	-	-	-	-	-	-	-	-	-	-	-	-	-	-	-	-	-
N16-02286	PRJEB50837	SAMEA12943460	ERR8650833	ftp.sra.ebi.ac.uk/vol1/fastq/ERR865/003/ERR8650833/ERR8650833_1.fastq.gz;ftp.sra.ebi.ac.uk/vol1/fastq/ERR865/003/ERR8650833/ERR8650833_2.fastq.gz	-	-	-	-	this study	5841	E	fimH31	86	494941	5309820	Escherichia coli	2010	Canada	Human	AmpC	blaCMY-2	Aminoglycoside	Sulfonamide	Tetracycline	-	-	Macrolide	-	-	-	-	-	-	-	-	-	-	-	-	-	-	-	aac(3)-IVa	-	-	-	-	-	-
N16-02288	PRJEB50837	SAMEA12943461	ERR8650834	ftp.sra.ebi.ac.uk/vol1/fastq/ERR865/004/ERR8650834/ERR8650834_1.fastq.gz;ftp.sra.ebi.ac.uk/vol1/fastq/ERR865/004/ERR8650834/ERR8650834_2.fastq.gz	-	-	-	-	this study	155	B1	fimH32	86	707185	5046150	Escherichia coli	2010	Canada	Human	AmpC	blaCMY-2	-	-	-	-	-	-	-	-	-	-	-	-	-	-	-	-	-	-	-	-	-	-	-	-	-	-	-	-
N16-02292	PRJEB50837	SAMEA12943462	ERR8650835	ftp.sra.ebi.ac.uk/vol1/fastq/ERR865/005/ERR8650835/ERR8650835_1.fastq.gz;ftp.sra.ebi.ac.uk/vol1/fastq/ERR865/005/ERR8650835/ERR8650835_2.fastq.gz	-	-	-	-	this study	69	D	fimH27	89	606918	5219226	Escherichia coli	2010	Canada	Human	AmpC	blaCMY-2	-	-	-	-	-	-	-	-	-	-	-	-	-	-	-	-	-	-	-	-	-	-	-	-	-	-	-	-
N16-02298	PRJEB50837	SAMEA12943463	ERR8650836	ftp.sra.ebi.ac.uk/vol1/fastq/ERR865/006/ERR8650836/ERR8650836_1.fastq.gz;ftp.sra.ebi.ac.uk/vol1/fastq/ERR865/006/ERR8650836/ERR8650836_2.fastq.gz	-	-	-	-	this study	405	D	fimH29	103	592942	5390539	Escherichia coli	2011	Canada	Human	AmpC	blaCMY-2	Aminoglycoside	Sulfonamide	Tetracycline	Beta_lactam	Diaminopyrimidines	-	Phenicol	-	-	-	-	-	-	-	gyrA.S83L, gyrA.D87N, parC.S80I, parE.S458A	-	-	-	-	-	-	-	-	-	-	-	-	-
N16-02300	PRJEB50837	SAMEA12943464	ERR8650837	ftp.sra.ebi.ac.uk/vol1/fastq/ERR865/007/ERR8650837/ERR8650837_1.fastq.gz;ftp.sra.ebi.ac.uk/vol1/fastq/ERR865/007/ERR8650837/ERR8650837_2.fastq.gz	-	-	-	-	this study	648	F	fimH58	52	1410186	5189041	Escherichia coli	2011	Canada	Human	AmpC	blaCMY-2	Aminoglycoside	Sulfonamide	-	Beta_lactam	Diaminopyrimidines	-	-	-	-	-	-	-	-	-	-	-	-	-	-	-	-	-	-	-	-	-	-	-
N16-02301	PRJEB50837	SAMEA12943465	ERR8650838	ftp.sra.ebi.ac.uk/vol1/fastq/ERR865/008/ERR8650838/ERR8650838_1.fastq.gz;ftp.sra.ebi.ac.uk/vol1/fastq/ERR865/008/ERR8650838/ERR8650838_2.fastq.gz	-	-	-	-	this study	88	C	fimH27	134	405890	5249241	Escherichia coli	2011	Canada	Human	AmpC	blaCMY-2	Aminoglycoside	Sulfonamide	Tetracycline	-	Diaminopyrimidines	Macrolide	Phenicol	-	-	-	-	-	-	-	-	-	-	-	-	-	-	-	-	-	-	-	-	-
N16-02304	PRJEB50837	SAMEA12943466	ERR8650839	ftp.sra.ebi.ac.uk/vol1/fastq/ERR865/009/ERR8650839/ERR8650839_1.fastq.gz;ftp.sra.ebi.ac.uk/vol1/fastq/ERR865/009/ERR8650839/ERR8650839_2.fastq.gz	-	-	-	-	this study	131	B2	fimH22	76	718961	5407866	Escherichia coli	2012	Canada	Human	AmpC	blaCMY-2	Aminoglycoside	Sulfonamide	Tetracycline	-	Diaminopyrimidines	-	-	-	-	-	-	-	-	-	-	-	-	-	-	-	-	-	-	-	-	-	-	-
N16-02305	PRJEB50837	SAMEA12943467	ERR8650840	ftp.sra.ebi.ac.uk/vol1/fastq/ERR865/000/ERR8650840/ERR8650840_1.fastq.gz;ftp.sra.ebi.ac.uk/vol1/fastq/ERR865/000/ERR8650840/ERR8650840_2.fastq.gz	-	-	-	-	this study	131	B2	fimH22	80	658275	5164643	Escherichia coli	2012	Canada	Human	AmpC	blaCMY-2	Aminoglycoside	Sulfonamide	Tetracycline	-	-	-	-	-	-	-	-	-	-	-	-	-	-	-	-	-	-	-	-	-	-	-	-	-
N16-02307	PRJEB50837	SAMEA12943468	ERR8650841	ftp.sra.ebi.ac.uk/vol1/fastq/ERR865/001/ERR8650841/ERR8650841_1.fastq.gz;ftp.sra.ebi.ac.uk/vol1/fastq/ERR865/001/ERR8650841/ERR8650841_2.fastq.gz	-	-	-	-	this study	155	B1	fimH194	75	546256	4873653	Escherichia coli	2013	Canada	Human	AmpC	blaCMY-2	-	-	-	-	-	-	-	-	-	-	-	-	-	-	-	-	-	-	-	-	-	-	-	-	-	-	-	-
N16-02308	PRJEB50837	SAMEA12943469	ERR8650842	ftp.sra.ebi.ac.uk/vol1/fastq/ERR865/002/ERR8650842/ERR8650842_1.fastq.gz;ftp.sra.ebi.ac.uk/vol1/fastq/ERR865/002/ERR8650842/ERR8650842_2.fastq.gz	-	-	-	-	this study	127	B2	fimH2	52	762132	5221673	Escherichia coli	2013	Canada	Human	AmpC	blaCMY-2	Aminoglycoside	Sulfonamide	Tetracycline	-	Diaminopyrimidines	Macrolide	Phenicol	-	-	-	-	-	-	-	-	-	-	-	-	-	-	-	-	-	-	-	-	-
N16-02309	PRJEB50837	SAMEA12943470	ERR8650843	ftp.sra.ebi.ac.uk/vol1/fastq/ERR865/003/ERR8650843/ERR8650843_1.fastq.gz;ftp.sra.ebi.ac.uk/vol1/fastq/ERR865/003/ERR8650843/ERR8650843_2.fastq.gz	-	-	-	-	this study	58	B1	fimH27	127	353803	5059846	Escherichia coli	2013	Canada	Human	AmpC	blaCMY-2	Aminoglycoside	Sulfonamide	-	Beta_lactam	Diaminopyrimidines	-	-	-	-	-	-	-	-	-	-	-	-	-	-	-	-	-	-	-	-	-	-	-
N16-02311	PRJEB50837	SAMEA12943471	ERR8650844	ftp.sra.ebi.ac.uk/vol1/fastq/ERR865/004/ERR8650844/ERR8650844_1.fastq.gz;ftp.sra.ebi.ac.uk/vol1/fastq/ERR865/004/ERR8650844/ERR8650844_2.fastq.gz	-	-	-	-	this study	131	B2	fimH22	46	957692	5134395	Escherichia coli	2013	Canada	Human	AmpC	blaCMY-2	-	-	-	-	-	-	-	-	-	-	-	-	-	-	-	-	-	-	-	-	-	-	-	-	-	-	-	-
N16-02313	PRJEB50837	SAMEA12943472	ERR8650845	ftp.sra.ebi.ac.uk/vol1/fastq/ERR865/005/ERR8650845/ERR8650845_1.fastq.gz;ftp.sra.ebi.ac.uk/vol1/fastq/ERR865/005/ERR8650845/ERR8650845_2.fastq.gz	-	-	-	-	this study	6009	E	fimH1255	50	841091	5425531	Escherichia coli	2013	Canada	Human	AmpC	blaCMY-2	Aminoglycoside	-	Tetracycline	Beta_lactam	-	-	-	-	-	-	-	-	-	-	gyrA.S83L	-	-	-	-	-	-	-	-	-	-	-	-	-
N16-02314	PRJEB50837	SAMEA12943473	ERR8650846	ftp.sra.ebi.ac.uk/vol1/fastq/ERR865/006/ERR8650846/ERR8650846_1.fastq.gz;ftp.sra.ebi.ac.uk/vol1/fastq/ERR865/006/ERR8650846/ERR8650846_2.fastq.gz	-	-	-	-	this study	12	B2	fimH27	81	1145845	5237345	Escherichia coli	2013	Canada	Human	AmpC	blaCMY-2	Aminoglycoside	Sulfonamide	-	Beta_lactam	Diaminopyrimidines	-	-	-	-	-	-	-	-	-	-	-	-	-	-	-	-	-	-	-	-	-	-	-
N16-02315	PRJEB50837	SAMEA12943474	ERR8650847	ftp.sra.ebi.ac.uk/vol1/fastq/ERR865/007/ERR8650847/ERR8650847_1.fastq.gz;ftp.sra.ebi.ac.uk/vol1/fastq/ERR865/007/ERR8650847/ERR8650847_2.fastq.gz	-	-	-	-	this study	131	B2	fimH30	75	623149	5202627	Escherichia coli	2013	Canada	Human	AmpC	blaCMY-2	Aminoglycoside	Sulfonamide	Tetracycline	Beta_lactam	-	Macrolide	-	-	-	-	-	-	-	-	gyrA.S83L, gyrA.D87N, parC.S80I, parC.E84V	-	-	-	-	aac(3)-IId	-	-	-	-	-	-	-	-
N16-02316	PRJEB50837	SAMEA12943475	ERR8650848	ftp.sra.ebi.ac.uk/vol1/fastq/ERR865/008/ERR8650848/ERR8650848_1.fastq.gz;ftp.sra.ebi.ac.uk/vol1/fastq/ERR865/008/ERR8650848/ERR8650848_2.fastq.gz	-	-	-	-	this study	131	B2	fimH30	57	709854	5202689	Escherichia coli	2013	Canada	Human	AmpC	blaCMY-2	Aminoglycoside	Sulfonamide	Tetracycline	Beta_lactam	-	-	Phenicol	-	-	-	-	-	-	-	gyrA.S83L, gyrA.D87N, parC.S80I, parC.E84V	-	-	-	-	-	-	aac(3)-IVa	-	-	-	-	-	-
N16-02318	PRJEB50837	SAMEA12943476	ERR8650849	ftp.sra.ebi.ac.uk/vol1/fastq/ERR865/009/ERR8650849/ERR8650849_1.fastq.gz;ftp.sra.ebi.ac.uk/vol1/fastq/ERR865/009/ERR8650849/ERR8650849_2.fastq.gz	-	-	-	-	this study	88	C	fimH27	85	508793	5205591	Escherichia coli	2013	Canada	Human	AmpC	blaCMY-2	Aminoglycoside	-	Tetracycline	-	-	-	-	-	-	-	-	-	-	-	gyrA.D87G	aac(2')-IIa	-	-	-	-	-	-	-	-	-	-	-	-
N16-02321	PRJEB50837	SAMEA12943477	ERR8650850	ftp.sra.ebi.ac.uk/vol1/fastq/ERR865/000/ERR8650850/ERR8650850_1.fastq.gz;ftp.sra.ebi.ac.uk/vol1/fastq/ERR865/000/ERR8650850/ERR8650850_2.fastq.gz	-	-	-	-	this study	10	A	fimH54	55	529375	4706823	Escherichia coli	2014	Canada	Human	AmpC	blaCMY-2	Aminoglycoside	Sulfonamide	Tetracycline	-	Diaminopyrimidines	-	Phenicol	-	-	-	-	-	-	-	-	-	-	-	-	-	-	-	-	-	-	-	-	-
N16-02322	PRJEB50837	SAMEA12943478	ERR8650851	ftp.sra.ebi.ac.uk/vol1/fastq/ERR865/001/ERR8650851/ERR8650851_1.fastq.gz;ftp.sra.ebi.ac.uk/vol1/fastq/ERR865/001/ERR8650851/ERR8650851_2.fastq.gz	-	-	-	-	this study	648	F	-	144	697304	5297896	Escherichia coli	2014	Canada	Human	AmpC	blaCMY-2	-	-	-	-	-	-	-	-	-	-	-	-	-	-	gyrA.S83L, gyrA.D87N, parC.S80I, parE.S458A	-	-	-	-	-	-	-	-	-	-	-	-	-
N16-02917	PRJEB50837	SAMEA12943479	ERR8650852	ftp.sra.ebi.ac.uk/vol1/fastq/ERR865/002/ERR8650852/ERR8650852_1.fastq.gz;ftp.sra.ebi.ac.uk/vol1/fastq/ERR865/002/ERR8650852/ERR8650852_2.fastq.gz	-	-	-	-	this study	405	D	fimH27	90	441376	5242363	Escherichia coli	2007	Canada	Human	ESBL	blaCTX-M-27	Aminoglycoside	Sulfonamide	Tetracycline	-	Diaminopyrimidines	Macrolide	-	-	-	-	-	-	-	-	gyrA.S83L, gyrA.D87N, parC.S80I, parE.S458A	-	-	-	-	-	-	-	-	-	-	-	-	-
N16-02921	PRJEB50837	SAMEA12943480	ERR8650853	ftp.sra.ebi.ac.uk/vol1/fastq/ERR865/003/ERR8650853/ERR8650853_1.fastq.gz;ftp.sra.ebi.ac.uk/vol1/fastq/ERR865/003/ERR8650853/ERR8650853_2.fastq.gz	-	-	-	-	this study	2172	A	fimH54	143	251653	4780617	Escherichia coli	2007	Canada	Human	ESBL	blaCTX-M-14	Aminoglycoside	Sulfonamide	-	-	-	Macrolide	Phenicol	-	-	-	-	-	-	-	gyrA.S83L, gyrA.D87N, parC.S80I	-	-	-	aac(3)-IIa	-	-	-	-	-	-	-	aac(6')-Ib3	-
N16-02932	PRJEB50837	SAMEA12943481	ERR8650854	ftp.sra.ebi.ac.uk/vol1/fastq/ERR865/004/ERR8650854/ERR8650854_1.fastq.gz;ftp.sra.ebi.ac.uk/vol1/fastq/ERR865/004/ERR8650854/ERR8650854_2.fastq.gz	-	-	-	-	this study	131	B2	fimH41	58	661987	5052583	Escherichia coli	2007	Canada	Human	ESBL	blaCTX-M-14	Aminoglycoside	Sulfonamide	Tetracycline	Beta_lactam	Diaminopyrimidines	Macrolide	-	-	-	-	-	-	-	-	gyrA.S83L, parE.S458A	-	-	-	-	aac(3)-IId	-	-	-	-	-	-	-	-
N16-02937	PRJEB50837	SAMEA12943482	ERR8650855	ftp.sra.ebi.ac.uk/vol1/fastq/ERR865/005/ERR8650855/ERR8650855_1.fastq.gz;ftp.sra.ebi.ac.uk/vol1/fastq/ERR865/005/ERR8650855/ERR8650855_2.fastq.gz	-	-	-	-	this study	38	D	fimH5	77	647980	5320593	Escherichia coli	2008	Canada	Human	ESBL	blaCTX-M-14	Aminoglycoside	Sulfonamide	-	-	Diaminopyrimidines	Macrolide	-	-	-	-	-	-	-	-	gyrA.S83L	-	-	-	-	-	-	-	-	-	-	-	-	-
N16-02938	PRJEB50837	SAMEA12943483	ERR8650856	ftp.sra.ebi.ac.uk/vol1/fastq/ERR865/006/ERR8650856/ERR8650856_1.fastq.gz;ftp.sra.ebi.ac.uk/vol1/fastq/ERR865/006/ERR8650856/ERR8650856_2.fastq.gz	-	-	-	-	this study	648	F	fimH29	77	549507	5208606	Escherichia coli	2008	Canada	Human	-	-	-	-	-	-	-	-	-	-	-	-	-	-	-	-	gyrA.S83L, gyrA.D87N, parC.S80I, parC.E84G	-	-	-	-	-	-	-	-	-	-	-	-	-
N16-02939	PRJEB50837	SAMEA12943484	ERR8650857	ftp.sra.ebi.ac.uk/vol1/fastq/ERR865/007/ERR8650857/ERR8650857_1.fastq.gz;ftp.sra.ebi.ac.uk/vol1/fastq/ERR865/007/ERR8650857/ERR8650857_2.fastq.gz	-	-	-	-	this study	69	D	fimH27	67	384371	4988092	Escherichia coli	2008	Canada	Human	-	-	-	-	-	-	-	Macrolide	-	-	-	-	-	-	-	-	gyrA.S83L, gyrA.D87G, parC.S80I	-	-	-	-	-	-	-	-	-	-	-	-	-
N16-02942	PRJEB50837	SAMEA12943485	ERR8650858	ftp.sra.ebi.ac.uk/vol1/fastq/ERR865/008/ERR8650858/ERR8650858_1.fastq.gz;ftp.sra.ebi.ac.uk/vol1/fastq/ERR865/008/ERR8650858/ERR8650858_2.fastq.gz	-	-	-	-	this study	131	B2	fimH22	68	450867	5273709	Escherichia coli	2008	Canada	Human	ESBL	blaSHV-12	Aminoglycoside	Sulfonamide	Tetracycline	-	Diaminopyrimidines	-	-	-	-	-	-	-	-	-	-	-	-	-	-	-	-	-	-	-	-	-	-	-
N16-02944	PRJEB50837	SAMEA12943486	ERR8650859	ftp.sra.ebi.ac.uk/vol1/fastq/ERR865/009/ERR8650859/ERR8650859_1.fastq.gz;ftp.sra.ebi.ac.uk/vol1/fastq/ERR865/009/ERR8650859/ERR8650859_2.fastq.gz	-	-	-	-	this study	62	F	fimH44	140	324583	5262162	Escherichia coli	2008	Canada	Human	ESBL	blaCTX-M-14	Aminoglycoside	Sulfonamide	Tetracycline	Beta_lactam	Diaminopyrimidines	Macrolide	Phenicol	-	-	-	-	-	-	-	gyrA.S83L	-	-	-	-	aac(3)-IId	-	-	-	-	-	-	-	-
N16-02947	PRJEB50837	SAMEA12943487	ERR8650860	ftp.sra.ebi.ac.uk/vol1/fastq/ERR865/000/ERR8650860/ERR8650860_1.fastq.gz;ftp.sra.ebi.ac.uk/vol1/fastq/ERR865/000/ERR8650860/ERR8650860_2.fastq.gz	-	-	-	-	this study	95	B2	fimH27	84	572089	5404126	Escherichia coli	2008	Canada	Human	ESBL	blaCTX-M-14	Aminoglycoside	Sulfonamide	Tetracycline	Beta_lactam	Diaminopyrimidines	-	-	-	Quinolone_FQ	-	-	-	-	-	gyrA.D87Y	-	-	-	-	aac(3)-IId	-	-	-	-	-	-	-	-
N16-02949	PRJEB50837	SAMEA12943488	ERR8650861	ftp.sra.ebi.ac.uk/vol1/fastq/ERR865/001/ERR8650861/ERR8650861_1.fastq.gz;ftp.sra.ebi.ac.uk/vol1/fastq/ERR865/001/ERR8650861/ERR8650861_2.fastq.gz	-	-	-	-	this study	405	D	fimH27	107	515342	5356752	Escherichia coli	2008	Canada	Human	ESBL	blaCTX-M-14	Aminoglycoside	Sulfonamide	Tetracycline	Beta_lactam	Diaminopyrimidines	-	-	-	-	-	-	-	-	-	gyrA.S83L, gyrA.D87N, parC.S80I, parE.S458A	-	-	-	-	-	-	-	-	-	-	-	-	-
N16-02952	PRJEB50837	SAMEA12943489	ERR8650862	ftp.sra.ebi.ac.uk/vol1/fastq/ERR865/002/ERR8650862/ERR8650862_1.fastq.gz;ftp.sra.ebi.ac.uk/vol1/fastq/ERR865/002/ERR8650862/ERR8650862_2.fastq.gz	-	-	-	-	this study	131	B2	fimH30	127	620207	5305164	Escherichia coli	2009	Canada	Human	ESBL	blaCTX-M-14	Aminoglycoside	Sulfonamide	Tetracycline	Beta_lactam	Diaminopyrimidines	Macrolide	-	-	-	-	-	-	-	-	gyrA.S83L, gyrA.D87N, parC.S80I, parC.E84V	-	-	-	-	aac(3)-IId	-	-	-	-	-	-	-	-
N16-02954	PRJEB50837	SAMEA12943490	ERR8650863	ftp.sra.ebi.ac.uk/vol1/fastq/ERR865/003/ERR8650863/ERR8650863_1.fastq.gz;ftp.sra.ebi.ac.uk/vol1/fastq/ERR865/003/ERR8650863/ERR8650863_2.fastq.gz	-	-	-	-	this study	69	D	fimH27	100	432792	5352588	Escherichia coli	2009	Canada	Human	ESBL	blaCTX-M-14	-	-	Tetracycline	Beta_lactam	-	-	-	-	-	-	-	-	-	-	gyrA.S83L	-	-	-	-	-	-	-	-	-	-	-	-	-
N16-02955	PRJEB50837	SAMEA12943491	ERR8650864	ftp.sra.ebi.ac.uk/vol1/fastq/ERR865/004/ERR8650864/ERR8650864_1.fastq.gz;ftp.sra.ebi.ac.uk/vol1/fastq/ERR865/004/ERR8650864/ERR8650864_2.fastq.gz	-	-	-	-	this study	1159	B2	fimH450	37	962674	5065636	Escherichia coli	2009	Canada	Human	ESBL	blaCTX-M-27	Aminoglycoside	Sulfonamide	Tetracycline	-	Diaminopyrimidines	Macrolide	-	-	-	-	-	-	-	-	-	-	-	-	-	-	-	-	-	-	-	-	-	-
N16-02956	PRJEB50837	SAMEA12943492	ERR8650865	ftp.sra.ebi.ac.uk/vol1/fastq/ERR865/005/ERR8650865/ERR8650865_1.fastq.gz;ftp.sra.ebi.ac.uk/vol1/fastq/ERR865/005/ERR8650865/ERR8650865_2.fastq.gz	-	-	-	-	this study	131	B2	fimH30	65	623266	5184573	Escherichia coli	2009	Canada	Human	ESBL	blaSHV-12	Aminoglycoside	Sulfonamide	Tetracycline	Beta_lactam	Diaminopyrimidines	Macrolide	-	-	-	-	-	-	-	-	gyrA.S83L, gyrA.D87N, parC.S80I, parC.E84V	-	-	-	-	aac(3)-IId	-	-	-	-	-	-	-	-
N16-02961	PRJEB50837	SAMEA12943493	ERR8650866	ftp.sra.ebi.ac.uk/vol1/fastq/ERR865/006/ERR8650866/ERR8650866_1.fastq.gz;ftp.sra.ebi.ac.uk/vol1/fastq/ERR865/006/ERR8650866/ERR8650866_2.fastq.gz	-	-	-	-	this study	131	B2	fimH41	69	774721	5117823	Escherichia coli	2009	Canada	Human	ESBL	blaCTX-M-14	Aminoglycoside	Sulfonamide	Tetracycline	Beta_lactam	Diaminopyrimidines	Macrolide	-	-	-	-	-	-	-	-	gyrA.S83L, parE.S458A	-	-	-	-	aac(3)-IId	-	-	-	-	-	-	-	-
N16-02962	PRJEB50837	SAMEA12943494	ERR8650867	ftp.sra.ebi.ac.uk/vol1/fastq/ERR865/007/ERR8650867/ERR8650867_1.fastq.gz;ftp.sra.ebi.ac.uk/vol1/fastq/ERR865/007/ERR8650867/ERR8650867_2.fastq.gz	-	-	-	-	this study	95	B2	fimH27	105	1353745	5327568	Escherichia coli	2009	Canada	Human	ESBL	blaCTX-M-14	-	-	Tetracycline	-	-	-	-	-	-	-	-	-	-	-	-	-	-	-	-	-	-	-	-	-	-	-	-	-
N16-02963	PRJEB50837	SAMEA12943495	ERR8650868	ftp.sra.ebi.ac.uk/vol1/fastq/ERR865/008/ERR8650868/ERR8650868_1.fastq.gz;ftp.sra.ebi.ac.uk/vol1/fastq/ERR865/008/ERR8650868/ERR8650868_2.fastq.gz	-	-	-	-	this study	131	B2	fimH41	49	517047	4862804	Escherichia coli	2010	Canada	Human	ESBL	blaCTX-M-14	Aminoglycoside	Sulfonamide	Tetracycline	-	-	-	-	-	-	-	-	-	-	-	gyrA.S83L, gyrA.D87N, parC.S80I, parE.L445H	-	-	-	-	-	-	-	-	-	-	-	-	-
N16-02964	PRJEB50837	SAMEA12943496	ERR8650869	ftp.sra.ebi.ac.uk/vol1/fastq/ERR865/009/ERR8650869/ERR8650869_1.fastq.gz;ftp.sra.ebi.ac.uk/vol1/fastq/ERR865/009/ERR8650869/ERR8650869_2.fastq.gz	PRJEB54884	SAMEA110398694	ERR9979371	ftp.sra.ebi.ac.uk/vol1/run/ERR997/ERR9979371/N16-02964.fastq.gz	this study	131	B2	fimH30	91	623328	5212422	Escherichia coli	2010	Canada	Human	ESBL	blaCTX-M-14	Aminoglycoside	Sulfonamide	-	Beta_lactam	Diaminopyrimidines	Macrolide	-	-	-	-	-	-	-	-	gyrA.S83L, gyrA.D87N, parC.S80I, parC.E84V	-	-	-	-	aac(3)-IId	-	-	-	-	-	-	-	-
N16-02967	PRJEB50837	SAMEA12943497	ERR8650870	ftp.sra.ebi.ac.uk/vol1/fastq/ERR865/000/ERR8650870/ERR8650870_1.fastq.gz;ftp.sra.ebi.ac.uk/vol1/fastq/ERR865/000/ERR8650870/ERR8650870_2.fastq.gz	-	-	-	-	this study	131	B2	fimH30	72	623269	5279789	Escherichia coli	2010	Canada	Human	ESBL	blaCTX-M-27	Aminoglycoside	Sulfonamide	Tetracycline	-	Diaminopyrimidines	Macrolide	-	-	-	-	-	-	-	-	gyrA.S83L, gyrA.D87N, parC.S80I, parC.E84V	-	-	aac(3)-Ic	-	-	-	-	-	-	-	-	-	-
N16-02971	PRJEB50837	SAMEA12943498	ERR8650871	ftp.sra.ebi.ac.uk/vol1/fastq/ERR865/001/ERR8650871/ERR8650871_1.fastq.gz;ftp.sra.ebi.ac.uk/vol1/fastq/ERR865/001/ERR8650871/ERR8650871_2.fastq.gz	-	-	-	-	this study	405	D	fimH27	111	392166	5153002	Escherichia coli	2010	Canada	Human	ESBL	blaCTX-M-14	Aminoglycoside	Sulfonamide	Tetracycline	Beta_lactam	Diaminopyrimidines	Macrolide	Phenicol	-	-	-	-	-	-	-	gyrA.S83L, gyrA.D87N, parC.S80I, parE.S458A	-	-	-	aac(3)-IIa	-	-	-	-	-	-	-	aac(6')-Ib3	-
N16-02972	PRJEB50837	SAMEA12943499	ERR8650872	ftp.sra.ebi.ac.uk/vol1/fastq/ERR865/002/ERR8650872/ERR8650872_1.fastq.gz;ftp.sra.ebi.ac.uk/vol1/fastq/ERR865/002/ERR8650872/ERR8650872_2.fastq.gz	-	-	-	-	this study	648	F	-	62	754065	5253299	Escherichia coli	2010	Canada	Human	ESBL	blaCTX-M-14	-	-	-	-	-	-	-	-	-	-	-	-	-	-	gyrA.S83L, gyrA.D87N, parC.S80I, parE.S458A	-	-	-	-	-	-	-	-	-	-	-	-	-
N16-02973	PRJEB50837	SAMEA12943500	ERR8650873	ftp.sra.ebi.ac.uk/vol1/fastq/ERR865/003/ERR8650873/ERR8650873_1.fastq.gz;ftp.sra.ebi.ac.uk/vol1/fastq/ERR865/003/ERR8650873/ERR8650873_2.fastq.gz	-	-	-	-	this study	1193	B2	fimH64	51	879659	5023940	Escherichia coli	2010	Canada	Human	ESBL	blaCTX-M-27	Aminoglycoside	Sulfonamide	Tetracycline	-	Diaminopyrimidines	Macrolide	-	-	-	-	-	-	-	-	gyrA.S83L, gyrA.D87N, parC.S80I	-	-	-	-	-	-	-	-	-	-	-	-	-
N16-02974	PRJEB50837	SAMEA12943501	ERR8650874	ftp.sra.ebi.ac.uk/vol1/fastq/ERR865/004/ERR8650874/ERR8650874_1.fastq.gz;ftp.sra.ebi.ac.uk/vol1/fastq/ERR865/004/ERR8650874/ERR8650874_2.fastq.gz	-	-	-	-	this study	131	B2	fimH30	68	623262	5106188	Escherichia coli	2011	Canada	Human	ESBL	blaCTX-M-27	Aminoglycoside	Sulfonamide	Tetracycline	-	Diaminopyrimidines	Macrolide	-	-	-	-	-	-	-	-	gyrA.S83L, gyrA.D87N, parC.S80I, parC.E84V	-	-	-	-	-	-	-	-	-	-	-	-	-
N16-02975	PRJEB50837	SAMEA12943502	ERR8650875	ftp.sra.ebi.ac.uk/vol1/fastq/ERR865/005/ERR8650875/ERR8650875_1.fastq.gz;ftp.sra.ebi.ac.uk/vol1/fastq/ERR865/005/ERR8650875/ERR8650875_2.fastq.gz	-	-	-	-	this study	131	B2	fimH27	104	494352	5553277	Escherichia coli	2011	Canada	Human	ESBL	blaSHV-12	Aminoglycoside	Sulfonamide	-	Beta_lactam	Diaminopyrimidines	Macrolide	-	-	-	Colistin	-	-	-	-	-	-	-	-	-	aac(3)-IId	-	-	-	-	-	-	-	-
N16-02978	PRJEB50837	SAMEA12943503	ERR8650876	ftp.sra.ebi.ac.uk/vol1/fastq/ERR865/006/ERR8650876/ERR8650876_1.fastq.gz;ftp.sra.ebi.ac.uk/vol1/fastq/ERR865/006/ERR8650876/ERR8650876_2.fastq.gz	-	-	-	-	this study	131	B2	fimH30	80	425066	5140022	Escherichia coli	2011	Canada	Human	ESBL	blaCTX-M-3	Aminoglycoside	-	-	Beta_lactam	Diaminopyrimidines	-	-	-	-	-	-	-	-	-	gyrA.S83L, gyrA.D87N, parC.S80I, parC.E84V	-	-	-	-	aac(3)-IId	-	-	-	-	-	-	-	-
N16-02981	PRJEB50837	SAMEA12943504	ERR8650877	ftp.sra.ebi.ac.uk/vol1/fastq/ERR865/007/ERR8650877/ERR8650877_1.fastq.gz;ftp.sra.ebi.ac.uk/vol1/fastq/ERR865/007/ERR8650877/ERR8650877_2.fastq.gz	-	-	-	-	this study	131	B2	fimH30	69	623297	5149335	Escherichia coli	2011	Canada	Human	ESBL	blaCTX-M-27	Aminoglycoside	Sulfonamide	Tetracycline	-	Diaminopyrimidines	Macrolide	-	-	-	-	-	-	-	-	gyrA.S83L, gyrA.D87N, parC.S80I, parC.E84V	-	-	-	-	-	-	-	-	-	-	-	-	-
N16-02982	PRJEB50837	SAMEA12943505	ERR8650878	ftp.sra.ebi.ac.uk/vol1/fastq/ERR865/008/ERR8650878/ERR8650878_1.fastq.gz;ftp.sra.ebi.ac.uk/vol1/fastq/ERR865/008/ERR8650878/ERR8650878_2.fastq.gz	-	-	-	-	this study	131	B2	fimH30	64	692269	5174675	Escherichia coli	2011	Canada	Human	ESBL	blaCTX-M-27	Aminoglycoside	Sulfonamide	Tetracycline	-	Diaminopyrimidines	Macrolide	-	-	-	-	-	-	-	-	gyrA.S83L, gyrA.D87N, parC.S80I, parC.E84V	-	-	-	-	-	-	-	-	-	-	-	-	-
N16-02983	PRJEB50837	SAMEA12943506	ERR8650879	ftp.sra.ebi.ac.uk/vol1/fastq/ERR865/009/ERR8650879/ERR8650879_1.fastq.gz;ftp.sra.ebi.ac.uk/vol1/fastq/ERR865/009/ERR8650879/ERR8650879_2.fastq.gz	-	-	-	-	this study	131	B2	fimH30	67	685779	5103255	Escherichia coli	2011	Canada	Human	ESBL	blaCTX-M-27	Aminoglycoside	Sulfonamide	Tetracycline	-	Diaminopyrimidines	Macrolide	-	-	-	-	-	-	-	-	gyrA.S83L, gyrA.D87N, parC.S80I, parC.E84V	-	-	-	-	-	-	-	-	-	-	-	-	-
N16-02984	PRJEB50837	SAMEA12943507	ERR8650880	ftp.sra.ebi.ac.uk/vol1/fastq/ERR865/000/ERR8650880/ERR8650880_1.fastq.gz;ftp.sra.ebi.ac.uk/vol1/fastq/ERR865/000/ERR8650880/ERR8650880_2.fastq.gz	-	-	-	-	this study	131	B2	fimH30	65	623297	5084465	Escherichia coli	2011	Canada	Human	ESBL	blaCTX-M-27	Aminoglycoside	Sulfonamide	Tetracycline	-	Diaminopyrimidines	Macrolide	-	-	-	-	-	-	-	-	gyrA.S83L, gyrA.D87N, parC.S80I, parC.E84V	-	-	-	-	-	-	-	-	-	-	-	-	-
N16-02991	PRJEB50837	SAMEA12943508	ERR8650881	ftp.sra.ebi.ac.uk/vol1/fastq/ERR865/001/ERR8650881/ERR8650881_1.fastq.gz;ftp.sra.ebi.ac.uk/vol1/fastq/ERR865/001/ERR8650881/ERR8650881_2.fastq.gz	-	-	-	-	this study	131	B2	fimH30	81	623292	5125193	Escherichia coli	2012	Canada	Human	ESBL	blaCTX-M-27	Aminoglycoside	Sulfonamide	Tetracycline	-	Diaminopyrimidines	Macrolide	-	-	-	-	-	-	-	-	gyrA.S83L, gyrA.D87N, parC.S80I, parC.E84V	-	-	-	-	-	-	-	-	-	-	-	-	-
N16-02993	PRJEB50837	SAMEA12943509	ERR8650882	ftp.sra.ebi.ac.uk/vol1/fastq/ERR865/002/ERR8650882/ERR8650882_1.fastq.gz;ftp.sra.ebi.ac.uk/vol1/fastq/ERR865/002/ERR8650882/ERR8650882_2.fastq.gz	-	-	-	-	this study	648	F	fimH54	102	552372	5653329	Escherichia coli	2012	Canada	Human	AmpC_ESBL	blaCMY-2, blaCTX-M-14	Aminoglycoside	Sulfonamide	Tetracycline	Beta_lactam	Diaminopyrimidines	Macrolide	Phenicol	-	-	-	-	-	-	-	gyrA.S83L, gyrA.D87N, parC.S80I, parE.S458A	-	-	-	aac(3)-IIa	-	-	aac(3)-IVa	-	-	-	-	-	-
N16-02997	PRJEB50837	SAMEA12943510	ERR8650883	ftp.sra.ebi.ac.uk/vol1/fastq/ERR865/003/ERR8650883/ERR8650883_1.fastq.gz;ftp.sra.ebi.ac.uk/vol1/fastq/ERR865/003/ERR8650883/ERR8650883_2.fastq.gz	-	-	-	-	this study	95	B2	fimH18	86	788933	5406078	Escherichia coli	2013	Canada	Human	ESBL	blaSHV-12	Aminoglycoside	Sulfonamide	-	Beta_lactam	-	-	-	-	Quinolone_FQ	-	-	-	-	-	-	-	-	-	-	-	-	-	-	-	-	-	aac(6')-Ib3	-
N16-03001	PRJEB50837	SAMEA12943511	ERR8650884	ftp.sra.ebi.ac.uk/vol1/fastq/ERR865/004/ERR8650884/ERR8650884_1.fastq.gz;ftp.sra.ebi.ac.uk/vol1/fastq/ERR865/004/ERR8650884/ERR8650884_2.fastq.gz	-	-	-	-	this study	405	D	fimH27	105	403818	5241689	Escherichia coli	2013	Canada	Human	ESBL	blaCTX-M-14	Aminoglycoside	Sulfonamide	Tetracycline	Beta_lactam	Diaminopyrimidines	-	-	-	-	-	-	-	-	-	gyrA.S83L, gyrA.D87N, parC.S80I, parE.S458A	-	-	-	-	aac(3)-IId	-	-	-	-	-	-	-	-
N16-03003	PRJEB50837	SAMEA12943512	ERR8650885	ftp.sra.ebi.ac.uk/vol1/fastq/ERR865/005/ERR8650885/ERR8650885_1.fastq.gz;ftp.sra.ebi.ac.uk/vol1/fastq/ERR865/005/ERR8650885/ERR8650885_2.fastq.gz	-	-	-	-	this study	131	B2	fimH30	67	597068	5029747	Escherichia coli	2013	Canada	Human	ESBL	blaCTX-M-27	Aminoglycoside	Sulfonamide	-	-	Diaminopyrimidines	Macrolide	-	-	-	-	-	-	-	-	gyrA.S83L, gyrA.D87N, parC.S80I, parC.E84V	-	-	-	-	-	-	-	-	-	-	-	-	-
N16-03004	PRJEB50837	SAMEA12943513	ERR8650886	ftp.sra.ebi.ac.uk/vol1/fastq/ERR865/006/ERR8650886/ERR8650886_1.fastq.gz;ftp.sra.ebi.ac.uk/vol1/fastq/ERR865/006/ERR8650886/ERR8650886_2.fastq.gz	-	-	-	-	this study	131	B2	fimH41	77	606162	5101033	Escherichia coli	2013	Canada	Human	AmpC	blaCMY-42	-	-	Tetracycline	Beta_lactam	-	Macrolide	-	-	-	-	-	-	-	-	gyrA.S83L	-	-	-	-	-	-	-	-	-	-	-	-	-
N16-03005	PRJEB50837	SAMEA12943514	ERR8650887	ftp.sra.ebi.ac.uk/vol1/fastq/ERR865/007/ERR8650887/ERR8650887_1.fastq.gz;ftp.sra.ebi.ac.uk/vol1/fastq/ERR865/007/ERR8650887/ERR8650887_2.fastq.gz	-	-	-	-	this study	131	B2	fimH30	83	396097	5141561	Escherichia coli	2013	Canada	Human	ESBL	blaCTX-M-27	Aminoglycoside	Sulfonamide	Tetracycline	-	Diaminopyrimidines	Macrolide	-	-	-	-	-	-	-	-	gyrA.S83L, gyrA.D87N, parC.S80I, parC.E84V	-	-	-	-	-	-	-	-	-	-	-	-	-
N16-03006	PRJEB50837	SAMEA12943515	ERR8650888	ftp.sra.ebi.ac.uk/vol1/fastq/ERR865/008/ERR8650888/ERR8650888_1.fastq.gz;ftp.sra.ebi.ac.uk/vol1/fastq/ERR865/008/ERR8650888/ERR8650888_2.fastq.gz	-	-	-	-	this study	131	B2	fimH30	83	712331	5134746	Escherichia coli	2013	Canada	Human	ESBL	blaCTX-M-27	Aminoglycoside	Sulfonamide	Tetracycline	-	Diaminopyrimidines	Macrolide	-	-	-	-	-	-	-	-	gyrA.S83L, gyrA.D87N, parC.S80I, parC.E84V	-	-	-	-	-	-	-	-	-	-	-	-	-
N16-03007	PRJEB50837	SAMEA12943516	ERR8650889	ftp.sra.ebi.ac.uk/vol1/fastq/ERR865/009/ERR8650889/ERR8650889_1.fastq.gz;ftp.sra.ebi.ac.uk/vol1/fastq/ERR865/009/ERR8650889/ERR8650889_2.fastq.gz	-	-	-	-	this study	6009	E	fimH1255	48	819042	5441192	Escherichia coli	2013	Canada	Human	AmpC	blaCMY-2	Aminoglycoside	-	Tetracycline	Beta_lactam	-	-	-	-	-	-	-	-	-	-	gyrA.S83L	-	-	-	-	-	-	-	-	-	-	-	-	-
N16-03010	PRJEB50837	SAMEA12943517	ERR8650890	ftp.sra.ebi.ac.uk/vol1/fastq/ERR865/000/ERR8650890/ERR8650890_1.fastq.gz;ftp.sra.ebi.ac.uk/vol1/fastq/ERR865/000/ERR8650890/ERR8650890_2.fastq.gz	-	-	-	-	this study	131	B2	fimH30	67	623269	5038794	Escherichia coli	2013	Canada	Human	ESBL	blaCTX-M-27	-	-	-	-	-	-	-	-	-	-	-	-	-	-	gyrA.S83L, gyrA.D87N, parC.S80I, parC.E84V	-	-	-	-	-	-	-	-	-	-	-	-	-
N16-03011	PRJEB50837	SAMEA12943518	ERR8650891	ftp.sra.ebi.ac.uk/vol1/fastq/ERR865/001/ERR8650891/ERR8650891_1.fastq.gz;ftp.sra.ebi.ac.uk/vol1/fastq/ERR865/001/ERR8650891/ERR8650891_2.fastq.gz	-	-	-	-	this study	131	B2	fimH30	68	615895	5018011	Escherichia coli	2013	Canada	Human	ESBL	blaCTX-M-27	Aminoglycoside	Sulfonamide	Tetracycline	-	Diaminopyrimidines	Macrolide	-	-	-	-	-	-	-	-	gyrA.S83L, gyrA.D87N, parC.S80I, parC.E84V	-	-	-	-	-	-	-	-	-	-	-	-	-
N16-03013	PRJEB50837	SAMEA12943519	ERR8650892	ftp.sra.ebi.ac.uk/vol1/fastq/ERR865/002/ERR8650892/ERR8650892_1.fastq.gz;ftp.sra.ebi.ac.uk/vol1/fastq/ERR865/002/ERR8650892/ERR8650892_2.fastq.gz	-	-	-	-	this study	963	D	fimH26	63	686336	5227717	Escherichia coli	2013	Canada	Human	-	-	Aminoglycoside	Sulfonamide	Tetracycline	Beta_lactam	Diaminopyrimidines	-	-	-	-	-	-	-	-	-	-	-	-	-	-	-	-	-	-	-	-	-	-	-
N16-03022	PRJEB50837	SAMEA12943520	ERR8650893	ftp.sra.ebi.ac.uk/vol1/fastq/ERR865/003/ERR8650893/ERR8650893_1.fastq.gz;ftp.sra.ebi.ac.uk/vol1/fastq/ERR865/003/ERR8650893/ERR8650893_2.fastq.gz	-	-	-	-	this study	69	D	fimH27	114	348614	5374110	Escherichia coli	2014	Canada	Human	ESBL	blaCTX-M-27	Aminoglycoside	Sulfonamide	Tetracycline	-	Diaminopyrimidines	Macrolide	-	-	-	-	-	-	-	-	gyrA.S83L	-	-	-	-	-	-	-	-	-	-	-	-	-
N16-03023	PRJEB50837	SAMEA12943521	ERR8650894	ftp.sra.ebi.ac.uk/vol1/fastq/ERR865/004/ERR8650894/ERR8650894_1.fastq.gz;ftp.sra.ebi.ac.uk/vol1/fastq/ERR865/004/ERR8650894/ERR8650894_2.fastq.gz	-	-	-	-	this study	1193	B2	fimH64	102	611506	5187574	Escherichia coli	2014	Canada	Human	ESBL	blaCTX-M-55	Aminoglycoside	Sulfonamide	Tetracycline	-	-	Macrolide	-	-	-	-	-	-	-	-	gyrA.S83L, gyrA.D87N, parC.S80I	-	-	-	-	-	-	-	-	-	-	-	-	-
N16-03025	PRJEB50837	SAMEA12943522	ERR8650895	ftp.sra.ebi.ac.uk/vol1/fastq/ERR865/005/ERR8650895/ERR8650895_1.fastq.gz;ftp.sra.ebi.ac.uk/vol1/fastq/ERR865/005/ERR8650895/ERR8650895_2.fastq.gz	-	-	-	-	this study	131	B2	fimH30	68	623269	5171469	Escherichia coli	2014	Canada	Human	ESBL	blaCTX-M-27	Aminoglycoside	Sulfonamide	Tetracycline	-	Diaminopyrimidines	Macrolide	-	-	-	-	-	-	-	-	gyrA.S83L, gyrA.D87N, parC.S80I, parC.E84V	-	-	-	-	-	-	-	-	-	-	-	-	-
N16-03033	PRJEB50837	SAMEA12943523	ERR8650896	ftp.sra.ebi.ac.uk/vol1/fastq/ERR865/006/ERR8650896/ERR8650896_1.fastq.gz;ftp.sra.ebi.ac.uk/vol1/fastq/ERR865/006/ERR8650896/ERR8650896_2.fastq.gz	-	-	-	-	this study	648	F	fimH29	81	562884	5255221	Escherichia coli	2014	Canada	Human	ESBL	blaCTX-M-14	Aminoglycoside	Sulfonamide	Tetracycline	Beta_lactam	Diaminopyrimidines	Macrolide	-	-	-	-	-	-	-	-	gyrA.S83L, gyrA.D87N, parC.S80I, parC.E84G	-	-	-	-	aac(3)-IId	-	-	-	-	-	-	-	-
N16-03035	PRJEB50837	SAMEA12943524	ERR8650897	ftp.sra.ebi.ac.uk/vol1/fastq/ERR865/007/ERR8650897/ERR8650897_1.fastq.gz;ftp.sra.ebi.ac.uk/vol1/fastq/ERR865/007/ERR8650897/ERR8650897_2.fastq.gz	-	-	-	-	this study	131	B2	fimH30	107	623257	5340886	Escherichia coli	2014	Canada	Human	ESBL	blaCTX-M-27	Aminoglycoside	Sulfonamide	Tetracycline	-	Diaminopyrimidines	Macrolide	-	-	-	-	-	-	-	-	gyrA.S83L, gyrA.D87N, parC.S80I, parC.E84V	-	-	-	-	-	-	-	-	-	-	-	-	-
N16-03042	PRJEB50837	SAMEA12943525	ERR8650898	ftp.sra.ebi.ac.uk/vol1/fastq/ERR865/008/ERR8650898/ERR8650898_1.fastq.gz;ftp.sra.ebi.ac.uk/vol1/fastq/ERR865/008/ERR8650898/ERR8650898_2.fastq.gz	-	-	-	-	this study	141	B2	fimH5	48	1047884	5274175	Escherichia coli	2014	Canada	Human	ESBL	blaSHV-12	Aminoglycoside	Sulfonamide	-	-	Diaminopyrimidines	-	-	-	-	-	-	-	-	-	gyrA.S83L	-	-	-	-	-	-	-	-	-	-	-	-	-
N16-03043	PRJEB50837	SAMEA12943526	ERR8650899	ftp.sra.ebi.ac.uk/vol1/fastq/ERR865/009/ERR8650899/ERR8650899_1.fastq.gz;ftp.sra.ebi.ac.uk/vol1/fastq/ERR865/009/ERR8650899/ERR8650899_2.fastq.gz	-	-	-	-	this study	744	A	fimH54	87	409226	4962893	Escherichia coli	2014	Canada	Human	ESBL	blaSHV-12	Aminoglycoside	Sulfonamide	Tetracycline	Beta_lactam	Diaminopyrimidines	Macrolide	Phenicol	-	Quinolone_FQ	-	Lincosamides	-	-	-	gyrA.S83L, gyrA.D87N, parC.S80I, parC.A56T	-	-	-	-	-	-	-	-	-	-	-	-	-
N16-03046	PRJEB50837	SAMEA12943527	ERR8650900	ftp.sra.ebi.ac.uk/vol1/fastq/ERR865/000/ERR8650900/ERR8650900_1.fastq.gz;ftp.sra.ebi.ac.uk/vol1/fastq/ERR865/000/ERR8650900/ERR8650900_2.fastq.gz	-	-	-	-	this study	38	D	fimH65	143	338635	5334857	Escherichia coli	2014	Canada	Human	ESBL	blaCTX-M-14	Aminoglycoside	Sulfonamide	-	Beta_lactam	Diaminopyrimidines	Macrolide	Phenicol	Aminoglycoside_FQ	-	-	-	-	Rifampicin	-	gyrA.S83L, gyrA.D87N, parC.S80I, parE.S458W	-	-	-	-	-	-	-	-	-	aac(6')Ib-cr	-	-	-
N16-03047	PRJEB50837	SAMEA12943528	ERR8650901	ftp.sra.ebi.ac.uk/vol1/fastq/ERR865/001/ERR8650901/ERR8650901_1.fastq.gz;ftp.sra.ebi.ac.uk/vol1/fastq/ERR865/001/ERR8650901/ERR8650901_2.fastq.gz	-	-	-	-	this study	212	B1	fimH38	63	686315	4947397	Escherichia coli	2014	Canada	Human	ESBL	blaSHV-12	Aminoglycoside	Sulfonamide	Tetracycline	-	-	-	-	-	-	-	-	-	-	-	-	-	-	-	-	-	-	aac(3)-IVa	-	-	-	-	-	-
N16-03071	PRJEB50837	SAMEA12943529	ERR8650902	ftp.sra.ebi.ac.uk/vol1/fastq/ERR865/002/ERR8650902/ERR8650902_1.fastq.gz;ftp.sra.ebi.ac.uk/vol1/fastq/ERR865/002/ERR8650902/ERR8650902_2.fastq.gz	-	-	-	-	this study	131	B2	fimH30	86	708983	5344889	Escherichia coli	2005	Canada	Human	ESBL	blaCTX-M-15	Aminoglycoside	Sulfonamide	Tetracycline	Beta_lactam	Diaminopyrimidines	Macrolide	-	Aminoglycoside_FQ	-	-	-	-	-	-	gyrA.S83L, gyrA.D87N, parC.S80I, parC.E84V	-	-	-	-	-	-	-	-	-	aac(6')Ib-cr	-	-	-
N16-03073	PRJEB50837	SAMEA12943530	ERR8650903	ftp.sra.ebi.ac.uk/vol1/fastq/ERR865/003/ERR8650903/ERR8650903_1.fastq.gz;ftp.sra.ebi.ac.uk/vol1/fastq/ERR865/003/ERR8650903/ERR8650903_2.fastq.gz	-	-	-	-	this study	88	C	fimH25	103	635534	5604152	Escherichia coli	2005	Canada	Human	ESBL	blaCTX-M-2	Aminoglycoside	Sulfonamide	Tetracycline	Beta_lactam	Diaminopyrimidines	-	-	-	-	-	-	-	-	-	gyrA.S83L, parC.S80R	-	-	-	-	-	-	-	-	-	-	-	-	-
N16-03083	PRJEB50837	SAMEA12943531	ERR8650904	ftp.sra.ebi.ac.uk/vol1/fastq/ERR865/004/ERR8650904/ERR8650904_1.fastq.gz;ftp.sra.ebi.ac.uk/vol1/fastq/ERR865/004/ERR8650904/ERR8650904_2.fastq.gz	-	-	-	-	this study	93	A	-	84	326465	5041797	Escherichia coli	2005	Canada	Human	AmpC	blaCMY-2	-	-	-	-	-	-	-	-	-	-	-	-	-	-	-	-	-	-	-	-	-	-	-	-	-	-	-	-
N16-03087	PRJEB50837	SAMEA12943532	ERR8650905	ftp.sra.ebi.ac.uk/vol1/fastq/ERR865/005/ERR8650905/ERR8650905_1.fastq.gz;ftp.sra.ebi.ac.uk/vol1/fastq/ERR865/005/ERR8650905/ERR8650905_2.fastq.gz	-	-	-	-	this study	156	B1	fimH38	38	636049	4915233	Escherichia coli	2005	Canada	Human	ESBL	blaCTX-M-15	-	Sulfonamide	Tetracycline	Beta_lactam	Diaminopyrimidines	-	Phenicol	-	Quinolone_FQ	-	-	-	-	-	gyrA.S83L, gyrA.D87N, parC.S80I, parC.E84A	-	-	-	-	-	-	-	-	-	-	-	-	-
N16-03093	PRJEB50837	SAMEA12943533	ERR8650906	ftp.sra.ebi.ac.uk/vol1/fastq/ERR865/006/ERR8650906/ERR8650906_1.fastq.gz;ftp.sra.ebi.ac.uk/vol1/fastq/ERR865/006/ERR8650906/ERR8650906_2.fastq.gz	-	-	-	-	this study	131	B2	fimH22	74	718790	5165120	Escherichia coli	2005	Canada	Human	ESBL	blaCTX-M-2	Aminoglycoside	Sulfonamide	-	-	-	-	-	-	-	-	-	-	-	-	gyrA.S83L	-	-	-	-	-	-	aac(3)-IVa	-	-	-	-	-	-
N16-03095	PRJEB50837	SAMEA12943534	ERR8650907	ftp.sra.ebi.ac.uk/vol1/fastq/ERR865/007/ERR8650907/ERR8650907_1.fastq.gz;ftp.sra.ebi.ac.uk/vol1/fastq/ERR865/007/ERR8650907/ERR8650907_2.fastq.gz	-	-	-	-	this study	131	B2	fimH30	57	621081	5128793	Escherichia coli	2006	Canada	Human	ESBL	blaCTX-M-15	-	-	-	Beta_lactam	-	-	-	-	-	-	-	-	-	-	gyrA.S83L, gyrA.D87N, parC.S80I, parC.E84V	-	-	-	-	-	-	-	-	-	-	-	-	-
N16-03113	PRJEB50837	SAMEA12943535	ERR8650908	ftp.sra.ebi.ac.uk/vol1/fastq/ERR865/008/ERR8650908/ERR8650908_1.fastq.gz;ftp.sra.ebi.ac.uk/vol1/fastq/ERR865/008/ERR8650908/ERR8650908_2.fastq.gz	-	-	-	-	this study	896	-	-	28	2565105	5537116	Klebsiella pneumoniae	2009	Canada	Human	ESBL	blaCTX-M-14	Aminoglycoside	Sulfonamide	Tetracycline	Beta_lactam	Diaminopyrimidines	-	Phenicol	-	Quinolone_FQ	-	-	Fosfomycin	-	-	-	-	-	-	-	aac(3)-IId	-	-	-	-	-	-	-	-
N16-03116	PRJEB50837	SAMEA12943536	ERR8650909	ftp.sra.ebi.ac.uk/vol1/fastq/ERR865/009/ERR8650909/ERR8650909_1.fastq.gz;ftp.sra.ebi.ac.uk/vol1/fastq/ERR865/009/ERR8650909/ERR8650909_2.fastq.gz	-	-	-	-	this study	11	-	-	232	1226863	5679453	Klebsiella pneumoniae	2009	Canada	Human	ESBL	blaCTX-M-15	Aminoglycoside	Sulfonamide	Tetracycline	Beta_lactam	Diaminopyrimidines	Macrolide	-	-	Quinolone_FQ	-	-	Fosfomycin	-	-	-	-	-	-	-	-	-	-	-	-	-	-	-	-
N16-03123	PRJEB50837	SAMEA12943537	ERR8650910	ftp.sra.ebi.ac.uk/vol1/fastq/ERR865/000/ERR8650910/ERR8650910_1.fastq.gz;ftp.sra.ebi.ac.uk/vol1/fastq/ERR865/000/ERR8650910/ERR8650910_2.fastq.gz	-	-	-	-	this study	101	-	-	56	802828	5523042	Klebsiella pneumoniae	2010	Canada	Human	ESBL	blaCTX-M-15, blaSHV-28	Aminoglycoside	-	-	Beta_lactam	Diaminopyrimidines	-	-	Aminoglycoside_FQ	Quinolone_FQ	-	-	Fosfomycin	-	-	-	-	-	-	aac(3)-IIa	-	-	-	-	-	aac(6')Ib-cr	-	-	-
N16-03125	PRJEB50837	SAMEA12943538	ERR8650911	ftp.sra.ebi.ac.uk/vol1/fastq/ERR865/001/ERR8650911/ERR8650911_1.fastq.gz;ftp.sra.ebi.ac.uk/vol1/fastq/ERR865/001/ERR8650911/ERR8650911_2.fastq.gz	-	-	-	-	this study	240	-	-	182	349371	5940030	Klebsiella pneumoniae	2010	Canada	Human	-	-	Aminoglycoside	Sulfonamide	Tetracycline	Beta_lactam	-	-	-	-	Quinolone_FQ	Colistin	-	Fosfomycin	-	-	-	-	-	-	-	-	-	-	-	-	-	-	aac(6')-Ib3	-
N16-03127	PRJEB50837	SAMEA12943539	ERR8650912	ftp.sra.ebi.ac.uk/vol1/fastq/ERR865/002/ERR8650912/ERR8650912_1.fastq.gz;ftp.sra.ebi.ac.uk/vol1/fastq/ERR865/002/ERR8650912/ERR8650912_2.fastq.gz	-	-	-	-	this study	1838	-	-	56	1006231	5500418	Klebsiella pneumoniae	2010	Canada	Human	ESBL	blaCTX-M-15, blaSHV-70	Aminoglycoside	Sulfonamide	Tetracycline	Beta_lactam	Diaminopyrimidines	-	-	Aminoglycoside_FQ	Quinolone_FQ	-	-	Fosfomycin	-	-	-	aac(2')-IIa	-	-	aac(3)-IIa	-	-	-	-	-	aac(6')Ib-cr	-	-	-
N16-03130	PRJEB50837	SAMEA12943540	ERR8650913	ftp.sra.ebi.ac.uk/vol1/fastq/ERR865/003/ERR8650913/ERR8650913_1.fastq.gz;ftp.sra.ebi.ac.uk/vol1/fastq/ERR865/003/ERR8650913/ERR8650913_2.fastq.gz	-	-	-	-	this study	45	-	-	45	1246908	5601760	Klebsiella pneumoniae	2011	Canada	Human	ESBL	blaCTX-M-15, blaSHV-98	-	-	-	-	Diaminopyrimidines	-	-	-	Quinolone_FQ	-	-	Fosfomycin	-	-	-	-	-	-	-	-	-	-	-	-	-	-	-	-
N16-03137	PRJEB50837	SAMEA12943541	ERR8650914	ftp.sra.ebi.ac.uk/vol1/fastq/ERR865/004/ERR8650914/ERR8650914_1.fastq.gz;ftp.sra.ebi.ac.uk/vol1/fastq/ERR865/004/ERR8650914/ERR8650914_2.fastq.gz	-	-	-	-	this study	1577	-	-	40	521273	5424187	Klebsiella pneumoniae	2011	Canada	Human	ESBL	blaCTX-M-3	Aminoglycoside	Sulfonamide	-	Beta_lactam	Diaminopyrimidines	-	-	-	Quinolone_FQ	-	-	Fosfomycin	-	-	-	-	-	-	-	-	-	-	-	-	-	-	-	-
N16-03141	PRJEB50837	SAMEA12943542	ERR8650915	ftp.sra.ebi.ac.uk/vol1/fastq/ERR865/005/ERR8650915/ERR8650915_1.fastq.gz;ftp.sra.ebi.ac.uk/vol1/fastq/ERR865/005/ERR8650915/ERR8650915_2.fastq.gz	-	-	-	-	this study	1380	-	-	138	449399	5488782	Klebsiella pneumoniae	2012	Canada	Human	ESBL	blaSHV-12	Aminoglycoside	Sulfonamide	-	-	Diaminopyrimidines	-	-	-	Quinolone_FQ	-	-	Fosfomycin	-	-	-	-	-	-	-	-	-	-	-	-	-	-	-	-
N16-03158	PRJEB50837	SAMEA12943543	ERR8650916	ftp.sra.ebi.ac.uk/vol1/fastq/ERR865/006/ERR8650916/ERR8650916_1.fastq.gz;ftp.sra.ebi.ac.uk/vol1/fastq/ERR865/006/ERR8650916/ERR8650916_2.fastq.gz	-	-	-	-	this study	896	-	-	30	766652	5478685	Klebsiella pneumoniae	2014	Canada	Human	ESBL	blaCTX-M-14	Aminoglycoside	Sulfonamide	Tetracycline	Beta_lactam	Diaminopyrimidines	-	-	-	Quinolone_FQ	-	-	Fosfomycin	-	-	-	-	-	-	-	aac(3)-IId	-	-	-	-	-	-	-	-
N16-03164	PRJEB50837	SAMEA12943544	ERR8650917	ftp.sra.ebi.ac.uk/vol1/fastq/ERR865/007/ERR8650917/ERR8650917_1.fastq.gz;ftp.sra.ebi.ac.uk/vol1/fastq/ERR865/007/ERR8650917/ERR8650917_2.fastq.gz	-	-	-	-	this study	11	-	-	83	1001346	5574608	Klebsiella pneumoniae	2014	Canada	Human	ESBL_AmpC	blaCTX-M-15, blaDHA-1	Aminoglycoside	Sulfonamide	-	Beta_lactam	Diaminopyrimidines	Macrolide	Phenicol	Aminoglycoside_FQ	Quinolone_FQ	-	-	Fosfomycin	Rifampicin	-	-	-	-	-	aac(3)-IIa	-	-	-	-	-	aac(6')Ib-cr	-	-	-
N16-03166	PRJEB50837	SAMEA12943545	ERR8650918	ftp.sra.ebi.ac.uk/vol1/fastq/ERR865/008/ERR8650918/ERR8650918_1.fastq.gz;ftp.sra.ebi.ac.uk/vol1/fastq/ERR865/008/ERR8650918/ERR8650918_2.fastq.gz	-	-	-	-	this study	723	-	-	22	2853610	5344977	Klebsiella pneumoniae	2014	Canada	Human	ESBL	blaCTX-M-14	Aminoglycoside	Sulfonamide	Tetracycline	Beta_lactam	Diaminopyrimidines	-	Phenicol	-	Quinolone_FQ	-	-	Fosfomycin	-	-	-	-	-	-	-	-	-	-	-	-	-	-	-	-
N16-03168	PRJEB50837	SAMEA12943546	ERR8650919	ftp.sra.ebi.ac.uk/vol1/fastq/ERR865/009/ERR8650919/ERR8650919_1.fastq.gz;ftp.sra.ebi.ac.uk/vol1/fastq/ERR865/009/ERR8650919/ERR8650919_2.fastq.gz	-	-	-	-	this study	628	-	-	44	755773	5509370	Klebsiella pneumoniae	2014	Canada	Human	ESBL	blaCTX-M-15, blaSHV-98	Aminoglycoside	Sulfonamide	Tetracycline	Beta_lactam	Diaminopyrimidines	-	-	Aminoglycoside_FQ	Quinolone_FQ	-	-	Fosfomycin	-	-	-	-	-	-	aac(3)-IIa	-	-	-	-	-	aac(6')Ib-cr	-	-	-
N17-00939	PRJEB50837	SAMEA12943547	ERR8650920	ftp.sra.ebi.ac.uk/vol1/fastq/ERR865/000/ERR8650920/ERR8650920_1.fastq.gz;ftp.sra.ebi.ac.uk/vol1/fastq/ERR865/000/ERR8650920/ERR8650920_2.fastq.gz	-	-	-	-	this study	131	B2	fimH30	80	779775	5142589	Escherichia coli	2016	Canada	Human	ESBL	blaCTX-M-15	Aminoglycoside	Sulfonamide	Tetracycline	Beta_lactam	Diaminopyrimidines	Macrolide	-	Aminoglycoside_FQ	-	-	-	-	-	-	gyrA.S83L, gyrA.D87N, parC.S80I, parC.E84V	-	-	-	-	-	-	-	-	-	aac(6')Ib-cr	-	-	-
N17-00940	PRJEB50837	SAMEA12943548	ERR8650921	ftp.sra.ebi.ac.uk/vol1/fastq/ERR865/001/ERR8650921/ERR8650921_1.fastq.gz;ftp.sra.ebi.ac.uk/vol1/fastq/ERR865/001/ERR8650921/ERR8650921_2.fastq.gz	-	-	-	-	this study	69	D	fimH27	118	391788	5541974	Escherichia coli	2016	Canada	Human	AmpC_ESBL	blaCMY-2, blaCTX-M-15	-	-	Tetracycline	-	Diaminopyrimidines	Macrolide	-	-	-	-	-	-	-	-	gyrA.S83L	-	-	-	-	-	-	-	-	-	-	-	-	-
N17-00941	PRJEB50837	SAMEA12943549	ERR8650922	ftp.sra.ebi.ac.uk/vol1/fastq/ERR865/002/ERR8650922/ERR8650922_1.fastq.gz;ftp.sra.ebi.ac.uk/vol1/fastq/ERR865/002/ERR8650922/ERR8650922_2.fastq.gz	-	-	-	-	this study	95	B2	fimH27	74	677924	5138070	Escherichia coli	2016	Canada	Human	ESBL	blaSHV-12	Aminoglycoside	Sulfonamide	-	Beta_lactam	Diaminopyrimidines	Macrolide	-	-	-	-	-	-	-	-	gyrA.S83L	-	-	-	-	-	-	-	-	-	-	-	-	-
N17-00944	PRJEB50837	SAMEA12943550	ERR8650923	ftp.sra.ebi.ac.uk/vol1/fastq/ERR865/003/ERR8650923/ERR8650923_1.fastq.gz;ftp.sra.ebi.ac.uk/vol1/fastq/ERR865/003/ERR8650923/ERR8650923_2.fastq.gz	-	-	-	-	this study	131	B2	fimH30	89	531851	5379509	Escherichia coli	2016	Canada	Human	ESBL	blaCTX-M-15	Aminoglycoside	-	Tetracycline	Beta_lactam	-	-	-	Aminoglycoside_FQ	-	-	-	-	-	-	gyrA.S83L, gyrA.D87N, parC.S80I, parC.E84V	-	-	-	aac(3)-IIa	-	-	-	-	-	aac(6')Ib-cr	-	-	-
N17-00946	PRJEB50837	SAMEA12943551	ERR8650924	ftp.sra.ebi.ac.uk/vol1/fastq/ERR865/004/ERR8650924/ERR8650924_1.fastq.gz;ftp.sra.ebi.ac.uk/vol1/fastq/ERR865/004/ERR8650924/ERR8650924_2.fastq.gz	-	-	-	-	this study	131	B2	fimH30	86	619858	5314934	Escherichia coli	2016	Canada	Human	ESBL	blaCTX-M-15	Aminoglycoside	Sulfonamide	Tetracycline	Beta_lactam	Diaminopyrimidines	Macrolide	-	-	-	-	-	-	-	-	gyrA.S83L, gyrA.D87N, parC.S80I, parC.E84V	-	-	-	-	-	-	-	-	-	-	-	-	-
N17-00948	PRJEB50837	SAMEA12943552	ERR8650925	ftp.sra.ebi.ac.uk/vol1/fastq/ERR865/005/ERR8650925/ERR8650925_1.fastq.gz;ftp.sra.ebi.ac.uk/vol1/fastq/ERR865/005/ERR8650925/ERR8650925_2.fastq.gz	-	-	-	-	this study	38	D	fimH65	102	485257	5346785	Escherichia coli	2016	Canada	Human	ESBL	blaCTX-M-14	-	-	-	Beta_lactam	-	-	-	-	-	-	-	-	-	-	gyrA.S83L, gyrA.D87N, parC.S80I	-	-	-	-	-	-	-	-	-	-	-	-	-
N17-00950	PRJEB50837	SAMEA12943553	ERR8650926	ftp.sra.ebi.ac.uk/vol1/fastq/ERR865/006/ERR8650926/ERR8650926_1.fastq.gz;ftp.sra.ebi.ac.uk/vol1/fastq/ERR865/006/ERR8650926/ERR8650926_2.fastq.gz	-	-	-	-	this study	131	B2	fimH30	72	623349	5142492	Escherichia coli	2016	Canada	Human	ESBL	blaCTX-M-27	-	-	-	-	-	-	-	-	-	-	-	-	-	-	gyrA.S83L, gyrA.D87N, parC.S80I, parC.E84V	-	-	-	-	-	-	-	-	-	-	-	-	-
N17-00953	PRJEB50837	SAMEA12943554	ERR8650927	ftp.sra.ebi.ac.uk/vol1/fastq/ERR865/007/ERR8650927/ERR8650927_1.fastq.gz;ftp.sra.ebi.ac.uk/vol1/fastq/ERR865/007/ERR8650927/ERR8650927_2.fastq.gz	-	-	-	-	this study	131	B2	fimH30	102	555990	5321836	Escherichia coli	2016	Canada	Human	ESBL	blaCTX-M-15	Aminoglycoside	Sulfonamide	Tetracycline	Beta_lactam	Diaminopyrimidines	Macrolide	-	Aminoglycoside_FQ	-	-	-	-	-	-	gyrA.S83L, gyrA.D87N, parC.S80I, parC.E84V	-	-	-	aac(3)-IIa	-	-	-	-	-	aac(6')Ib-cr	-	-	-
N17-00956	PRJEB50837	SAMEA12943555	ERR8650928	ftp.sra.ebi.ac.uk/vol1/fastq/ERR865/008/ERR8650928/ERR8650928_1.fastq.gz;ftp.sra.ebi.ac.uk/vol1/fastq/ERR865/008/ERR8650928/ERR8650928_2.fastq.gz	-	-	-	-	this study	648	F	-	68	397887	5174882	Escherichia coli	2016	Canada	Human	ESBL	blaCTX-M-14	-	-	-	-	-	-	-	-	-	-	-	-	-	-	gyrA.S83L, gyrA.D87N, parC.S80I, parE.S458A	-	-	-	-	-	-	-	-	-	-	-	-	-
N17-00957	PRJEB50837	SAMEA12943556	ERR8650929	ftp.sra.ebi.ac.uk/vol1/fastq/ERR865/009/ERR8650929/ERR8650929_1.fastq.gz;ftp.sra.ebi.ac.uk/vol1/fastq/ERR865/009/ERR8650929/ERR8650929_2.fastq.gz	-	-	-	-	this study	131	B2	fimH30	81	623306	5162339	Escherichia coli	2016	Canada	Human	ESBL	blaCTX-M-27	Aminoglycoside	Sulfonamide	Tetracycline	-	Diaminopyrimidines	Macrolide	-	-	-	-	-	-	-	-	gyrA.S83L, gyrA.D87N, parC.S80I, parC.E84V	-	-	-	-	-	-	-	-	-	-	-	-	-
N17-00958	PRJEB50837	SAMEA12943557	ERR8650930	ftp.sra.ebi.ac.uk/vol1/fastq/ERR865/000/ERR8650930/ERR8650930_1.fastq.gz;ftp.sra.ebi.ac.uk/vol1/fastq/ERR865/000/ERR8650930/ERR8650930_2.fastq.gz	-	-	-	-	this study	410	C	fimH24	84	386657	4865063	Escherichia coli	2016	Canada	Human	ESBL	blaCTX-M-15	Aminoglycoside	-	Tetracycline	Beta_lactam	-	Macrolide	-	Aminoglycoside_FQ	-	-	-	-	-	-	gyrA.S83L, gyrA.D87N, parC.S80I, parE.S458A	-	-	-	aac(3)-IIa	-	-	-	-	-	aac(6')Ib-cr	-	-	-
N17-00959	PRJEB50837	SAMEA12943558	ERR8650931	ftp.sra.ebi.ac.uk/vol1/fastq/ERR865/001/ERR8650931/ERR8650931_1.fastq.gz;ftp.sra.ebi.ac.uk/vol1/fastq/ERR865/001/ERR8650931/ERR8650931_2.fastq.gz	-	-	-	-	this study	147	-	-	53	1412247	5571061	Klebsiella pneumoniae	2016	Canada	Human	ESBL	blaCTX-M-3	Aminoglycoside	Sulfonamide	Tetracycline	Beta_lactam	Diaminopyrimidines	Macrolide	Phenicol	-	Quinolone_FQ	-	-	Fosfomycin	Rifampicin	-	-	-	-	-	-	aac(3)-IId	-	-	-	-	-	-	aac(6')-Ib3	-
N17-00960	PRJEB50837	SAMEA12943559	ERR8650932	ftp.sra.ebi.ac.uk/vol1/fastq/ERR865/002/ERR8650932/ERR8650932_1.fastq.gz;ftp.sra.ebi.ac.uk/vol1/fastq/ERR865/002/ERR8650932/ERR8650932_2.fastq.gz	-	-	-	-	this study	38	D	fimH5	107	502515	5369439	Escherichia coli	2016	Canada	Human	ESBL	blaCTX-M-9	Aminoglycoside	Sulfonamide	Tetracycline	-	-	-	Phenicol	-	-	-	-	-	-	-	gyrA.S83A	-	-	-	-	-	-	-	-	-	-	aac(6')-Ib-Hangzhou	-	-
N17-00962	PRJEB50837	SAMEA12943560	ERR8650933	ftp.sra.ebi.ac.uk/vol1/fastq/ERR865/003/ERR8650933/ERR8650933_1.fastq.gz;ftp.sra.ebi.ac.uk/vol1/fastq/ERR865/003/ERR8650933/ERR8650933_2.fastq.gz	-	-	-	-	this study	38	D	fimH5	102	394036	5287671	Escherichia coli	2016	Canada	Human	ESBL	blaCTX-M-14	Aminoglycoside	Sulfonamide	Tetracycline	Beta_lactam	Diaminopyrimidines	Macrolide	Phenicol	-	-	-	-	-	-	-	gyrA.S83L	-	-	-	-	-	-	-	-	-	-	-	-	-
N17-00963	PRJEB50837	SAMEA12943561	ERR8650934	ftp.sra.ebi.ac.uk/vol1/fastq/ERR865/004/ERR8650934/ERR8650934_1.fastq.gz;ftp.sra.ebi.ac.uk/vol1/fastq/ERR865/004/ERR8650934/ERR8650934_2.fastq.gz	-	-	-	-	this study	648	F	fimH27	77	890846	5397999	Escherichia coli	2016	Canada	Human	ESBL	blaCTX-M-14	Aminoglycoside	Sulfonamide	Tetracycline	-	Diaminopyrimidines	Macrolide	-	-	-	-	-	-	-	-	gyrA.S83L, gyrA.D87N, parC.S80I, parE.S458A	-	-	-	-	-	-	-	-	-	-	-	-	-
N17-00966	PRJEB50837	SAMEA12943562	ERR8650935	ftp.sra.ebi.ac.uk/vol1/fastq/ERR865/005/ERR8650935/ERR8650935_1.fastq.gz;ftp.sra.ebi.ac.uk/vol1/fastq/ERR865/005/ERR8650935/ERR8650935_2.fastq.gz	-	-	-	-	this study	131	B2	fimH30	89	480471	5197786	Escherichia coli	2016	Canada	Human	ESBL	blaCTX-M-15	-	-	Tetracycline	Beta_lactam	-	-	-	Aminoglycoside_FQ	-	-	-	-	-	-	gyrA.S83L, gyrA.D87N, parC.S80I, parC.E84V	-	-	-	-	-	-	-	-	-	aac(6')Ib-cr	-	-	-
N17-00967	PRJEB50837	SAMEA12943563	ERR8650936	ftp.sra.ebi.ac.uk/vol1/fastq/ERR865/006/ERR8650936/ERR8650936_1.fastq.gz;ftp.sra.ebi.ac.uk/vol1/fastq/ERR865/006/ERR8650936/ERR8650936_2.fastq.gz	-	-	-	-	this study	131	B2	fimH30	91	717584	5196505	Escherichia coli	2016	Canada	Human	ESBL	blaCTX-M-15	Aminoglycoside	Sulfonamide	Tetracycline	-	Diaminopyrimidines	-	-	-	-	-	-	-	-	-	gyrA.S83L, gyrA.D87N, parC.S80I, parC.E84V	-	-	-	-	-	-	-	-	-	-	-	-	-
N17-00968	PRJEB50837	SAMEA12943564	ERR8650937	ftp.sra.ebi.ac.uk/vol1/fastq/ERR865/007/ERR8650937/ERR8650937_1.fastq.gz;ftp.sra.ebi.ac.uk/vol1/fastq/ERR865/007/ERR8650937/ERR8650937_2.fastq.gz	-	-	-	-	this study	1722	F	fimH153	55	705798	5106153	Escherichia coli	2016	Canada	Human	ESBL	blaCTX-M-15	Aminoglycoside	Sulfonamide	-	-	Diaminopyrimidines	-	-	-	Quinolone_FQ	-	-	-	-	-	-	-	-	-	-	-	-	-	-	-	-	-	-	-
N17-00969	PRJEB50837	SAMEA12943565	ERR8650938	ftp.sra.ebi.ac.uk/vol1/fastq/ERR865/008/ERR8650938/ERR8650938_1.fastq.gz;ftp.sra.ebi.ac.uk/vol1/fastq/ERR865/008/ERR8650938/ERR8650938_2.fastq.gz	-	-	-	-	this study	1193	B2	fimH64	62	790049	5087065	Escherichia coli	2016	Canada	Human	ESBL	blaCTX-M-27	Aminoglycoside	Sulfonamide	Tetracycline	-	Diaminopyrimidines	Macrolide	-	-	-	-	-	-	-	-	gyrA.S83L, gyrA.D87N, parC.S80I	-	-	-	-	-	-	-	-	-	-	-	-	-
N17-00971	PRJEB50837	SAMEA12943566	ERR8650939	ftp.sra.ebi.ac.uk/vol1/fastq/ERR865/009/ERR8650939/ERR8650939_1.fastq.gz;ftp.sra.ebi.ac.uk/vol1/fastq/ERR865/009/ERR8650939/ERR8650939_2.fastq.gz	-	-	-	-	this study	131	B2	fimH30	99	391554	5173873	Escherichia coli	2016	Canada	Human	ESBL	blaCTX-M-27	Aminoglycoside	Sulfonamide	Tetracycline	-	-	Macrolide	-	-	-	-	-	-	-	-	gyrA.S83L, gyrA.D87N, parC.S80I, parC.E84V	-	-	-	-	-	-	-	-	-	-	-	-	-
N17-00972	PRJEB50837	SAMEA12943567	ERR8650940	ftp.sra.ebi.ac.uk/vol1/fastq/ERR865/000/ERR8650940/ERR8650940_1.fastq.gz;ftp.sra.ebi.ac.uk/vol1/fastq/ERR865/000/ERR8650940/ERR8650940_2.fastq.gz	-	-	-	-	this study	405	D	fimH27	102	507211	5197510	Escherichia coli	2016	Canada	Human	ESBL	blaCTX-M-14	Aminoglycoside	Sulfonamide	Tetracycline	Beta_lactam	-	-	-	-	-	-	-	-	-	-	gyrA.S83L, gyrA.D87N, parC.S80I, parC.E84G	-	-	-	-	aac(3)-IId	-	-	-	-	-	-	-	-
N17-00976	PRJEB50837	SAMEA12943568	ERR8650941	ftp.sra.ebi.ac.uk/vol1/fastq/ERR865/001/ERR8650941/ERR8650941_1.fastq.gz;ftp.sra.ebi.ac.uk/vol1/fastq/ERR865/001/ERR8650941/ERR8650941_2.fastq.gz	-	-	-	-	this study	648	F	fimH27	183	728059	5332115	Escherichia coli	2016	Canada	Human	ESBL	blaCTX-M-15	Aminoglycoside	Sulfonamide	-	-	Diaminopyrimidines	Macrolide	-	-	-	-	-	-	-	-	gyrA.S83L, gyrA.D87N, parC.S80I, parE.S458A	-	-	-	-	-	-	-	-	-	-	-	-	-
N17-00977	PRJEB50837	SAMEA12943569	ERR8650942	ftp.sra.ebi.ac.uk/vol1/fastq/ERR865/002/ERR8650942/ERR8650942_1.fastq.gz;ftp.sra.ebi.ac.uk/vol1/fastq/ERR865/002/ERR8650942/ERR8650942_2.fastq.gz	-	-	-	-	this study	131	B2	fimH30	81	623296	5276885	Escherichia coli	2016	Canada	Human	ESBL	blaCTX-M-27	Aminoglycoside	Sulfonamide	Tetracycline	-	Diaminopyrimidines	Macrolide	-	-	-	-	-	-	-	-	gyrA.S83L, gyrA.D87N, parC.S80I, parC.E84V	-	-	-	-	-	-	-	-	-	-	-	-	-
N17-00980	PRJEB50837	SAMEA12943570	ERR8650943	ftp.sra.ebi.ac.uk/vol1/fastq/ERR865/003/ERR8650943/ERR8650943_1.fastq.gz;ftp.sra.ebi.ac.uk/vol1/fastq/ERR865/003/ERR8650943/ERR8650943_2.fastq.gz	-	-	-	-	this study	70	-	-	78	815702	5587923	Klebsiella pneumoniae	2016	Canada	Human	ESBL	blaSHV-12	Aminoglycoside	-	Tetracycline	Beta_lactam	Diaminopyrimidines	-	-	Aminoglycoside_FQ	Quinolone_FQ	-	-	Fosfomycin	Rifampicin	-	-	-	-	-	-	-	-	-	-	-	aac(6')Ib-cr	-	-	-
N17-00983	PRJEB50837	SAMEA12943571	ERR8650944	ftp.sra.ebi.ac.uk/vol1/fastq/ERR865/004/ERR8650944/ERR8650944_1.fastq.gz;ftp.sra.ebi.ac.uk/vol1/fastq/ERR865/004/ERR8650944/ERR8650944_2.fastq.gz	-	-	-	-	this study	131	B2	fimH30	88	620470	5302101	Escherichia coli	2016	Canada	Human	ESBL	blaCTX-M-15, blaTEM-187	Aminoglycoside	-	-	Beta_lactam	-	-	-	Aminoglycoside_FQ	-	-	-	-	-	-	gyrA.S83L, gyrA.D87N, parC.S80I, parC.E84V	-	-	-	aac(3)-IIa	-	-	-	-	-	aac(6')Ib-cr	-	-	-
N17-00985	PRJEB50837	SAMEA12943572	ERR8650945	ftp.sra.ebi.ac.uk/vol1/fastq/ERR865/005/ERR8650945/ERR8650945_1.fastq.gz;ftp.sra.ebi.ac.uk/vol1/fastq/ERR865/005/ERR8650945/ERR8650945_2.fastq.gz	-	-	-	-	this study	131	B2	fimH30	95	632355	5271799	Escherichia coli	2016	Canada	Human	-	-	Aminoglycoside	Sulfonamide	Tetracycline	Beta_lactam	Diaminopyrimidines	Macrolide	-	Aminoglycoside_FQ	-	-	-	-	-	-	gyrA.S83L, gyrA.D87N, parC.S80I, parC.E84V	-	-	-	aac(3)-IIa	-	-	-	-	-	aac(6')Ib-cr	-	-	-
N17-00987	PRJEB50837	SAMEA12943573	ERR8650946	ftp.sra.ebi.ac.uk/vol1/fastq/ERR865/006/ERR8650946/ERR8650946_1.fastq.gz;ftp.sra.ebi.ac.uk/vol1/fastq/ERR865/006/ERR8650946/ERR8650946_2.fastq.gz	-	-	-	-	this study	405	D	fimH27	117	378239	5289214	Escherichia coli	2016	Canada	Human	ESBL	blaCTX-M-15	-	-	-	-	-	-	-	-	-	-	-	-	-	-	gyrA.S83L, gyrA.D87N, parC.S80I, parE.S458A	-	-	-	-	-	-	-	-	-	-	-	-	-
N17-00988	PRJEB50837	SAMEA12943574	ERR8650947	ftp.sra.ebi.ac.uk/vol1/fastq/ERR865/007/ERR8650947/ERR8650947_1.fastq.gz;ftp.sra.ebi.ac.uk/vol1/fastq/ERR865/007/ERR8650947/ERR8650947_2.fastq.gz	-	-	-	-	this study	131	B2	fimH30	91	633317	5196389	Escherichia coli	2016	Canada	Human	ESBL	blaCTX-M-15	Aminoglycoside	Sulfonamide	Tetracycline	Beta_lactam	-	Macrolide	-	Aminoglycoside_FQ	-	-	-	-	-	-	gyrA.S83L, gyrA.D87N, parC.S80I, parC.E84V	-	-	-	aac(3)-IIa	-	-	-	-	-	aac(6')Ib-cr	-	-	-
N17-00994	PRJEB50837	SAMEA12943575	ERR8650948	ftp.sra.ebi.ac.uk/vol1/fastq/ERR865/008/ERR8650948/ERR8650948_1.fastq.gz;ftp.sra.ebi.ac.uk/vol1/fastq/ERR865/008/ERR8650948/ERR8650948_2.fastq.gz	-	-	-	-	this study	648	F	fimH27	86	619631	5202053	Escherichia coli	2016	Canada	Human	ESBL	blaCTX-M-15	Aminoglycoside	Sulfonamide	Tetracycline	Beta_lactam	Diaminopyrimidines	Macrolide	Phenicol	Aminoglycoside_FQ	-	-	-	-	-	-	gyrA.S83L, gyrA.D87N, parC.S80I, parE.S458A	-	-	-	-	-	-	-	-	-	aac(6')Ib-cr	-	-	-
N17-00995	PRJEB50837	SAMEA12943576	ERR8650949	ftp.sra.ebi.ac.uk/vol1/fastq/ERR865/009/ERR8650949/ERR8650949_1.fastq.gz;ftp.sra.ebi.ac.uk/vol1/fastq/ERR865/009/ERR8650949/ERR8650949_2.fastq.gz	-	-	-	-	this study	131	B2	fimH30	107	785817	5217978	Escherichia coli	2016	Canada	Human	ESBL	blaCTX-M-15	Aminoglycoside	Sulfonamide	Tetracycline	-	Diaminopyrimidines	Macrolide	-	-	-	-	-	-	-	-	gyrA.S83L, gyrA.D87N, parC.S80I, parC.E84V	-	-	-	-	-	-	-	-	-	-	-	-	-
N17-00996	PRJEB50837	SAMEA12943577	ERR8650950	ftp.sra.ebi.ac.uk/vol1/fastq/ERR865/000/ERR8650950/ERR8650950_1.fastq.gz;ftp.sra.ebi.ac.uk/vol1/fastq/ERR865/000/ERR8650950/ERR8650950_2.fastq.gz	-	-	-	-	this study	648	F	fimH58	59	650393	4964525	Escherichia coli	2016	Canada	Human	ESBL	blaCTX-M-124	Aminoglycoside	Sulfonamide	Tetracycline	-	Diaminopyrimidines	Macrolide	Phenicol	-	-	-	-	-	-	-	-	-	-	-	-	-	-	-	-	-	-	-	-	-
N17-00997	PRJEB50837	SAMEA12943578	ERR8650951	ftp.sra.ebi.ac.uk/vol1/fastq/ERR865/001/ERR8650951/ERR8650951_1.fastq.gz;ftp.sra.ebi.ac.uk/vol1/fastq/ERR865/001/ERR8650951/ERR8650951_2.fastq.gz	-	-	-	-	this study	131	B2	fimH30	87	712674	5151778	Escherichia coli	2016	Canada	Human	ESBL	blaCTX-M-15	Aminoglycoside	Sulfonamide	Tetracycline	Beta_lactam	Diaminopyrimidines	Macrolide	-	-	-	-	-	-	-	-	gyrA.S83L, gyrA.D87N, parC.S80I, parC.E84V	-	-	-	-	-	-	-	-	-	-	-	-	-
N17-00999	PRJEB50837	SAMEA12943579	ERR8650952	ftp.sra.ebi.ac.uk/vol1/fastq/ERR865/002/ERR8650952/ERR8650952_1.fastq.gz;ftp.sra.ebi.ac.uk/vol1/fastq/ERR865/002/ERR8650952/ERR8650952_2.fastq.gz	-	-	-	-	this study	131	B2	fimH30	87	587783	5238746	Escherichia coli	2016	Canada	Human	ESBL	blaCTX-M-14	Aminoglycoside	Sulfonamide	Tetracycline	Beta_lactam	Diaminopyrimidines	Macrolide	-	-	-	-	-	-	-	-	gyrA.S83L, gyrA.D87N, parC.S80I, parC.E84V	-	-	-	-	aac(3)-IId	-	-	-	-	-	-	-	-
N17-01001	PRJEB50837	SAMEA12943580	ERR8650953	ftp.sra.ebi.ac.uk/vol1/fastq/ERR865/003/ERR8650953/ERR8650953_1.fastq.gz;ftp.sra.ebi.ac.uk/vol1/fastq/ERR865/003/ERR8650953/ERR8650953_2.fastq.gz	-	-	-	-	this study	131	B2	fimH30	84	1166806	5424581	Escherichia coli	2016	Canada	Human	ESBL	blaCTX-M-15	Aminoglycoside	-	-	Beta_lactam	Diaminopyrimidines	-	Phenicol	Aminoglycoside_FQ	-	-	-	-	-	-	gyrA.S83L, gyrA.D87N, parC.S80I, parC.E84V	-	-	-	aac(3)-IIa	-	-	-	-	-	aac(6')Ib-cr	-	-	-
N17-01002	PRJEB50837	SAMEA12943581	ERR8650954	ftp.sra.ebi.ac.uk/vol1/fastq/ERR865/004/ERR8650954/ERR8650954_1.fastq.gz;ftp.sra.ebi.ac.uk/vol1/fastq/ERR865/004/ERR8650954/ERR8650954_2.fastq.gz	-	-	-	-	this study	471	-	-	93	838856	5831347	Klebsiella pneumoniae	2016	Canada	Human	ESBL	blaCTX-M-15	Aminoglycoside	Sulfonamide	Tetracycline	Beta_lactam	Diaminopyrimidines	-	-	Aminoglycoside_FQ	Quinolone_FQ	-	-	Fosfomycin	-	-	-	-	-	-	aac(3)-IIa	-	-	-	-	-	aac(6')Ib-cr	-	-	-
N17-01006	PRJEB50837	SAMEA12943582	ERR8650955	ftp.sra.ebi.ac.uk/vol1/fastq/ERR865/005/ERR8650955/ERR8650955_1.fastq.gz;ftp.sra.ebi.ac.uk/vol1/fastq/ERR865/005/ERR8650955/ERR8650955_2.fastq.gz	-	-	-	-	this study	131	B2	fimH30	87	656000	5301571	Escherichia coli	2016	Canada	Human	ESBL	blaCTX-M-15	Aminoglycoside	-	Tetracycline	Beta_lactam	-	-	-	Aminoglycoside_FQ	-	-	-	-	-	-	gyrA.S83L, gyrA.D87N, parC.S80I, parC.E84V	-	-	-	aac(3)-IIa	-	-	-	-	-	aac(6')Ib-cr	-	-	-
N17-01010	PRJEB50837	SAMEA12943583	ERR8650956	ftp.sra.ebi.ac.uk/vol1/fastq/ERR865/006/ERR8650956/ERR8650956_1.fastq.gz;ftp.sra.ebi.ac.uk/vol1/fastq/ERR865/006/ERR8650956/ERR8650956_2.fastq.gz	-	-	-	-	this study	131	B2	fimH30	81	513158	5182245	Escherichia coli	2016	Canada	Human	ESBL	blaCTX-M-15	Aminoglycoside	Sulfonamide	Tetracycline	-	Diaminopyrimidines	Macrolide	-	-	-	-	-	-	-	-	gyrA.S83L, gyrA.D87N, parC.S80I, parC.E84V	-	-	-	-	-	-	-	-	-	-	-	-	-
N17-01014	PRJEB50837	SAMEA12943584	ERR8650957	ftp.sra.ebi.ac.uk/vol1/fastq/ERR865/007/ERR8650957/ERR8650957_1.fastq.gz;ftp.sra.ebi.ac.uk/vol1/fastq/ERR865/007/ERR8650957/ERR8650957_2.fastq.gz	-	-	-	-	this study	131	B2	fimH30	84	366591	5128371	Escherichia coli	2016	Canada	Human	ESBL	blaCTX-M-27	Aminoglycoside	Sulfonamide	Tetracycline	-	Diaminopyrimidines	Macrolide	-	-	-	-	-	-	-	-	gyrA.S83L, gyrA.D87N, parC.S80I, parC.E84V	-	-	-	-	-	-	-	-	-	-	-	-	-
N17-01015	PRJEB50837	SAMEA12943585	ERR8650958	ftp.sra.ebi.ac.uk/vol1/fastq/ERR865/008/ERR8650958/ERR8650958_1.fastq.gz;ftp.sra.ebi.ac.uk/vol1/fastq/ERR865/008/ERR8650958/ERR8650958_2.fastq.gz	-	-	-	-	this study	69	D	fimH27	89	412910	5227067	Escherichia coli	2016	Canada	Human	ESBL	blaCTX-M-15	Aminoglycoside	Sulfonamide	Tetracycline	Beta_lactam	Diaminopyrimidines	Macrolide	-	-	-	-	-	-	-	-	gyrA.S83L, gyrA.D87N, parC.S80I	-	-	-	-	-	-	-	-	-	-	-	-	-
N17-01019	PRJEB50837	SAMEA12943586	ERR8650959	ftp.sra.ebi.ac.uk/vol1/fastq/ERR865/009/ERR8650959/ERR8650959_1.fastq.gz;ftp.sra.ebi.ac.uk/vol1/fastq/ERR865/009/ERR8650959/ERR8650959_2.fastq.gz	-	-	-	-	this study	131	B2	fimH30	85	782520	5165490	Escherichia coli	2016	Canada	Human	ESBL	blaCTX-M-15	Aminoglycoside	Sulfonamide	Tetracycline	Beta_lactam	Diaminopyrimidines	Macrolide	-	Aminoglycoside_FQ	-	-	-	-	-	-	gyrA.S83L, gyrA.D87N, parC.S80I, parC.E84V	-	-	-	-	-	-	-	-	-	aac(6')Ib-cr	-	-	-
N17-01024	PRJEB50837	SAMEA12943587	ERR8650960	ftp.sra.ebi.ac.uk/vol1/fastq/ERR865/000/ERR8650960/ERR8650960_1.fastq.gz;ftp.sra.ebi.ac.uk/vol1/fastq/ERR865/000/ERR8650960/ERR8650960_2.fastq.gz	-	-	-	-	this study	131	B2	fimH30	104	518938	5294180	Escherichia coli	2016	Canada	Human	ESBL	blaCTX-M-14	Aminoglycoside	Sulfonamide	Tetracycline	Beta_lactam	Diaminopyrimidines	Macrolide	-	-	-	-	-	-	-	-	gyrA.S83L, gyrA.D87N, parC.S80I, parC.E84V	-	-	-	-	aac(3)-IId	-	-	-	-	-	-	-	-
N17-01025	PRJEB50837	SAMEA12943588	ERR8650961	ftp.sra.ebi.ac.uk/vol1/fastq/ERR865/001/ERR8650961/ERR8650961_1.fastq.gz;ftp.sra.ebi.ac.uk/vol1/fastq/ERR865/001/ERR8650961/ERR8650961_2.fastq.gz	-	-	-	-	this study	131	B2	fimH30	92	406665	5261605	Escherichia coli	2016	Canada	Human	ESBL	blaCTX-M-15	Aminoglycoside	Sulfonamide	Tetracycline	-	Diaminopyrimidines	Macrolide	-	-	-	-	-	-	-	-	gyrA.S83L, gyrA.D87N, parC.S80I, parC.E84V	-	-	-	-	-	-	-	-	-	-	-	-	-
N17-01028	PRJEB50837	SAMEA12943589	ERR8650962	ftp.sra.ebi.ac.uk/vol1/fastq/ERR865/002/ERR8650962/ERR8650962_1.fastq.gz;ftp.sra.ebi.ac.uk/vol1/fastq/ERR865/002/ERR8650962/ERR8650962_2.fastq.gz	-	-	-	-	this study	69	D	fimH27	135	604579	5390674	Escherichia coli	2016	Canada	Human	ESBL	blaCTX-M-27	-	-	-	-	-	-	-	-	-	-	-	-	-	-	gyrA.S83L, gyrA.D87N, parC.S80I, parC.G78C	-	-	-	-	-	-	-	-	-	-	-	-	-
N17-01029	PRJEB50837	SAMEA12943590	ERR8650963	ftp.sra.ebi.ac.uk/vol1/fastq/ERR865/003/ERR8650963/ERR8650963_1.fastq.gz;ftp.sra.ebi.ac.uk/vol1/fastq/ERR865/003/ERR8650963/ERR8650963_2.fastq.gz	-	-	-	-	this study	131	B2	fimH30	91	527215	5230164	Escherichia coli	2016	Canada	Human	ESBL	blaCTX-M-14	Aminoglycoside	Sulfonamide	-	-	Diaminopyrimidines	-	-	-	-	-	-	-	-	-	gyrA.S83L, gyrA.D87N, parC.S80I, parC.E84V	-	-	-	-	aac(3)-IId	-	-	-	-	-	-	-	-
N17-03237	PRJEB50837	SAMEA12943591	ERR8650964	ftp.sra.ebi.ac.uk/vol1/fastq/ERR865/004/ERR8650964/ERR8650964_1.fastq.gz;ftp.sra.ebi.ac.uk/vol1/fastq/ERR865/004/ERR8650964/ERR8650964_2.fastq.gz	-	-	-	-	this study	1163	G	fimH63	58	516896	4929606	Escherichia coli	2015	Canada	Food	ESBL	blaCTX-M-1	-	Sulfonamide	Tetracycline	-	-	-	-	-	-	-	-	Fosfomycin	-	-	-	-	-	-	-	-	-	-	-	-	-	-	-	-
N17-03238	PRJEB50837	SAMEA12943592	ERR8650965	ftp.sra.ebi.ac.uk/vol1/fastq/ERR865/005/ERR8650965/ERR8650965_1.fastq.gz;ftp.sra.ebi.ac.uk/vol1/fastq/ERR865/005/ERR8650965/ERR8650965_2.fastq.gz	-	-	-	-	this study	1163	G	fimH63	67	514917	4964907	Escherichia coli	2015	Canada	Food	ESBL	blaCTX-M-1	Aminoglycoside	Sulfonamide	Tetracycline	-	Diaminopyrimidines	-	-	-	-	-	-	Fosfomycin	-	-	-	-	-	-	-	-	-	-	-	-	-	-	-	-
N17-03239	PRJEB50837	SAMEA12943593	ERR8650966	ftp.sra.ebi.ac.uk/vol1/fastq/ERR865/006/ERR8650966/ERR8650966_1.fastq.gz;ftp.sra.ebi.ac.uk/vol1/fastq/ERR865/006/ERR8650966/ERR8650966_2.fastq.gz	-	-	-	-	this study	297	B1	fimH38	103	400486	5189611	Escherichia coli	2016	Canada	Food	ESBL	blaSHV-12	-	-	Tetracycline	-	-	-	-	-	-	-	-	-	-	-	-	-	-	-	-	-	-	-	-	-	-	-	-	-
N17-03240	PRJEB50837	SAMEA12943594	ERR8650967	ftp.sra.ebi.ac.uk/vol1/fastq/ERR865/007/ERR8650967/ERR8650967_1.fastq.gz;ftp.sra.ebi.ac.uk/vol1/fastq/ERR865/007/ERR8650967/ERR8650967_2.fastq.gz	-	-	-	-	this study	206	A	-	80	292502	4817284	Escherichia coli	2016	Canada	Food	ESBL	blaSHV-12	Aminoglycoside	Sulfonamide	Tetracycline	-	-	-	-	-	-	-	-	-	-	-	-	-	-	-	-	-	-	aac(3)-IVa	-	-	-	-	-	-
N17-03241	PRJEB50837	SAMEA12943595	ERR8650968	ftp.sra.ebi.ac.uk/vol1/fastq/ERR865/008/ERR8650968/ERR8650968_1.fastq.gz;ftp.sra.ebi.ac.uk/vol1/fastq/ERR865/008/ERR8650968/ERR8650968_2.fastq.gz	-	-	-	-	this study	349	D	fimH93	63	554308	5120801	Escherichia coli	2016	Canada	Food	ESBL	blaSHV-12	Aminoglycoside	Sulfonamide	Tetracycline	-	-	-	-	-	-	-	-	-	-	-	-	-	-	-	-	-	-	aac(3)-IVa	-	-	-	-	-	-
N17-03242	PRJEB50837	SAMEA12943596	ERR8650969	ftp.sra.ebi.ac.uk/vol1/fastq/ERR865/009/ERR8650969/ERR8650969_1.fastq.gz;ftp.sra.ebi.ac.uk/vol1/fastq/ERR865/009/ERR8650969/ERR8650969_2.fastq.gz	-	-	-	-	this study	648	F	fimH58	56	1138029	5360683	Escherichia coli	2016	Canada	Food	ESBL	blaSHV-12	Aminoglycoside	Sulfonamide	Tetracycline	Beta_lactam	-	-	Phenicol	-	Quinolone_FQ	-	-	-	-	-	-	-	-	-	-	-	-	-	-	-	-	-	aac(6')-Ib3	-
N17-03243	PRJEB50837	SAMEA12943597	ERR8650970	ftp.sra.ebi.ac.uk/vol1/fastq/ERR865/000/ERR8650970/ERR8650970_1.fastq.gz;ftp.sra.ebi.ac.uk/vol1/fastq/ERR865/000/ERR8650970/ERR8650970_2.fastq.gz	-	-	-	-	this study	38	D	fimH65	212	342225	5634795	Escherichia coli	2016	Canada	Food	ESBL	blaCTX-M-1	-	Sulfonamide	Tetracycline	-	-	-	-	-	-	-	-	-	-	-	-	-	-	-	-	-	-	-	-	-	-	-	-	-
N17-03244	PRJEB50837	SAMEA12943598	ERR8650971	ftp.sra.ebi.ac.uk/vol1/fastq/ERR865/001/ERR8650971/ERR8650971_1.fastq.gz;ftp.sra.ebi.ac.uk/vol1/fastq/ERR865/001/ERR8650971/ERR8650971_2.fastq.gz	-	-	-	-	this study	355	B2	fimH154	27	660780	4940277	Escherichia coli	2016	Canada	Food	ESBL	blaSHV-12	Aminoglycoside	Sulfonamide	Tetracycline	-	-	-	-	-	-	-	-	-	-	-	-	-	-	-	-	-	-	aac(3)-IVa	-	-	-	-	-	-
N17-03245	PRJEB50837	SAMEA12943599	ERR8650972	ftp.sra.ebi.ac.uk/vol1/fastq/ERR865/002/ERR8650972/ERR8650972_1.fastq.gz;ftp.sra.ebi.ac.uk/vol1/fastq/ERR865/002/ERR8650972/ERR8650972_2.fastq.gz	-	-	-	-	this study	124	B1	fimH31	56	397644	4894021	Escherichia coli	2016	Canada	Food	ESBL	blaSHV-12	Aminoglycoside	Sulfonamide	Tetracycline	-	-	-	-	-	-	-	-	-	-	-	-	-	-	-	-	-	-	aac(3)-IVa	-	-	-	-	-	-
N17-03246	PRJEB50837	SAMEA12943600	ERR8650973	ftp.sra.ebi.ac.uk/vol1/fastq/ERR865/003/ERR8650973/ERR8650973_1.fastq.gz;ftp.sra.ebi.ac.uk/vol1/fastq/ERR865/003/ERR8650973/ERR8650973_2.fastq.gz	-	-	-	-	this study	355	B2	fimH154	27	582405	4911188	Escherichia coli	2016	Canada	Food	ESBL	blaSHV-12	Aminoglycoside	Sulfonamide	Tetracycline	-	-	-	-	-	-	-	-	-	-	-	-	-	-	-	-	-	-	aac(3)-IVa	-	-	-	-	-	-
N17-03247	PRJEB50837	SAMEA12943601	ERR8650974	ftp.sra.ebi.ac.uk/vol1/fastq/ERR865/004/ERR8650974/ERR8650974_1.fastq.gz;ftp.sra.ebi.ac.uk/vol1/fastq/ERR865/004/ERR8650974/ERR8650974_2.fastq.gz	-	-	-	-	this study	212	B1	fimH38	78	320333	5244485	Escherichia coli	2016	Canada	Food	ESBL	blaSHV-12	Aminoglycoside	Sulfonamide	Tetracycline	-	-	-	-	-	-	-	-	-	-	-	-	-	-	-	-	-	-	aac(3)-IVa	-	-	-	-	-	-
N17-03248	PRJEB50837	SAMEA12943602	ERR8650975	ftp.sra.ebi.ac.uk/vol1/fastq/ERR865/005/ERR8650975/ERR8650975_1.fastq.gz;ftp.sra.ebi.ac.uk/vol1/fastq/ERR865/005/ERR8650975/ERR8650975_2.fastq.gz	-	-	-	-	this study	1112	A	fimH54	137	360102	5082446	Escherichia coli	2016	Canada	Food	ESBL	blaSHV-12	Aminoglycoside	Sulfonamide	Tetracycline	-	-	-	-	-	-	-	-	-	-	-	-	-	-	-	-	-	-	aac(3)-IVa	-	-	-	-	-	-
N17-03249	PRJEB50837	SAMEA12943603	ERR8650976	ftp.sra.ebi.ac.uk/vol1/fastq/ERR865/006/ERR8650976/ERR8650976_1.fastq.gz;ftp.sra.ebi.ac.uk/vol1/fastq/ERR865/006/ERR8650976/ERR8650976_2.fastq.gz	-	-	-	-	this study	212	B1	fimH38	67	430522	4872442	Escherichia coli	2016	Canada	Food	ESBL	blaSHV-12	Aminoglycoside	Sulfonamide	Tetracycline	-	-	-	-	-	-	-	-	-	-	-	-	-	-	-	-	-	-	aac(3)-IVa	-	-	-	-	-	-
N17-03250	PRJNA740259	SAMN19836150	SRR15049758	ftp.sra.ebi.ac.uk/vol1/fastq/SRR150/058/SRR15049758/SRR15049758_1.fastq.gz;ftp.sra.ebi.ac.uk/vol1/fastq/SRR150/058/SRR15049758/SRR15049758_2.fastq.gz	-	-	-	-	this study	15	-	-	34	558363	4839804	Salmonella enterica	2013	Canada	Food	ESBL	blaSHV-12	Aminoglycoside	-	Tetracycline	-	-	-	-	-	-	-	-	Fosfomycin	-	-	-	-	-	-	-	-	-	-	-	aac(6')-Iaa	-	-	-	-
N17-03251	PRJNA740259	SAMN19836151	SRR15049738	https://trace.ncbi.nlm.nih.gov/Traces/sra/?run=SRR15049738	-	-	-	-	this study	292	-	-	29	1358008	5035520	Salmonella enterica	2013	Canada	Turkey	AmpC_ESBL	blaCMY-2, blaCTX-M-1	Aminoglycoside	Sulfonamide	-	-	-	-	-	-	-	-	-	-	-	-	-	-	-	-	-	-	-	aac(3)-IVa	-	aac(6')-Iaa	-	-	-	-
N17-03252	PRJNA740259	SAMN19836152	SRR15049734	ftp.sra.ebi.ac.uk/vol1/fastq/SRR150/034/SRR15049734/SRR15049734_1.fastq.gz;ftp.sra.ebi.ac.uk/vol1/fastq/SRR150/034/SRR15049734/SRR15049734_2.fastq.gz	-	-	-	-	this study	292	-	-	32	1358008	5035738	Salmonella enterica	2013	Canada	Turkey	AmpC_ESBL	blaCMY-2, blaCTX-M-1	Aminoglycoside	Sulfonamide	-	-	-	-	-	-	-	-	-	-	-	-	-	-	-	-	-	-	-	aac(3)-IVa	-	aac(6')-Iaa	-	-	-	-
N17-03253	PRJNA740259	SAMN19836153	SRR15049742	ftp.sra.ebi.ac.uk/vol1/fastq/SRR150/042/SRR15049742/SRR15049742_1.fastq.gz;ftp.sra.ebi.ac.uk/vol1/fastq/SRR150/042/SRR15049742/SRR15049742_2.fastq.gz	-	-	-	-	this study	64	-	-	31	1455526	4714937	Salmonella enterica	2015	Canada	Pig	ESBL	blaSHV-12	Aminoglycoside	-	Tetracycline	-	-	-	-	-	-	-	-	-	-	-	-	-	-	-	-	-	-	-	-	aac(6')-Iaa	-	-	-	-
N17-03254	PRJNA740259	SAMN19836154	SRR15049735	https://trace.ncbi.nlm.nih.gov/Traces/sra/?run=SRR15049735	-	-	-	-	this study	34	-	-	74	928495	5289907	Salmonella enterica	2015	Canada	Pig	ESBL	blaCTX-M-55	Aminoglycoside	Sulfonamide	Tetracycline	Beta_lactam	Diaminopyrimidines	Macrolide	Phenicol	-	Quinolone_FQ	-	-	-	Rifampicin	-	-	-	-	-	-	aac(3)-IId	aac(3)-IV	-	-	aac(6')-Iaa	-	-	-	-
N17-03255	PRJNA740259	SAMN19836155	SRR15049723	https://trace.ncbi.nlm.nih.gov/Traces/sra/?run=SRR15049723	-	-	-	-	this study	32	-	-	35	708871	4688832	Salmonella enterica	2015	Canada	Cat	ESBL	blaSHV-12	Aminoglycoside	Sulfonamide	-	-	-	-	-	-	-	-	-	-	-	-	-	-	-	-	-	-	-	aac(3)-IVa	-	aac(6')-Iaa	-	-	-	-
N17-03256	PRJNA740259	SAMN19836156	SRR15049744	ftp.sra.ebi.ac.uk/vol1/fastq/SRR150/044/SRR15049744/SRR15049744_1.fastq.gz;ftp.sra.ebi.ac.uk/vol1/fastq/SRR150/044/SRR15049744/SRR15049744_2.fastq.gz	-	-	-	-	this study	65	-	-	44	1779088	4963501	Salmonella enterica	2015	Canada	Pig	ESBL	blaSHV-12	Aminoglycoside	Sulfonamide	Tetracycline	Beta_lactam	Diaminopyrimidines	-	Phenicol	-	-	Colistin	-	-	-	-	-	-	-	-	-	-	-	-	-	aac(6')-Iaa	-	-	-	-
N17-03257	PRJNA740259	SAMN19836157	SRR15049761	ftp.sra.ebi.ac.uk/vol1/fastq/SRR150/061/SRR15049761/SRR15049761_1.fastq.gz;ftp.sra.ebi.ac.uk/vol1/fastq/SRR150/061/SRR15049761/SRR15049761_2.fastq.gz	-	-	-	-	this study	292	-	-	24	1459294	4805097	Salmonella enterica	2015	Canada	Food	ESBL	blaCTX-M-1	Aminoglycoside	-	-	-	-	-	-	-	-	-	-	-	-	-	-	-	-	-	-	-	-	-	-	aac(6')-Iaa	-	-	-	-
N17-03258	PRJNA740259	SAMN19836158	SRR15049737	ftp.sra.ebi.ac.uk/vol1/fastq/SRR150/037/SRR15049737/SRR15049737_1.fastq.gz;ftp.sra.ebi.ac.uk/vol1/fastq/SRR150/037/SRR15049737/SRR15049737_2.fastq.gz	-	-	-	-	this study	292	-	-	26	1459357	4803973	Salmonella enterica	2015	Canada	Food	ESBL	blaCTX-M-1	Aminoglycoside	-	-	-	-	-	-	-	-	-	-	-	-	-	-	-	-	-	-	-	-	-	-	aac(6')-Iaa	-	-	-	-
N17-03259	PRJNA740259	SAMN19836159	SRR15049732	ftp.sra.ebi.ac.uk/vol1/fastq/SRR150/032/SRR15049732/SRR15049732_1.fastq.gz;ftp.sra.ebi.ac.uk/vol1/fastq/SRR150/032/SRR15049732/SRR15049732_2.fastq.gz	-	-	-	-	this study	40	-	-	62	932310	4930585	Salmonella enterica	2016	Canada	Pig	ESBL	blaSHV-12	Aminoglycoside	Sulfonamide	Tetracycline	-	Diaminopyrimidines	-	-	-	-	-	-	Fosfomycin	-	-	-	-	-	-	-	-	-	-	-	aac(6')-Iaa	-	-	-	-
N17-03260	PRJNA740259	SAMN19836160	SRR15049739	ftp.sra.ebi.ac.uk/vol1/fastq/SRR150/039/SRR15049739/SRR15049739_1.fastq.gz;ftp.sra.ebi.ac.uk/vol1/fastq/SRR150/039/SRR15049739/SRR15049739_2.fastq.gz	-	-	-	-	this study	15	-	-	37	863725	4909007	Salmonella enterica	2015	Canada	Chicken	ESBL	blaSHV-12	Aminoglycoside	-	Tetracycline	-	-	-	-	-	-	-	-	Fosfomycin	-	-	-	-	-	-	-	-	-	-	-	aac(6')-Iaa	-	-	-	-
N17-03261	PRJNA740259	SAMN19836161	SRR15049760	https://trace.ncbi.nlm.nih.gov/Traces/sra/?run=SRR15049760	-	-	-	-	this study	15	-	-	51	1321249	5142680	Salmonella enterica	2016	Canada	Cattle	AmpC_ESBL	blaCMY-2, blaSHV-12	Aminoglycoside	Sulfonamide	Tetracycline	Beta_lactam	Diaminopyrimidines	-	Phenicol	-	Quinolone_FQ	Colistin	-	Fosfomycin	-	-	-	-	-	-	-	-	-	-	-	aac(6')-Iaa	-	-	aac(6')-Ib3	-
N17-03262	PRJNA740259	SAMN19836162	SRR15049757	ftp.sra.ebi.ac.uk/vol1/fastq/SRR150/057/SRR15049757/SRR15049757_1.fastq.gz;ftp.sra.ebi.ac.uk/vol1/fastq/SRR150/057/SRR15049757/SRR15049757_2.fastq.gz	-	-	-	-	this study	15	-	-	50	492704	5129192	Salmonella enterica	2016	Canada	Cattle	AmpC_ESBL	blaCMY-2, blaSHV-12	Aminoglycoside	Sulfonamide	Tetracycline	Beta_lactam	Diaminopyrimidines	-	Phenicol	-	-	Colistin	-	Fosfomycin	-	-	-	-	-	-	-	-	-	-	-	aac(6')-Iaa	-	-	aac(6')-Ib3	-
N17-03263	PRJNA740259	SAMN19836163	SRR15049721	ftp.sra.ebi.ac.uk/vol1/fastq/SRR150/021/SRR15049721/SRR15049721_1.fastq.gz;ftp.sra.ebi.ac.uk/vol1/fastq/SRR150/021/SRR15049721/SRR15049721_2.fastq.gz	-	-	-	-	this study	15	-	-	44	600212	5133295	Salmonella enterica	2016	Canada	Cattle	AmpC_ESBL	blaCMY-2, blaSHV-12	Aminoglycoside	Sulfonamide	Tetracycline	Beta_lactam	-	-	Phenicol	-	-	Colistin	-	Fosfomycin	-	-	-	-	-	-	-	-	-	-	-	aac(6')-Iaa	-	-	aac(6')-Ib3	-
N17-03264	PRJNA740259	SAMN19836164	SRR15049743	ftp.sra.ebi.ac.uk/vol1/fastq/SRR150/043/SRR15049743/SRR15049743_1.fastq.gz;ftp.sra.ebi.ac.uk/vol1/fastq/SRR150/043/SRR15049743/SRR15049743_2.fastq.gz	-	-	-	-	this study	15	-	-	48	1022115	5144222	Salmonella enterica	2016	Canada	Cattle	AmpC_ESBL	blaCMY-2, blaSHV-12	Aminoglycoside	Sulfonamide	Tetracycline	Beta_lactam	Diaminopyrimidines	-	Phenicol	-	Quinolone_FQ	Colistin	-	Fosfomycin	-	-	-	-	-	-	-	-	-	-	-	aac(6')-Iaa	-	-	aac(6')-Ib3	-
N17-03265	PRJNA740259	SAMN19836165	SRR15049731	ftp.sra.ebi.ac.uk/vol1/fastq/SRR150/031/SRR15049731/SRR15049731_1.fastq.gz;ftp.sra.ebi.ac.uk/vol1/fastq/SRR150/031/SRR15049731/SRR15049731_2.fastq.gz	-	-	-	-	this study	13	-	-	67	351429	4905960	Salmonella enterica	2016	Canada	Turkey	ESBL	blaSHV-12	Aminoglycoside	Sulfonamide	Tetracycline	-	-	-	-	-	-	-	-	Fosfomycin	-	-	-	-	-	-	-	-	-	aac(3)-IVa	-	aac(6')-Iaa	-	-	-	-
N17-03270	PRJEB50837	SAMEA12943604	ERR8650977	ftp.sra.ebi.ac.uk/vol1/fastq/ERR865/007/ERR8650977/ERR8650977_1.fastq.gz;ftp.sra.ebi.ac.uk/vol1/fastq/ERR865/007/ERR8650977/ERR8650977_2.fastq.gz	-	-	-	-	this study	57	E	fimH27	161	263400	5656449	Escherichia coli	2012	Canada	Chicken	ESBL	blaCTX-M-1	Aminoglycoside	Sulfonamide	Tetracycline	-	-	-	-	-	-	-	-	-	-	-	-	-	-	-	-	-	-	aac(3)-IVa	-	-	-	-	-	-
N17-03271	PRJEB50837	SAMEA12943605	ERR8650978	ftp.sra.ebi.ac.uk/vol1/fastq/ERR865/008/ERR8650978/ERR8650978_1.fastq.gz;ftp.sra.ebi.ac.uk/vol1/fastq/ERR865/008/ERR8650978/ERR8650978_2.fastq.gz	-	-	-	-	this study	117	G	fimH97	93	398887	5294532	Escherichia coli	2015	Canada	Chicken	ESBL	blaTEM-15	Aminoglycoside	Sulfonamide	-	-	-	-	-	-	-	-	-	-	-	-	gyrA.S83L	-	-	-	-	-	-	aac(3)-IVa	-	-	-	-	-	-
N17-03272	PRJEB50837	SAMEA12943606	ERR8650979	ftp.sra.ebi.ac.uk/vol1/fastq/ERR865/009/ERR8650979/ERR8650979_1.fastq.gz;ftp.sra.ebi.ac.uk/vol1/fastq/ERR865/009/ERR8650979/ERR8650979_2.fastq.gz	-	-	-	-	this study	46	A	fimH34	106	559560	4906513	Escherichia coli	2015	Canada	Chicken	ESBL	blaCTX-M-1	-	-	-	-	-	-	-	-	-	-	-	-	-	-	-	-	-	-	-	-	-	-	-	-	-	-	-	-
N17-03273	PRJEB50837	SAMEA12943607	ERR8650980	ftp.sra.ebi.ac.uk/vol1/fastq/ERR865/000/ERR8650980/ERR8650980_1.fastq.gz;ftp.sra.ebi.ac.uk/vol1/fastq/ERR865/000/ERR8650980/ERR8650980_2.fastq.gz	-	-	-	-	this study	58	B1	fimH31	130	567794	5229102	Escherichia coli	2015	Canada	Chicken	AmpC_ESBL	blaCMY-2, blaSHV-12	Aminoglycoside	Sulfonamide	Tetracycline	Beta_lactam	-	-	-	-	-	-	-	-	-	-	-	-	-	-	-	-	-	aac(3)-IVa	-	-	-	-	-	-
N17-03275	PRJEB50837	SAMEA12943608	ERR8650981	ftp.sra.ebi.ac.uk/vol1/fastq/ERR865/001/ERR8650981/ERR8650981_1.fastq.gz;ftp.sra.ebi.ac.uk/vol1/fastq/ERR865/001/ERR8650981/ERR8650981_2.fastq.gz	-	-	-	-	this study	48	A	fimH392	134	279753	4923003	Escherichia coli	2016	Canada	Chicken	ESBL	blaSHV-12	Aminoglycoside	Sulfonamide	Tetracycline	-	-	-	-	-	-	-	-	-	-	-	-	-	-	-	-	-	-	aac(3)-IVa	-	-	-	-	-	-
N17-03276	PRJEB50837	SAMEA12943609	ERR8650982	ftp.sra.ebi.ac.uk/vol1/fastq/ERR865/002/ERR8650982/ERR8650982_1.fastq.gz;ftp.sra.ebi.ac.uk/vol1/fastq/ERR865/002/ERR8650982/ERR8650982_2.fastq.gz	-	-	-	-	this study	3580	B1	fimH32	71	437463	5114154	Escherichia coli	2016	Canada	Chicken	ESBL	blaCTX-M-1	Aminoglycoside	Sulfonamide	Tetracycline	-	-	-	-	-	-	-	-	-	-	-	-	-	-	-	-	-	-	-	-	-	-	-	-	-
N17-03277	PRJEB50837	SAMEA12943610	ERR8650983	ftp.sra.ebi.ac.uk/vol1/fastq/ERR865/003/ERR8650983/ERR8650983_1.fastq.gz;ftp.sra.ebi.ac.uk/vol1/fastq/ERR865/003/ERR8650983/ERR8650983_2.fastq.gz	-	-	-	-	this study	155	B1	fimH32	125	365544	4944876	Escherichia coli	2016	Canada	Chicken	ESBL	blaSHV-12	Aminoglycoside	Sulfonamide	Tetracycline	-	-	-	-	-	-	-	-	-	-	-	-	-	-	-	-	-	-	aac(3)-IVa	-	-	-	-	-	-
N17-03278	PRJEB50837	SAMEA12943611	ERR8650984	ftp.sra.ebi.ac.uk/vol1/fastq/ERR865/004/ERR8650984/ERR8650984_1.fastq.gz;ftp.sra.ebi.ac.uk/vol1/fastq/ERR865/004/ERR8650984/ERR8650984_2.fastq.gz	-	-	-	-	this study	155	B1	fimH121	103	392068	5170495	Escherichia coli	2016	Canada	Chicken	ESBL	blaSHV-12	Aminoglycoside	Sulfonamide	Tetracycline	-	-	-	-	-	-	-	-	-	-	-	-	-	-	-	-	-	-	aac(3)-IVa	-	-	-	-	-	-
N17-03279	PRJEB50837	SAMEA12943612	ERR8650985	ftp.sra.ebi.ac.uk/vol1/fastq/ERR865/005/ERR8650985/ERR8650985_1.fastq.gz;ftp.sra.ebi.ac.uk/vol1/fastq/ERR865/005/ERR8650985/ERR8650985_2.fastq.gz	-	-	-	-	this study	69	D	fimH27	65	435448	5088849	Escherichia coli	2016	Canada	Pig	ESBL	blaCTX-M-1	-	Sulfonamide	Tetracycline	-	-	-	-	-	-	-	-	-	-	-	-	-	-	-	-	-	-	-	-	-	-	-	-	-
N17-03280	PRJEB50837	SAMEA12943613	ERR8650986	ftp.sra.ebi.ac.uk/vol1/fastq/ERR865/006/ERR8650986/ERR8650986_1.fastq.gz;ftp.sra.ebi.ac.uk/vol1/fastq/ERR865/006/ERR8650986/ERR8650986_2.fastq.gz	-	-	-	-	this study	8594	A	-	192	216094	5192853	Escherichia coli	2017	Canada	Chicken	ESBL	blaSHV-12	Aminoglycoside	Sulfonamide	Tetracycline	-	Diaminopyrimidines	-	-	-	-	-	-	-	-	-	-	-	-	-	-	-	-	-	-	-	-	-	-	-
N17-03281	PRJEB50837	SAMEA12943614	ERR8650987	ftp.sra.ebi.ac.uk/vol1/fastq/ERR865/007/ERR8650987/ERR8650987_1.fastq.gz;ftp.sra.ebi.ac.uk/vol1/fastq/ERR865/007/ERR8650987/ERR8650987_2.fastq.gz	-	-	-	-	this study	1079	B1	fimH32	88	375767	5140866	Escherichia coli	2017	Canada	Pig	ESBL	blaCTX-M-1	Aminoglycoside	Sulfonamide	Tetracycline	Beta_lactam	-	-	-	-	-	-	-	-	-	-	-	-	-	-	-	-	-	-	-	-	-	-	-	-
N17-03283	PRJEB50837	SAMEA12943615	ERR8650988	ftp.sra.ebi.ac.uk/vol1/fastq/ERR865/008/ERR8650988/ERR8650988_1.fastq.gz;ftp.sra.ebi.ac.uk/vol1/fastq/ERR865/008/ERR8650988/ERR8650988_2.fastq.gz	-	-	-	-	this study	1137	A	fimH54	266	478621	5069273	Escherichia coli	2013	Canada	Food	AmpC_ESBL	blaCMY-2, blaSHV-12	Aminoglycoside	Sulfonamide	Tetracycline	-	-	-	-	-	-	-	-	-	-	-	-	-	-	-	-	-	-	aac(3)-IVa	-	-	-	-	-	-
N17-03284	PRJEB50837	SAMEA12943616	ERR8650989	ftp.sra.ebi.ac.uk/vol1/fastq/ERR865/009/ERR8650989/ERR8650989_1.fastq.gz;ftp.sra.ebi.ac.uk/vol1/fastq/ERR865/009/ERR8650989/ERR8650989_2.fastq.gz	-	-	-	-	this study	1844	B1	fimH38	58	479665	5023733	Escherichia coli	2013	Canada	Food	AmpC_ESBL	blaCMY-2, blaSHV-12	Aminoglycoside	Sulfonamide	Tetracycline	-	-	-	-	-	-	-	-	-	-	-	-	-	-	-	-	-	-	aac(3)-IVa	-	-	-	-	-	-
N17-03285	PRJEB50837	SAMEA12943617	ERR8650990	ftp.sra.ebi.ac.uk/vol1/fastq/ERR865/000/ERR8650990/ERR8650990_1.fastq.gz;ftp.sra.ebi.ac.uk/vol1/fastq/ERR865/000/ERR8650990/ERR8650990_2.fastq.gz	-	-	-	-	this study	2732	D	fimH577	95	374076	5258882	Escherichia coli	2014	Canada	Food	AmpC_ESBL	blaCMY-2, blaSHV-12	Aminoglycoside	Sulfonamide	Tetracycline	Beta_lactam	-	-	-	-	-	-	-	-	-	-	-	-	-	-	-	-	-	aac(3)-IVa	-	-	-	-	-	-
N17-03286	PRJEB50837	SAMEA12943618	ERR8650991	ftp.sra.ebi.ac.uk/vol1/fastq/ERR865/001/ERR8650991/ERR8650991_1.fastq.gz;ftp.sra.ebi.ac.uk/vol1/fastq/ERR865/001/ERR8650991/ERR8650991_2.fastq.gz	-	-	-	-	this study	349	D	fimH26	113	389912	5319068	Escherichia coli	2015	Canada	Food	ESBL	blaCTX-M-1	-	Sulfonamide	Tetracycline	-	-	-	-	-	-	-	-	-	-	-	-	-	-	-	-	-	-	-	-	-	-	-	-	-
N17-03287	PRJEB50837	SAMEA12943619	ERR8650992	ftp.sra.ebi.ac.uk/vol1/fastq/ERR865/002/ERR8650992/ERR8650992_1.fastq.gz;ftp.sra.ebi.ac.uk/vol1/fastq/ERR865/002/ERR8650992/ERR8650992_2.fastq.gz	-	-	-	-	this study	117	G	fimH97	88	437513	5081289	Escherichia coli	2015	Canada	Food	ESBL	blaCTX-M-1	-	Sulfonamide	Tetracycline	-	-	-	-	-	-	-	-	-	-	-	-	-	-	-	-	-	-	-	-	-	-	-	-	-
N17-03288	PRJEB50837	SAMEA12943620	ERR8650993	ftp.sra.ebi.ac.uk/vol1/fastq/ERR865/003/ERR8650993/ERR8650993_1.fastq.gz;ftp.sra.ebi.ac.uk/vol1/fastq/ERR865/003/ERR8650993/ERR8650993_2.fastq.gz	-	-	-	-	this study	57	E	fimH27	138	250823	5609356	Escherichia coli	2015	Canada	Food	ESBL	blaCTX-M-1	Aminoglycoside	Sulfonamide	Tetracycline	-	-	-	-	-	-	-	-	-	-	-	-	-	-	-	-	-	-	aac(3)-IVa	-	-	-	-	-	-
N17-03289	PRJEB50837	SAMEA12943621	ERR8650994	ftp.sra.ebi.ac.uk/vol1/fastq/ERR865/004/ERR8650994/ERR8650994_1.fastq.gz;ftp.sra.ebi.ac.uk/vol1/fastq/ERR865/004/ERR8650994/ERR8650994_2.fastq.gz	-	-	-	-	this study	212	B1	fimH38	69	430217	4955812	Escherichia coli	2015	Canada	Food	AmpC_ESBL	blaCMY-2, blaSHV-12	Aminoglycoside	Sulfonamide	Tetracycline	-	-	-	-	-	-	-	-	-	-	-	-	-	-	-	-	-	-	aac(3)-IVa	-	-	-	-	-	-
N17-03290	PRJEB50837	SAMEA12943622	ERR8650995	ftp.sra.ebi.ac.uk/vol1/fastq/ERR865/005/ERR8650995/ERR8650995_1.fastq.gz;ftp.sra.ebi.ac.uk/vol1/fastq/ERR865/005/ERR8650995/ERR8650995_2.fastq.gz	-	-	-	-	this study	226	A	fimH1436	116	246071	5136101	Escherichia coli	2015	Canada	Food	ESBL	blaSHV-12	Aminoglycoside	Sulfonamide	Tetracycline	-	Diaminopyrimidines	-	-	-	-	-	-	-	-	-	-	-	-	-	-	-	-	-	-	-	-	-	-	-
N17-03291	PRJEB50837	SAMEA12943623	ERR8650996	ftp.sra.ebi.ac.uk/vol1/fastq/ERR865/006/ERR8650996/ERR8650996_1.fastq.gz;ftp.sra.ebi.ac.uk/vol1/fastq/ERR865/006/ERR8650996/ERR8650996_2.fastq.gz	-	-	-	-	this study	48	A	fimH400	144	282251	4895846	Escherichia coli	2016	Canada	Food	ESBL	blaSHV-12	Aminoglycoside	Sulfonamide	Tetracycline	-	-	-	-	-	-	-	-	-	-	-	-	-	-	-	-	-	-	aac(3)-IVa	-	-	-	-	-	-
N17-03292	PRJEB50837	SAMEA12943624	ERR8650997	ftp.sra.ebi.ac.uk/vol1/fastq/ERR865/007/ERR8650997/ERR8650997_1.fastq.gz;ftp.sra.ebi.ac.uk/vol1/fastq/ERR865/007/ERR8650997/ERR8650997_2.fastq.gz	-	-	-	-	this study	1137	A	fimH54	105	286649	4899060	Escherichia coli	2016	Canada	Food	ESBL	blaSHV-12	Aminoglycoside	Sulfonamide	Tetracycline	-	-	-	-	-	-	-	-	-	-	-	-	-	-	-	-	-	-	aac(3)-IVa	-	-	-	-	-	-
N17-03293	PRJEB50837	SAMEA12943625	ERR8650998	ftp.sra.ebi.ac.uk/vol1/fastq/ERR865/008/ERR8650998/ERR8650998_1.fastq.gz;ftp.sra.ebi.ac.uk/vol1/fastq/ERR865/008/ERR8650998/ERR8650998_2.fastq.gz	-	-	-	-	this study	1730	B1	fimH32	82	466094	5185212	Escherichia coli	2016	Canada	Food	ESBL	blaSHV-12	Aminoglycoside	Sulfonamide	Tetracycline	-	Diaminopyrimidines	-	-	-	-	-	-	-	-	-	-	-	-	-	-	-	-	-	-	-	-	-	-	-
N17-03294	PRJEB50837	SAMEA12943626	ERR8650999	ftp.sra.ebi.ac.uk/vol1/fastq/ERR865/009/ERR8650999/ERR8650999_1.fastq.gz;ftp.sra.ebi.ac.uk/vol1/fastq/ERR865/009/ERR8650999/ERR8650999_2.fastq.gz	-	-	-	-	this study	206	A	-	198	213223	5100265	Escherichia coli	2016	Canada	Food	ESBL	blaSHV-12	Aminoglycoside	Sulfonamide	Tetracycline	-	-	-	-	-	-	-	-	-	-	-	-	-	-	-	-	-	-	aac(3)-IVa	-	-	-	-	-	-
N17-03295	PRJEB50837	SAMEA12943627	ERR8651000	ftp.sra.ebi.ac.uk/vol1/fastq/ERR865/000/ERR8651000/ERR8651000_1.fastq.gz;ftp.sra.ebi.ac.uk/vol1/fastq/ERR865/000/ERR8651000/ERR8651000_2.fastq.gz	-	-	-	-	this study	1730	B1	fimH32	115	425816	5185757	Escherichia coli	2016	Canada	Food	ESBL	blaCTX-M-65	Aminoglycoside	Sulfonamide	Tetracycline	-	Diaminopyrimidines	-	Phenicol	-	Quinolone_FQ	-	-	Fosfomycin	-	-	-	-	-	-	-	-	aac(3)-IV	-	-	-	-	-	-	-
N17-03296	PRJEB50837	SAMEA12943628	ERR8651001	ftp.sra.ebi.ac.uk/vol1/fastq/ERR865/001/ERR8651001/ERR8651001_1.fastq.gz;ftp.sra.ebi.ac.uk/vol1/fastq/ERR865/001/ERR8651001/ERR8651001_2.fastq.gz	-	-	-	-	this study	1137	A	fimH54	87	278411	4963098	Escherichia coli	2016	Canada	Food	ESBL	blaSHV-12	Aminoglycoside	Sulfonamide	Tetracycline	-	-	-	-	-	Quinolone_FQ	-	-	-	-	-	-	-	-	-	-	-	-	aac(3)-IVa	-	-	-	-	-	-
N17-03297	PRJEB50837	SAMEA12943629	ERR8651002	ftp.sra.ebi.ac.uk/vol1/fastq/ERR865/002/ERR8651002/ERR8651002_1.fastq.gz;ftp.sra.ebi.ac.uk/vol1/fastq/ERR865/002/ERR8651002/ERR8651002_2.fastq.gz	-	-	-	-	this study	1147	B1	fimH25	87	576375	5048549	Escherichia coli	2016	Canada	Food	ESBL	blaSHV-12	Aminoglycoside	Sulfonamide	Tetracycline	-	Diaminopyrimidines	-	-	-	-	-	-	-	-	-	gyrA.S83L	-	-	-	-	-	-	aac(3)-IVa	-	-	-	-	-	-
N17-03298	PRJEB50837	SAMEA12943630	ERR8651003	ftp.sra.ebi.ac.uk/vol1/fastq/ERR865/003/ERR8651003/ERR8651003_1.fastq.gz;ftp.sra.ebi.ac.uk/vol1/fastq/ERR865/003/ERR8651003/ERR8651003_2.fastq.gz	-	-	-	-	this study	1730	B1	fimH32	86	408180	5184507	Escherichia coli	2016	Canada	Food	ESBL	blaSHV-12	Aminoglycoside	Sulfonamide	Tetracycline	-	Diaminopyrimidines	-	-	-	-	-	-	-	-	-	-	-	-	-	-	-	-	-	-	-	-	-	-	-
N17-03299	PRJEB50837	SAMEA12943631	ERR8651004	ftp.sra.ebi.ac.uk/vol1/fastq/ERR865/004/ERR8651004/ERR8651004_1.fastq.gz;ftp.sra.ebi.ac.uk/vol1/fastq/ERR865/004/ERR8651004/ERR8651004_2.fastq.gz	-	-	-	-	this study	1730	B1	fimH32	130	329312	5097257	Escherichia coli	2016	Canada	Food	ESBL	blaSHV-12	Aminoglycoside	Sulfonamide	Tetracycline	-	Diaminopyrimidines	-	-	-	-	-	-	-	-	-	-	-	-	-	-	-	-	-	-	-	-	-	-	-
N17-03300	PRJEB50837	SAMEA12943632	ERR8651005	ftp.sra.ebi.ac.uk/vol1/fastq/ERR865/005/ERR8651005/ERR8651005_1.fastq.gz;ftp.sra.ebi.ac.uk/vol1/fastq/ERR865/005/ERR8651005/ERR8651005_2.fastq.gz	-	-	-	-	this study	1674	F	fimH138	65	660723	5125273	Escherichia coli	2016	Canada	Food	ESBL	blaCTX-M-55	Aminoglycoside	Sulfonamide	Tetracycline	-	-	-	-	-	-	-	-	-	-	-	-	-	-	-	aac(3)-IIa	-	-	-	-	-	-	-	-	-
N17-03301	PRJEB50837	SAMEA12943633	ERR8651006	ftp.sra.ebi.ac.uk/vol1/fastq/ERR865/006/ERR8651006/ERR8651006_1.fastq.gz;ftp.sra.ebi.ac.uk/vol1/fastq/ERR865/006/ERR8651006/ERR8651006_2.fastq.gz	-	-	-	-	this study	2001	D	fimH218	80	686276	5027743	Escherichia coli	2016	Canada	Food	ESBL	blaSHV-12	Aminoglycoside	Sulfonamide	Tetracycline	-	Diaminopyrimidines	-	-	-	-	-	-	-	-	-	-	-	-	-	-	-	-	aac(3)-IVa	-	-	-	-	-	-
N17-03302	PRJEB50837	SAMEA12943634	ERR8651007	ftp.sra.ebi.ac.uk/vol1/fastq/ERR865/007/ERR8651007/ERR8651007_1.fastq.gz;ftp.sra.ebi.ac.uk/vol1/fastq/ERR865/007/ERR8651007/ERR8651007_2.fastq.gz	-	-	-	-	this study	155	B1	fimH121	98	304292	5206005	Escherichia coli	2016	Canada	Food	ESBL	blaSHV-12	Aminoglycoside	Sulfonamide	Tetracycline	Beta_lactam	-	-	-	-	-	-	-	-	-	-	-	-	-	-	-	-	-	aac(3)-IVa	-	-	-	-	-	-
N17-03303	PRJEB50837	SAMEA12943635	ERR8651008	ftp.sra.ebi.ac.uk/vol1/fastq/ERR865/008/ERR8651008/ERR8651008_1.fastq.gz;ftp.sra.ebi.ac.uk/vol1/fastq/ERR865/008/ERR8651008/ERR8651008_2.fastq.gz	-	-	-	-	this study	10	A	fimH54	130	377835	5066436	Escherichia coli	2016	Canada	Food	ESBL	blaSHV-12	Aminoglycoside	Sulfonamide	-	-	Diaminopyrimidines	-	-	-	-	-	-	-	-	-	-	-	-	-	-	-	-	-	-	-	-	-	-	-
N17-03304	PRJEB50837	SAMEA12943636	ERR8651009	ftp.sra.ebi.ac.uk/vol1/fastq/ERR865/009/ERR8651009/ERR8651009_1.fastq.gz;ftp.sra.ebi.ac.uk/vol1/fastq/ERR865/009/ERR8651009/ERR8651009_2.fastq.gz	-	-	-	-	this study	212	B1	fimH38	87	469653	5062834	Escherichia coli	2016	Canada	Food	ESBL	blaSHV-12	Aminoglycoside	Sulfonamide	Tetracycline	-	-	-	-	-	-	-	-	-	-	-	-	-	-	-	-	-	-	aac(3)-IVa	-	-	-	-	-	-
N17-03305	PRJEB50837	SAMEA12943637	ERR8651010	ftp.sra.ebi.ac.uk/vol1/fastq/ERR865/000/ERR8651010/ERR8651010_1.fastq.gz;ftp.sra.ebi.ac.uk/vol1/fastq/ERR865/000/ERR8651010/ERR8651010_2.fastq.gz	-	-	-	-	this study	7110	A	fimH34	105	218973	4579033	Escherichia coli	2016	Canada	Food	ESBL	blaCTX-M-27	-	-	Tetracycline	-	-	-	-	-	-	-	-	-	-	-	gyrA.S83L	-	-	-	-	-	-	-	-	-	-	-	-	-
N17-03306	PRJEB50837	SAMEA12943638	ERR8651011	ftp.sra.ebi.ac.uk/vol1/fastq/ERR865/001/ERR8651011/ERR8651011_1.fastq.gz;ftp.sra.ebi.ac.uk/vol1/fastq/ERR865/001/ERR8651011/ERR8651011_2.fastq.gz	-	-	-	-	this study	2001	D	fimH218	88	888520	5064185	Escherichia coli	2016	Canada	Food	ESBL	blaSHV-12	Aminoglycoside	Sulfonamide	Tetracycline	-	Diaminopyrimidines	-	-	-	-	-	-	-	-	-	-	-	-	-	-	-	-	aac(3)-IVa	-	-	-	-	-	-
N17-03307	PRJEB50837	SAMEA12943639	ERR8651012	ftp.sra.ebi.ac.uk/vol1/fastq/ERR865/002/ERR8651012/ERR8651012_1.fastq.gz;ftp.sra.ebi.ac.uk/vol1/fastq/ERR865/002/ERR8651012/ERR8651012_2.fastq.gz	-	-	-	-	this study	1485	F	fimH27	59	693060	5207593	Escherichia coli	2016	Canada	Food	AmpC	blaCMY-2	Aminoglycoside	Sulfonamide	Tetracycline	Beta_lactam	Diaminopyrimidines	-	-	-	Quinolone_FQ	-	-	-	-	-	-	-	-	-	-	-	-	-	-	-	-	-	-	-
N17-03308	PRJEB50837	SAMEA12943640	ERR8651013	ftp.sra.ebi.ac.uk/vol1/fastq/ERR865/003/ERR8651013/ERR8651013_1.fastq.gz;ftp.sra.ebi.ac.uk/vol1/fastq/ERR865/003/ERR8651013/ERR8651013_2.fastq.gz	-	-	-	-	this study	1730	B1	fimH32	70	408173	5114768	Escherichia coli	2016	Canada	Food	ESBL	blaSHV-12	Aminoglycoside	Sulfonamide	Tetracycline	-	Diaminopyrimidines	-	-	-	-	-	-	-	-	-	-	-	-	-	-	-	-	-	-	-	-	-	-	-
N17-03309	PRJEB50837	SAMEA12943641	ERR8651014	ftp.sra.ebi.ac.uk/vol1/fastq/ERR865/004/ERR8651014/ERR8651014_1.fastq.gz;ftp.sra.ebi.ac.uk/vol1/fastq/ERR865/004/ERR8651014/ERR8651014_2.fastq.gz	-	-	-	-	this study	48	A	fimH400	130	282250	4860737	Escherichia coli	2016	Canada	Food	ESBL	blaSHV-12	Aminoglycoside	Sulfonamide	Tetracycline	-	-	-	-	-	-	-	-	-	-	-	-	-	-	-	-	-	-	aac(3)-IVa	-	-	-	-	-	-
N17-03310	PRJEB50837	SAMEA12943642	ERR8651015	ftp.sra.ebi.ac.uk/vol1/fastq/ERR865/005/ERR8651015/ERR8651015_1.fastq.gz;ftp.sra.ebi.ac.uk/vol1/fastq/ERR865/005/ERR8651015/ERR8651015_2.fastq.gz	-	-	-	-	this study	297	B1	fimH38	76	384182	5103111	Escherichia coli	2017	Canada	Food	ESBL	blaCTX-M-1	-	Sulfonamide	Tetracycline	-	-	-	-	-	-	-	-	-	-	-	-	-	-	-	-	-	-	-	-	-	-	-	-	-
N17-03311	PRJEB50837	SAMEA12943643	ERR8651016	ftp.sra.ebi.ac.uk/vol1/fastq/ERR865/006/ERR8651016/ERR8651016_1.fastq.gz;ftp.sra.ebi.ac.uk/vol1/fastq/ERR865/006/ERR8651016/ERR8651016_2.fastq.gz	-	-	-	-	this study	362	D	fimH96	88	384939	5107663	Escherichia coli	2017	Canada	Food	ESBL	blaSHV-12	Aminoglycoside	Sulfonamide	Tetracycline	-	-	-	-	-	-	-	-	-	-	-	gyrA.S83L	-	-	-	-	-	-	aac(3)-IVa	-	-	-	-	-	-
N17-03312	PRJEB50837	SAMEA12943644	ERR8651017	ftp.sra.ebi.ac.uk/vol1/fastq/ERR865/007/ERR8651017/ERR8651017_1.fastq.gz;ftp.sra.ebi.ac.uk/vol1/fastq/ERR865/007/ERR8651017/ERR8651017_2.fastq.gz	-	-	-	-	this study	212	B1	fimH38	88	471104	5097289	Escherichia coli	2017	Canada	Food	ESBL	blaSHV-12	Aminoglycoside	Sulfonamide	Tetracycline	-	-	-	-	-	-	-	-	-	-	-	-	-	-	-	-	-	-	aac(3)-IVa	-	-	-	-	-	-
N17-03313	PRJEB50837	SAMEA12943645	ERR8651018	ftp.sra.ebi.ac.uk/vol1/fastq/ERR865/008/ERR8651018/ERR8651018_1.fastq.gz;ftp.sra.ebi.ac.uk/vol1/fastq/ERR865/008/ERR8651018/ERR8651018_2.fastq.gz	-	-	-	-	this study	362	D	fimH96	113	361805	5246377	Escherichia coli	2017	Canada	Food	ESBL	blaSHV-12	Aminoglycoside	Sulfonamide	Tetracycline	-	-	-	-	-	-	-	-	-	-	-	-	-	-	-	-	-	-	aac(3)-IVa	-	-	-	-	-	-
N17-03314	PRJEB50837	SAMEA12943646	ERR8651019	ftp.sra.ebi.ac.uk/vol1/fastq/ERR865/009/ERR8651019/ERR8651019_1.fastq.gz;ftp.sra.ebi.ac.uk/vol1/fastq/ERR865/009/ERR8651019/ERR8651019_2.fastq.gz	-	-	-	-	this study	6206	B1	fimH38	100	304850	5117048	Escherichia coli	2017	Canada	Food	-	-	Aminoglycoside	Sulfonamide	Tetracycline	Beta_lactam	-	-	-	-	-	-	-	-	-	-	gyrA.S83L	-	-	-	-	-	-	aac(3)-IVa	-	-	-	-	-	-
N17-03315	PRJEB50837	SAMEA12943647	ERR8651020	ftp.sra.ebi.ac.uk/vol1/fastq/ERR865/000/ERR8651020/ERR8651020_1.fastq.gz;ftp.sra.ebi.ac.uk/vol1/fastq/ERR865/000/ERR8651020/ERR8651020_2.fastq.gz	-	-	-	-	this study	75	B1	fimH35	137	327298	5152881	Escherichia coli	2017	Canada	Food	-	-	Aminoglycoside	Sulfonamide	Tetracycline	Beta_lactam	Diaminopyrimidines	-	-	-	-	-	-	-	-	-	-	-	-	-	-	-	-	-	-	-	-	-	-	-
N17-03316	PRJEB50837	SAMEA12943648	ERR8651021	ftp.sra.ebi.ac.uk/vol1/fastq/ERR865/001/ERR8651021/ERR8651021_1.fastq.gz;ftp.sra.ebi.ac.uk/vol1/fastq/ERR865/001/ERR8651021/ERR8651021_2.fastq.gz	-	-	-	-	this study	141	B2	fimH5	59	510801	5135825	Escherichia coli	2017	Canada	Food	ESBL	blaSHV-12	Aminoglycoside	-	-	-	-	-	-	-	-	-	-	-	-	-	gyrA.S83L	-	-	-	-	-	-	-	-	-	-	-	-	-
N17-03317	PRJEB50837	SAMEA12943649	ERR8651022	ftp.sra.ebi.ac.uk/vol1/fastq/ERR865/002/ERR8651022/ERR8651022_1.fastq.gz;ftp.sra.ebi.ac.uk/vol1/fastq/ERR865/002/ERR8651022/ERR8651022_2.fastq.gz	-	-	-	-	this study	3006	A	fimH24	284	265579	5042489	Escherichia coli	2017	Canada	Food	ESBL	blaSHV-12	Aminoglycoside	Sulfonamide	Tetracycline	-	-	-	-	-	-	-	-	-	-	-	-	-	-	-	-	-	-	aac(3)-IVa	-	-	-	-	-	-
N17-03318	PRJEB50837	SAMEA12943650	ERR8651023	ftp.sra.ebi.ac.uk/vol1/fastq/ERR865/003/ERR8651023/ERR8651023_1.fastq.gz;ftp.sra.ebi.ac.uk/vol1/fastq/ERR865/003/ERR8651023/ERR8651023_2.fastq.gz	-	-	-	-	this study	212	B1	fimH38	77	504639	5036238	Escherichia coli	2017	Canada	Food	ESBL	blaSHV-12	Aminoglycoside	Sulfonamide	Tetracycline	-	-	-	-	-	-	-	-	-	-	-	-	-	-	-	-	-	-	aac(3)-IVa	-	-	-	-	-	-
N17-03319	PRJEB50837	SAMEA12943651	ERR8651024	ftp.sra.ebi.ac.uk/vol1/fastq/ERR865/004/ERR8651024/ERR8651024_1.fastq.gz;ftp.sra.ebi.ac.uk/vol1/fastq/ERR865/004/ERR8651024/ERR8651024_2.fastq.gz	-	-	-	-	this study	3006	A	fimH24	307	241660	5060538	Escherichia coli	2017	Canada	Food	ESBL	blaSHV-12	Aminoglycoside	Sulfonamide	Tetracycline	-	-	-	-	-	-	-	-	-	-	-	-	-	-	-	-	-	-	aac(3)-IVa	-	-	-	-	-	-
N17-03320	PRJEB50837	SAMEA12943652	ERR8651025	ftp.sra.ebi.ac.uk/vol1/fastq/ERR865/005/ERR8651025/ERR8651025_1.fastq.gz;ftp.sra.ebi.ac.uk/vol1/fastq/ERR865/005/ERR8651025/ERR8651025_2.fastq.gz	-	-	-	-	this study	48	A	fimH400	139	503679	4830948	Escherichia coli	2017	Canada	Food	ESBL	blaSHV-12	Aminoglycoside	Sulfonamide	-	-	-	-	-	-	-	-	-	-	-	-	-	-	-	-	-	-	-	aac(3)-IVa	-	-	-	-	-	-
N17-03321	PRJEB50837	SAMEA12943653	ERR8651026	ftp.sra.ebi.ac.uk/vol1/fastq/ERR865/006/ERR8651026/ERR8651026_1.fastq.gz;ftp.sra.ebi.ac.uk/vol1/fastq/ERR865/006/ERR8651026/ERR8651026_2.fastq.gz	-	-	-	-	this study	2722	B1	fimH38	74	326416	5316328	Escherichia coli	2017	Canada	Food	ESBL	blaSHV-12	Aminoglycoside	Sulfonamide	Tetracycline	-	Diaminopyrimidines	-	-	-	-	-	-	-	-	-	-	-	-	-	-	-	-	-	-	-	-	-	-	-
N17-03322	PRJEB50837	SAMEA12943654	ERR8651027	ftp.sra.ebi.ac.uk/vol1/fastq/ERR865/007/ERR8651027/ERR8651027_1.fastq.gz;ftp.sra.ebi.ac.uk/vol1/fastq/ERR865/007/ERR8651027/ERR8651027_2.fastq.gz	-	-	-	-	this study	1718	A	fimH1324	45	558131	4882858	Escherichia coli	2017	Canada	Food	ESBL	blaSHV-12	Aminoglycoside	Sulfonamide	Tetracycline	-	-	-	-	-	-	-	-	-	-	-	gyrA.S83L	-	-	-	-	-	-	aac(3)-IVa	-	-	-	-	-	-
N17-03323	PRJEB50837	SAMEA12943655	ERR8651028	ftp.sra.ebi.ac.uk/vol1/fastq/ERR865/008/ERR8651028/ERR8651028_1.fastq.gz;ftp.sra.ebi.ac.uk/vol1/fastq/ERR865/008/ERR8651028/ERR8651028_2.fastq.gz	-	-	-	-	this study	2787	B1	fimH86	73	402481	5206468	Escherichia coli	2017	Canada	Food	ESBL	blaSHV-12	Aminoglycoside	Sulfonamide	Tetracycline	-	-	-	-	-	-	-	-	-	-	-	-	-	-	-	-	-	-	aac(3)-IVa	-	-	-	-	-	-
N17-03324	PRJEB50837	SAMEA12943656	ERR8651029	ftp.sra.ebi.ac.uk/vol1/fastq/ERR865/009/ERR8651029/ERR8651029_1.fastq.gz;ftp.sra.ebi.ac.uk/vol1/fastq/ERR865/009/ERR8651029/ERR8651029_2.fastq.gz	-	-	-	-	this study	1718	A	fimH1324	48	405877	4834616	Escherichia coli	2017	Canada	Food	ESBL	blaSHV-12	Aminoglycoside	Sulfonamide	Tetracycline	-	-	-	-	-	-	-	-	-	-	-	-	-	-	-	-	-	-	aac(3)-IVa	-	-	-	-	-	-
N17-03325	PRJEB50837	SAMEA12943657	ERR8651030	ftp.sra.ebi.ac.uk/vol1/fastq/ERR865/000/ERR8651030/ERR8651030_1.fastq.gz;ftp.sra.ebi.ac.uk/vol1/fastq/ERR865/000/ERR8651030/ERR8651030_2.fastq.gz	-	-	-	-	this study	5502	A	fimH27	137	294579	5000110	Escherichia coli	2012	Canada	Pig	-	-	Aminoglycoside	-	Tetracycline	Beta_lactam	-	-	-	-	-	-	-	-	-	-	-	-	-	-	-	-	-	-	-	-	-	-	-	-
N17-03326	PRJEB50837	SAMEA12943658	ERR8651031	ftp.sra.ebi.ac.uk/vol1/fastq/ERR865/001/ERR8651031/ERR8651031_1.fastq.gz;ftp.sra.ebi.ac.uk/vol1/fastq/ERR865/001/ERR8651031/ERR8651031_2.fastq.gz	-	-	-	-	this study	1665	B1	fimH31	52	746603	4814315	Escherichia coli	2015	Canada	Pig	ESBL	blaCTX-M-1	-	Sulfonamide	Tetracycline	-	-	-	-	-	-	-	-	-	-	-	-	-	-	-	-	-	-	-	-	-	-	-	-	-
N17-03327	PRJEB50837	SAMEA12943659	ERR8651032	ftp.sra.ebi.ac.uk/vol1/fastq/ERR865/002/ERR8651032/ERR8651032_1.fastq.gz;ftp.sra.ebi.ac.uk/vol1/fastq/ERR865/002/ERR8651032/ERR8651032_2.fastq.gz	-	-	-	-	this study	398	A	fimH54	80	412139	4934736	Escherichia coli	2016	Canada	Pig	ESBL	blaCTX-M-1	-	Sulfonamide	Tetracycline	-	-	-	-	-	-	-	-	-	-	-	-	-	-	-	-	-	-	-	-	-	-	-	-	-
N17-03328	PRJEB50837	SAMEA12943660	ERR8651033	ftp.sra.ebi.ac.uk/vol1/fastq/ERR865/003/ERR8651033/ERR8651033_1.fastq.gz;ftp.sra.ebi.ac.uk/vol1/fastq/ERR865/003/ERR8651033/ERR8651033_2.fastq.gz	-	-	-	-	this study	398	A	fimH54	100	305209	4964132	Escherichia coli	2016	Canada	Pig	ESBL	blaCTX-M-1	-	Sulfonamide	Tetracycline	-	-	-	-	-	-	-	-	-	-	-	-	-	-	-	-	-	-	-	-	-	-	-	-	-
N17-03329	PRJEB50837	SAMEA12943661	ERR8651034	ftp.sra.ebi.ac.uk/vol1/fastq/ERR865/004/ERR8651034/ERR8651034_1.fastq.gz;ftp.sra.ebi.ac.uk/vol1/fastq/ERR865/004/ERR8651034/ERR8651034_2.fastq.gz	-	-	-	-	this study	10	A	fimH54	195	201776	5098304	Escherichia coli	2016	Canada	Pig	ESBL	blaCTX-M-1	Aminoglycoside	Sulfonamide	Tetracycline	-	Diaminopyrimidines	-	-	-	-	-	-	-	-	-	-	-	-	-	-	-	-	-	-	-	-	-	-	-
N17-03330	PRJEB50837	SAMEA12943662	ERR8651035	ftp.sra.ebi.ac.uk/vol1/fastq/ERR865/005/ERR8651035/ERR8651035_1.fastq.gz;ftp.sra.ebi.ac.uk/vol1/fastq/ERR865/005/ERR8651035/ERR8651035_2.fastq.gz	-	-	-	-	this study	1049	B1	fimH32	129	307318	5176473	Escherichia coli	2013	Canada	Chicken	AmpC_ESBL	blaCMY-2, blaCTX-M-1	Aminoglycoside	Sulfonamide	Tetracycline	-	-	-	-	-	-	-	-	-	-	-	-	-	-	-	-	-	-	-	-	-	-	-	-	-
N17-03331	PRJEB50837	SAMEA12943663	ERR8651036	ftp.sra.ebi.ac.uk/vol1/fastq/ERR865/006/ERR8651036/ERR8651036_1.fastq.gz;ftp.sra.ebi.ac.uk/vol1/fastq/ERR865/006/ERR8651036/ERR8651036_2.fastq.gz	-	-	-	-	this study	212	B1	fimH38	78	304920	5222292	Escherichia coli	2013	Canada	Chicken	AmpC_ESBL	blaCMY-2, blaSHV-12	Aminoglycoside	Sulfonamide	Tetracycline	-	Diaminopyrimidines	-	-	-	-	-	-	-	-	-	-	-	-	-	-	-	-	-	-	-	-	-	-	-
N17-03332	PRJEB50837	SAMEA12943664	ERR8651037	ftp.sra.ebi.ac.uk/vol1/fastq/ERR865/007/ERR8651037/ERR8651037_1.fastq.gz;ftp.sra.ebi.ac.uk/vol1/fastq/ERR865/007/ERR8651037/ERR8651037_2.fastq.gz	-	-	-	-	this study	1684	A	fimH23	165	460803	5265282	Escherichia coli	2014	Canada	Chicken	AmpC_ESBL	blaCMY-2, blaSHV-12	Aminoglycoside	Sulfonamide	Tetracycline	-	-	-	-	-	-	-	-	-	-	-	-	-	-	-	-	-	-	aac(3)-IVa	-	-	-	-	-	-
N17-03333	PRJEB50837	SAMEA12943665	ERR8651038	ftp.sra.ebi.ac.uk/vol1/fastq/ERR865/008/ERR8651038/ERR8651038_1.fastq.gz;ftp.sra.ebi.ac.uk/vol1/fastq/ERR865/008/ERR8651038/ERR8651038_2.fastq.gz	-	-	-	-	this study	10	A	fimH54	114	368325	5131763	Escherichia coli	2014	Canada	Chicken	AmpC_ESBL	blaCMY-2, blaCTX-M-1	Aminoglycoside	Sulfonamide	-	-	-	-	Phenicol	-	-	-	-	-	-	-	-	-	-	-	-	-	-	aac(3)-IVa	-	-	-	-	-	-
N17-03334	PRJEB50837	SAMEA12943666	ERR8651039	ftp.sra.ebi.ac.uk/vol1/fastq/ERR865/009/ERR8651039/ERR8651039_1.fastq.gz;ftp.sra.ebi.ac.uk/vol1/fastq/ERR865/009/ERR8651039/ERR8651039_2.fastq.gz	-	-	-	-	this study	1518	A	fimH23	175	216612	4761306	Escherichia coli	2015	Canada	Chicken	ESBL	blaCTX-M-1	-	Sulfonamide	Tetracycline	-	-	-	-	-	-	-	-	-	-	-	-	-	-	-	-	-	-	-	-	-	-	-	-	-
N17-03335	PRJEB50837	SAMEA12943667	ERR8651040	ftp.sra.ebi.ac.uk/vol1/fastq/ERR865/000/ERR8651040/ERR8651040_1.fastq.gz;ftp.sra.ebi.ac.uk/vol1/fastq/ERR865/000/ERR8651040/ERR8651040_2.fastq.gz	-	-	-	-	this study	752	A	fimH24	94	364428	5150900	Escherichia coli	2015	Canada	Chicken	ESBL	blaTEM-52B	Aminoglycoside	Sulfonamide	-	-	-	-	-	-	-	-	-	-	-	-	gyrA.S83L	-	-	-	-	-	-	aac(3)-IVa	-	-	-	-	-	-
N17-03336	PRJEB50837	SAMEA12943668	ERR8651041	ftp.sra.ebi.ac.uk/vol1/fastq/ERR865/001/ERR8651041/ERR8651041_1.fastq.gz;ftp.sra.ebi.ac.uk/vol1/fastq/ERR865/001/ERR8651041/ERR8651041_2.fastq.gz	-	-	-	-	this study	973	D	fimH95	103	482058	5383300	Escherichia coli	2015	Canada	Chicken	ESBL	blaTEM-52B	Aminoglycoside	Sulfonamide	Tetracycline	-	-	-	-	-	-	-	-	-	-	-	-	-	-	-	-	-	aac(3)-IV	aac(3)-IVa	-	-	-	-	-	-
N17-03337	PRJEB50837	SAMEA12943669	ERR8651042	ftp.sra.ebi.ac.uk/vol1/fastq/ERR865/002/ERR8651042/ERR8651042_1.fastq.gz;ftp.sra.ebi.ac.uk/vol1/fastq/ERR865/002/ERR8651042/ERR8651042_2.fastq.gz	-	-	-	-	this study	746	A	fimH470	168	233671	4946842	Escherichia coli	2015	Canada	Chicken	ESBL	blaCTX-M-1	-	Sulfonamide	Tetracycline	-	-	-	-	-	-	-	-	-	-	-	-	-	-	-	-	-	-	-	-	-	-	-	-	-
N17-03338	PRJEB50837	SAMEA12943670	ERR8651043	ftp.sra.ebi.ac.uk/vol1/fastq/ERR865/003/ERR8651043/ERR8651043_1.fastq.gz;ftp.sra.ebi.ac.uk/vol1/fastq/ERR865/003/ERR8651043/ERR8651043_2.fastq.gz	-	-	-	-	this study	746	A	fimH470	164	233671	4941724	Escherichia coli	2015	Canada	Chicken	ESBL	blaCTX-M-1	-	Sulfonamide	Tetracycline	-	-	-	-	-	-	-	-	-	-	-	-	-	-	-	-	-	-	-	-	-	-	-	-	-
N17-03339	PRJEB50837	SAMEA12943671	ERR8651044	ftp.sra.ebi.ac.uk/vol1/fastq/ERR865/004/ERR8651044/ERR8651044_1.fastq.gz;ftp.sra.ebi.ac.uk/vol1/fastq/ERR865/004/ERR8651044/ERR8651044_2.fastq.gz	-	-	-	-	this study	2705	A	fimH23	109	618953	5073796	Escherichia coli	2015	Canada	Chicken	ESBL	blaCTX-M-1	-	Sulfonamide	-	-	-	-	-	-	-	-	-	-	-	-	-	-	-	-	-	-	-	-	-	-	-	-	-	-
N17-03340	PRJEB50837	SAMEA12943672	ERR8651045	ftp.sra.ebi.ac.uk/vol1/fastq/ERR865/005/ERR8651045/ERR8651045_1.fastq.gz;ftp.sra.ebi.ac.uk/vol1/fastq/ERR865/005/ERR8651045/ERR8651045_2.fastq.gz	-	-	-	-	this study	752	A	fimH24	98	362911	5107295	Escherichia coli	2015	Canada	Chicken	ESBL	blaTEM-52B	Aminoglycoside	Sulfonamide	-	-	-	-	-	-	-	-	-	-	-	-	gyrA.S83L	-	-	-	-	-	-	aac(3)-IVa	-	-	-	-	-	-
N17-03341	PRJEB50837	SAMEA12943673	ERR8651046	ftp.sra.ebi.ac.uk/vol1/fastq/ERR865/006/ERR8651046/ERR8651046_1.fastq.gz;ftp.sra.ebi.ac.uk/vol1/fastq/ERR865/006/ERR8651046/ERR8651046_2.fastq.gz	-	-	-	-	this study	937	B1	fimH38	69	477564	5136136	Escherichia coli	2016	Canada	Chicken	ESBL	blaSHV-12	Aminoglycoside	Sulfonamide	Tetracycline	Beta_lactam	-	-	-	-	-	-	-	-	-	-	-	-	-	-	-	-	-	aac(3)-IVa	-	-	-	-	-	-
N17-03342	PRJEB50837	SAMEA12943674	ERR8651047	ftp.sra.ebi.ac.uk/vol1/fastq/ERR865/007/ERR8651047/ERR8651047_1.fastq.gz;ftp.sra.ebi.ac.uk/vol1/fastq/ERR865/007/ERR8651047/ERR8651047_2.fastq.gz	-	-	-	-	this study	937	B1	fimH38	82	378466	5144522	Escherichia coli	2016	Canada	Chicken	ESBL	blaSHV-12	Aminoglycoside	Sulfonamide	Tetracycline	Beta_lactam	-	-	-	-	-	-	-	-	-	-	-	-	-	-	-	-	-	aac(3)-IVa	-	-	-	-	-	-
N17-03343	PRJEB50837	SAMEA12943675	ERR8651048	ftp.sra.ebi.ac.uk/vol1/fastq/ERR865/008/ERR8651048/ERR8651048_1.fastq.gz;ftp.sra.ebi.ac.uk/vol1/fastq/ERR865/008/ERR8651048/ERR8651048_2.fastq.gz	-	-	-	-	this study	937	B1	fimH38	80	378466	5134656	Escherichia coli	2016	Canada	Chicken	ESBL	blaSHV-12	Aminoglycoside	Sulfonamide	Tetracycline	Beta_lactam	-	-	-	-	-	-	-	-	-	-	-	-	-	-	-	-	-	aac(3)-IVa	-	-	-	-	-	-
N17-03344	PRJEB50837	SAMEA12943676	ERR8651049	ftp.sra.ebi.ac.uk/vol1/fastq/ERR865/009/ERR8651049/ERR8651049_1.fastq.gz;ftp.sra.ebi.ac.uk/vol1/fastq/ERR865/009/ERR8651049/ERR8651049_2.fastq.gz	-	-	-	-	this study	10	A	fimH54	103	377990	5407933	Escherichia coli	2016	Canada	Chicken	ESBL	blaSHV-12	Aminoglycoside	Sulfonamide	Tetracycline	-	Diaminopyrimidines	-	-	-	-	-	-	-	-	-	-	-	-	-	-	-	aac(3)-IV	-	-	-	-	-	-	-
N17-03345	PRJEB50837	SAMEA12943677	ERR8651050	ftp.sra.ebi.ac.uk/vol1/fastq/ERR865/000/ERR8651050/ERR8651050_1.fastq.gz;ftp.sra.ebi.ac.uk/vol1/fastq/ERR865/000/ERR8651050/ERR8651050_2.fastq.gz	-	-	-	-	this study	423	C	fimH39	80	357130	5132339	Escherichia coli	2016	Canada	Chicken	ESBL	blaCTX-M-1	-	Sulfonamide	Tetracycline	-	-	-	-	-	-	-	-	-	-	-	-	-	-	-	-	-	-	-	-	-	-	-	-	-
N17-03346	PRJEB50837	SAMEA12943678	ERR8651051	ftp.sra.ebi.ac.uk/vol1/fastq/ERR865/001/ERR8651051/ERR8651051_1.fastq.gz;ftp.sra.ebi.ac.uk/vol1/fastq/ERR865/001/ERR8651051/ERR8651051_2.fastq.gz	-	-	-	-	this study	212	B1	fimH38	69	478578	5102655	Escherichia coli	2016	Canada	Chicken	ESBL	blaSHV-12	Aminoglycoside	Sulfonamide	Tetracycline	-	-	-	-	-	-	-	-	-	-	-	-	-	-	-	-	-	-	aac(3)-IVa	-	-	-	-	-	-
N17-03347	PRJEB50837	SAMEA12943679	ERR8651052	ftp.sra.ebi.ac.uk/vol1/fastq/ERR865/002/ERR8651052/ERR8651052_1.fastq.gz;ftp.sra.ebi.ac.uk/vol1/fastq/ERR865/002/ERR8651052/ERR8651052_2.fastq.gz	-	-	-	-	this study	1125	B1	fimH547	119	357680	5171485	Escherichia coli	2016	Canada	Chicken	ESBL	blaSHV-12	Aminoglycoside	Sulfonamide	Tetracycline	-	Diaminopyrimidines	-	-	-	-	-	-	-	-	-	-	-	-	-	-	-	-	-	-	-	-	-	-	-
N17-03348	PRJEB50837	SAMEA12943680	ERR8651053	ftp.sra.ebi.ac.uk/vol1/fastq/ERR865/003/ERR8651053/ERR8651053_1.fastq.gz;ftp.sra.ebi.ac.uk/vol1/fastq/ERR865/003/ERR8651053/ERR8651053_2.fastq.gz	-	-	-	-	this study	224	B1	fimH54	83	672220	5017218	Escherichia coli	2016	Canada	Chicken	ESBL	blaSHV-12	Aminoglycoside	Sulfonamide	Tetracycline	-	Diaminopyrimidines	-	Phenicol	-	-	-	-	-	-	-	gyrA.S83L, gyrA.D87N, parC.S80I, parE.S458A	-	-	-	-	-	-	aac(3)-IVa	-	-	-	-	-	-
N17-03349	PRJEB50837	SAMEA12943681	ERR8651054	ftp.sra.ebi.ac.uk/vol1/fastq/ERR865/004/ERR8651054/ERR8651054_1.fastq.gz;ftp.sra.ebi.ac.uk/vol1/fastq/ERR865/004/ERR8651054/ERR8651054_2.fastq.gz	-	-	-	-	this study	117	G	fimH97	104	451253	5169086	Escherichia coli	2016	Canada	Chicken	ESBL	blaCTX-M-1	Aminoglycoside	Sulfonamide	Tetracycline	Beta_lactam	-	-	-	-	-	-	-	-	-	-	-	-	-	-	-	aac(3)-IId	-	-	-	-	-	-	-	-
N17-03350	PRJEB50837	SAMEA12943682	ERR8651055	ftp.sra.ebi.ac.uk/vol1/fastq/ERR865/005/ERR8651055/ERR8651055_1.fastq.gz;ftp.sra.ebi.ac.uk/vol1/fastq/ERR865/005/ERR8651055/ERR8651055_2.fastq.gz	-	-	-	-	this study	1286	A	fimH54	89	584376	5019408	Escherichia coli	2016	Canada	Chicken	ESBL	blaSHV-12	-	-	Tetracycline	-	-	-	-	-	-	-	-	-	-	-	-	-	-	-	-	-	-	-	-	-	-	-	-	-
N17-03351	PRJEB50837	SAMEA12943683	ERR8651056	ftp.sra.ebi.ac.uk/vol1/fastq/ERR865/006/ERR8651056/ERR8651056_1.fastq.gz;ftp.sra.ebi.ac.uk/vol1/fastq/ERR865/006/ERR8651056/ERR8651056_2.fastq.gz	-	-	-	-	this study	34	A	fimH32	121	396223	4864742	Escherichia coli	2016	Canada	Chicken	ESBL	blaSHV-12	Aminoglycoside	Sulfonamide	Tetracycline	-	-	-	-	-	-	-	-	-	-	-	-	-	-	-	-	-	-	aac(3)-IVa	-	-	-	-	-	-
N17-03352	PRJEB50837	SAMEA12943684	ERR8651057	ftp.sra.ebi.ac.uk/vol1/fastq/ERR865/007/ERR8651057/ERR8651057_1.fastq.gz;ftp.sra.ebi.ac.uk/vol1/fastq/ERR865/007/ERR8651057/ERR8651057_2.fastq.gz	-	-	-	-	this study	34	A	fimH32	111	448235	4861976	Escherichia coli	2016	Canada	Chicken	ESBL	blaSHV-12	Aminoglycoside	Sulfonamide	Tetracycline	-	-	-	-	-	-	-	-	-	-	-	-	-	-	-	-	-	-	aac(3)-IVa	-	-	-	-	-	-
N17-03353	PRJEB50837	SAMEA12943685	ERR8651058	ftp.sra.ebi.ac.uk/vol1/fastq/ERR865/008/ERR8651058/ERR8651058_1.fastq.gz;ftp.sra.ebi.ac.uk/vol1/fastq/ERR865/008/ERR8651058/ERR8651058_2.fastq.gz	-	-	-	-	this study	34	A	fimH32	113	396223	4864099	Escherichia coli	2016	Canada	Chicken	ESBL	blaSHV-12	Aminoglycoside	Sulfonamide	Tetracycline	-	-	-	-	-	-	-	-	-	-	-	-	-	-	-	-	-	-	aac(3)-IVa	-	-	-	-	-	-
N17-03354	PRJEB50837	SAMEA12943686	ERR8651059	ftp.sra.ebi.ac.uk/vol1/fastq/ERR865/009/ERR8651059/ERR8651059_1.fastq.gz;ftp.sra.ebi.ac.uk/vol1/fastq/ERR865/009/ERR8651059/ERR8651059_2.fastq.gz	-	-	-	-	this study	1286	A	fimH23	66	394906	5126903	Escherichia coli	2016	Canada	Chicken	ESBL	blaSHV-12	Aminoglycoside	Sulfonamide	Tetracycline	-	-	-	-	-	-	-	-	-	-	-	-	-	-	-	-	-	-	aac(3)-IVa	-	-	-	-	-	-
N17-03355	PRJEB50837	SAMEA12943687	ERR8651060	ftp.sra.ebi.ac.uk/vol1/fastq/ERR865/000/ERR8651060/ERR8651060_1.fastq.gz;ftp.sra.ebi.ac.uk/vol1/fastq/ERR865/000/ERR8651060/ERR8651060_2.fastq.gz	-	-	-	-	this study	155	B1	-	115	676848	5135879	Escherichia coli	2016	Canada	Chicken	ESBL	blaSHV-12	Aminoglycoside	Sulfonamide	Tetracycline	-	-	-	-	-	-	-	-	-	-	-	-	-	-	-	-	-	-	aac(3)-IVa	-	-	-	-	-	-
N17-03356	PRJEB50837	SAMEA12943688	ERR8651061	ftp.sra.ebi.ac.uk/vol1/fastq/ERR865/001/ERR8651061/ERR8651061_1.fastq.gz;ftp.sra.ebi.ac.uk/vol1/fastq/ERR865/001/ERR8651061/ERR8651061_2.fastq.gz	-	-	-	-	this study	1251	A	fimH400	118	241895	4923185	Escherichia coli	2016	Canada	Chicken	ESBL	blaSHV-12	Aminoglycoside	Sulfonamide	Tetracycline	-	-	-	-	-	-	-	-	-	-	-	-	-	-	-	-	-	-	aac(3)-IVa	-	-	-	-	-	-
N17-03357	PRJEB50837	SAMEA12943689	ERR8651062	ftp.sra.ebi.ac.uk/vol1/fastq/ERR865/002/ERR8651062/ERR8651062_1.fastq.gz;ftp.sra.ebi.ac.uk/vol1/fastq/ERR865/002/ERR8651062/ERR8651062_2.fastq.gz	-	-	-	-	this study	1140	D	fimH221	114	352263	5359075	Escherichia coli	2016	Canada	Chicken	ESBL	blaSHV-12	-	-	Tetracycline	-	-	-	-	-	-	-	-	-	-	-	-	-	-	-	-	-	-	-	-	-	-	-	-	-
N17-03358	PRJEB50837	SAMEA12943690	ERR8651063	ftp.sra.ebi.ac.uk/vol1/fastq/ERR865/003/ERR8651063/ERR8651063_1.fastq.gz;ftp.sra.ebi.ac.uk/vol1/fastq/ERR865/003/ERR8651063/ERR8651063_2.fastq.gz	-	-	-	-	this study	1140	D	fimH221	85	352122	5234074	Escherichia coli	2016	Canada	Chicken	ESBL	blaSHV-12	Aminoglycoside	-	Tetracycline	-	-	-	-	-	-	-	-	-	-	-	-	-	-	-	-	-	-	-	-	-	-	-	-	-
N17-03359	PRJEB50837	SAMEA12943691	ERR8651064	ftp.sra.ebi.ac.uk/vol1/fastq/ERR865/004/ERR8651064/ERR8651064_1.fastq.gz;ftp.sra.ebi.ac.uk/vol1/fastq/ERR865/004/ERR8651064/ERR8651064_2.fastq.gz	-	-	-	-	this study	1730	B1	fimH32	78	585336	5130961	Escherichia coli	2016	Canada	Chicken	ESBL	blaSHV-12	Aminoglycoside	Sulfonamide	Tetracycline	-	Diaminopyrimidines	-	-	-	-	-	-	-	-	-	-	-	-	-	-	-	-	-	-	-	-	-	-	-
N17-03360	PRJEB50837	SAMEA12943692	ERR8651065	ftp.sra.ebi.ac.uk/vol1/fastq/ERR865/005/ERR8651065/ERR8651065_1.fastq.gz;ftp.sra.ebi.ac.uk/vol1/fastq/ERR865/005/ERR8651065/ERR8651065_2.fastq.gz	-	-	-	-	this study	38	D	fimH65	179	403856	5776669	Escherichia coli	2016	Canada	Chicken	ESBL	blaSHV-12	Aminoglycoside	Sulfonamide	Tetracycline	-	-	-	-	-	-	-	-	-	-	-	gyrA.D87Y	-	-	-	-	-	-	aac(3)-IVa	-	-	-	-	-	-
N17-03361	PRJEB50837	SAMEA12943693	ERR8651066	ftp.sra.ebi.ac.uk/vol1/fastq/ERR865/006/ERR8651066/ERR8651066_1.fastq.gz;ftp.sra.ebi.ac.uk/vol1/fastq/ERR865/006/ERR8651066/ERR8651066_2.fastq.gz	-	-	-	-	this study	10	A	fimH32	104	218846	5144834	Escherichia coli	2016	Canada	Chicken	ESBL	blaSHV-12	Aminoglycoside	Sulfonamide	Tetracycline	-	Diaminopyrimidines	-	-	-	-	-	-	-	-	-	-	-	-	-	-	-	-	-	-	-	-	-	-	-
N17-03362	PRJEB50837	SAMEA12943694	ERR8651067	ftp.sra.ebi.ac.uk/vol1/fastq/ERR865/007/ERR8651067/ERR8651067_1.fastq.gz;ftp.sra.ebi.ac.uk/vol1/fastq/ERR865/007/ERR8651067/ERR8651067_2.fastq.gz	-	-	-	-	this study	10	A	fimH32	102	218862	5096198	Escherichia coli	2016	Canada	Chicken	ESBL	blaSHV-12	Aminoglycoside	Sulfonamide	Tetracycline	-	Diaminopyrimidines	-	-	-	-	-	-	-	-	-	-	-	-	-	-	-	-	-	-	-	-	-	-	-
N17-03363	PRJEB50837	SAMEA12943695	ERR8651068	ftp.sra.ebi.ac.uk/vol1/fastq/ERR865/008/ERR8651068/ERR8651068_1.fastq.gz;ftp.sra.ebi.ac.uk/vol1/fastq/ERR865/008/ERR8651068/ERR8651068_2.fastq.gz	-	-	-	-	this study	539	B1	fimH38	69	552544	4894357	Escherichia coli	2016	Canada	Chicken	ESBL	blaSHV-12	Aminoglycoside	Sulfonamide	Tetracycline	-	-	-	-	-	-	-	-	-	-	-	gyrA.S83L	-	-	-	-	-	-	aac(3)-IVa	-	-	-	-	-	-
N17-03364	PRJEB50837	SAMEA12943696	ERR8651069	ftp.sra.ebi.ac.uk/vol1/fastq/ERR865/009/ERR8651069/ERR8651069_1.fastq.gz;ftp.sra.ebi.ac.uk/vol1/fastq/ERR865/009/ERR8651069/ERR8651069_2.fastq.gz	-	-	-	-	this study	1818	A	fimH86	131	352517	5426355	Escherichia coli	2016	Canada	Chicken	-	-	Aminoglycoside	-	Tetracycline	Beta_lactam	-	-	-	-	-	-	-	-	-	-	-	-	-	-	-	-	-	-	-	-	-	-	-	-
N17-03365	PRJEB50837	SAMEA12943697	ERR8651070	ftp.sra.ebi.ac.uk/vol1/fastq/ERR865/000/ERR8651070/ERR8651070_1.fastq.gz;ftp.sra.ebi.ac.uk/vol1/fastq/ERR865/000/ERR8651070/ERR8651070_2.fastq.gz	-	-	-	-	this study	8615	A	fimH54	168	309591	5278222	Escherichia coli	2016	Canada	Chicken	AmpC	blaCMY-2	Aminoglycoside	Sulfonamide	Tetracycline	-	-	-	Phenicol	-	-	-	-	-	-	-	-	-	-	-	-	-	-	aac(3)-IVa	-	-	-	-	-	-
N17-03366	PRJEB50837	SAMEA12943698	ERR8651071	ftp.sra.ebi.ac.uk/vol1/fastq/ERR865/001/ERR8651071/ERR8651071_1.fastq.gz;ftp.sra.ebi.ac.uk/vol1/fastq/ERR865/001/ERR8651071/ERR8651071_2.fastq.gz	-	-	-	-	this study	2732	D	fimH577	61	643676	5259524	Escherichia coli	2016	Canada	Chicken	ESBL	blaSHV-12	Aminoglycoside	Sulfonamide	Tetracycline	Beta_lactam	-	-	-	-	-	-	-	-	-	-	gyrA.S83L	-	-	-	-	-	-	aac(3)-IVa	-	-	-	-	-	-
N17-03367	PRJEB50837	SAMEA12943699	ERR8651072	ftp.sra.ebi.ac.uk/vol1/fastq/ERR865/002/ERR8651072/ERR8651072_1.fastq.gz;ftp.sra.ebi.ac.uk/vol1/fastq/ERR865/002/ERR8651072/ERR8651072_2.fastq.gz	-	-	-	-	this study	665	A	fimH30	79	627214	4873713	Escherichia coli	2016	Canada	Chicken	ESBL	blaSHV-12	Aminoglycoside	Sulfonamide	Tetracycline	-	-	-	-	-	-	-	-	-	-	-	-	-	-	-	-	-	-	aac(3)-IVa	-	-	-	-	-	-
N17-03368	PRJEB50837	SAMEA12943700	ERR8651073	ftp.sra.ebi.ac.uk/vol1/fastq/ERR865/003/ERR8651073/ERR8651073_1.fastq.gz;ftp.sra.ebi.ac.uk/vol1/fastq/ERR865/003/ERR8651073/ERR8651073_2.fastq.gz	-	-	-	-	this study	665	A	fimH30	76	665605	4872108	Escherichia coli	2016	Canada	Chicken	ESBL	blaSHV-12	Aminoglycoside	Sulfonamide	Tetracycline	-	-	-	-	-	-	-	-	-	-	-	-	-	-	-	-	-	-	aac(3)-IVa	-	-	-	-	-	-
N17-03369	PRJEB50837	SAMEA12943701	ERR8651074	ftp.sra.ebi.ac.uk/vol1/fastq/ERR865/004/ERR8651074/ERR8651074_1.fastq.gz;ftp.sra.ebi.ac.uk/vol1/fastq/ERR865/004/ERR8651074/ERR8651074_2.fastq.gz	-	-	-	-	this study	641	B1	fimH25	232	215905	5374145	Escherichia coli	2016	Canada	Chicken	-	-	Aminoglycoside	-	-	Beta_lactam	-	-	-	-	-	-	-	-	-	-	-	-	-	-	-	-	-	-	-	-	-	-	-	-
N17-03370	PRJEB50837	SAMEA12943702	ERR8651075	ftp.sra.ebi.ac.uk/vol1/fastq/ERR865/005/ERR8651075/ERR8651075_1.fastq.gz;ftp.sra.ebi.ac.uk/vol1/fastq/ERR865/005/ERR8651075/ERR8651075_2.fastq.gz	-	-	-	-	this study	1140	D	fimH221	95	352261	5348912	Escherichia coli	2016	Canada	Chicken	ESBL	blaSHV-12	Aminoglycoside	Sulfonamide	Tetracycline	Beta_lactam	Diaminopyrimidines	-	-	-	-	-	-	-	-	-	-	-	-	-	-	-	-	-	-	-	-	-	-	-
N17-03371	PRJEB50837	SAMEA12943703	ERR8651076	ftp.sra.ebi.ac.uk/vol1/fastq/ERR865/006/ERR8651076/ERR8651076_1.fastq.gz;ftp.sra.ebi.ac.uk/vol1/fastq/ERR865/006/ERR8651076/ERR8651076_2.fastq.gz	-	-	-	-	this study	1140	D	fimH221	114	340212	5369490	Escherichia coli	2016	Canada	Chicken	ESBL	blaSHV-12	Aminoglycoside	Sulfonamide	Tetracycline	Beta_lactam	Diaminopyrimidines	-	-	-	-	-	-	-	-	-	-	-	-	-	-	-	-	-	-	-	-	-	-	-
N17-03372	PRJEB50837	SAMEA12943704	ERR8651077	ftp.sra.ebi.ac.uk/vol1/fastq/ERR865/007/ERR8651077/ERR8651077_1.fastq.gz;ftp.sra.ebi.ac.uk/vol1/fastq/ERR865/007/ERR8651077/ERR8651077_2.fastq.gz	-	-	-	-	this study	58	B1	fimH31	70	995355	5033559	Escherichia coli	2016	Canada	Chicken	ESBL	blaSHV-12	Aminoglycoside	-	Tetracycline	-	-	-	-	-	-	-	-	-	-	-	-	-	-	-	-	-	-	-	-	-	-	-	-	-
N17-03373	PRJEB50837	SAMEA12943705	ERR8651078	ftp.sra.ebi.ac.uk/vol1/fastq/ERR865/008/ERR8651078/ERR8651078_1.fastq.gz;ftp.sra.ebi.ac.uk/vol1/fastq/ERR865/008/ERR8651078/ERR8651078_2.fastq.gz	-	-	-	-	this study	69	D	fimH27	118	488496	5686174	Escherichia coli	2016	Canada	Chicken	AmpC_ESBL	blaCMY-2, blaSHV-12	Aminoglycoside	Sulfonamide	Tetracycline	Beta_lactam	Diaminopyrimidines	-	-	-	-	-	-	-	-	-	-	-	-	-	-	-	-	-	-	-	-	-	-	-
N17-03376	PRJEB50837	SAMEA12943706	ERR8651079	ftp.sra.ebi.ac.uk/vol1/fastq/ERR865/009/ERR8651079/ERR8651079_1.fastq.gz;ftp.sra.ebi.ac.uk/vol1/fastq/ERR865/009/ERR8651079/ERR8651079_2.fastq.gz	-	-	-	-	this study	58	B1	fimH31	79	665874	5107821	Escherichia coli	2017	Canada	Chicken	ESBL	blaSHV-12	-	-	-	-	-	-	-	-	-	-	-	-	-	-	-	-	-	-	-	-	-	-	-	-	-	-	-	-
N17-03377	PRJEB50837	SAMEA12943707	ERR8651080	ftp.sra.ebi.ac.uk/vol1/fastq/ERR865/000/ERR8651080/ERR8651080_1.fastq.gz;ftp.sra.ebi.ac.uk/vol1/fastq/ERR865/000/ERR8651080/ERR8651080_2.fastq.gz	-	-	-	-	this study	58	B1	fimH31	82	502830	5168719	Escherichia coli	2017	Canada	Chicken	ESBL	blaSHV-12	-	-	-	-	-	-	-	-	-	-	-	-	-	-	-	-	-	-	-	-	-	-	-	-	-	-	-	-
N17-03378	PRJEB50837	SAMEA12943708	ERR8651081	ftp.sra.ebi.ac.uk/vol1/fastq/ERR865/001/ERR8651081/ERR8651081_1.fastq.gz;ftp.sra.ebi.ac.uk/vol1/fastq/ERR865/001/ERR8651081/ERR8651081_2.fastq.gz	-	-	-	-	this study	345	B1	fimH31	65	391179	4785963	Escherichia coli	2017	Canada	Chicken	ESBL	blaSHV-12	Aminoglycoside	Sulfonamide	Tetracycline	-	-	-	-	-	-	-	-	-	-	-	-	-	-	-	-	-	-	aac(3)-IVa	-	-	-	-	-	-
N17-03380	PRJEB50837	SAMEA12943709	ERR8651082	ftp.sra.ebi.ac.uk/vol1/fastq/ERR865/002/ERR8651082/ERR8651082_1.fastq.gz;ftp.sra.ebi.ac.uk/vol1/fastq/ERR865/002/ERR8651082/ERR8651082_2.fastq.gz	-	-	-	-	this study	117	G	fimH97	86	466292	5298523	Escherichia coli	2017	Canada	Chicken	ESBL	blaTEM-52B	Aminoglycoside	Sulfonamide	-	-	-	-	-	-	-	-	-	-	-	-	gyrA.S83L	-	-	-	-	-	-	aac(3)-IVa	-	-	-	-	-	-
N17-03381	PRJEB50837	SAMEA12943710	ERR8651083	ftp.sra.ebi.ac.uk/vol1/fastq/ERR865/003/ERR8651083/ERR8651083_1.fastq.gz;ftp.sra.ebi.ac.uk/vol1/fastq/ERR865/003/ERR8651083/ERR8651083_2.fastq.gz	-	-	-	-	this study	491	B2	fimH5	57	795715	4953662	Escherichia coli	2017	Canada	Chicken	ESBL	blaSHV-12	Aminoglycoside	Sulfonamide	Tetracycline	-	-	-	-	-	-	-	-	-	-	-	gyrA.S83L, parC.E84K	-	-	-	-	-	-	aac(3)-IVa	-	-	-	-	-	-
N17-03382	PRJEB50837	SAMEA12943711	ERR8651084	ftp.sra.ebi.ac.uk/vol1/fastq/ERR865/004/ERR8651084/ERR8651084_1.fastq.gz;ftp.sra.ebi.ac.uk/vol1/fastq/ERR865/004/ERR8651084/ERR8651084_2.fastq.gz	-	-	-	-	this study	10	Unknown	fimH54	103	307843	5031409	Escherichia coli	2017	Canada	Chicken	ESBL	blaSHV-12	Aminoglycoside	Sulfonamide	-	-	Diaminopyrimidines	-	-	-	-	-	-	-	-	-	-	-	-	-	-	-	-	-	-	-	-	-	-	-
N17-03383	PRJEB50837	SAMEA12943712	ERR8651085	ftp.sra.ebi.ac.uk/vol1/fastq/ERR865/005/ERR8651085/ERR8651085_1.fastq.gz;ftp.sra.ebi.ac.uk/vol1/fastq/ERR865/005/ERR8651085/ERR8651085_2.fastq.gz	-	-	-	-	this study	338	B1	fimH39	197	353544	5319565	Escherichia coli	2014	Canada	Chicken	AmpC	blaCMY-2	Aminoglycoside	Sulfonamide	Tetracycline	-	-	-	Phenicol	-	-	-	-	-	-	-	-	-	-	-	-	-	-	-	-	-	-	-	-	-
N17-03384	PRJEB50837	SAMEA12943713	ERR8651086	ftp.sra.ebi.ac.uk/vol1/fastq/ERR865/006/ERR8651086/ERR8651086_1.fastq.gz;ftp.sra.ebi.ac.uk/vol1/fastq/ERR865/006/ERR8651086/ERR8651086_2.fastq.gz	-	-	-	-	this study	1730	B1	fimH32	98	860076	5163502	Escherichia coli	2017	Canada	Chicken	ESBL	blaSHV-12	Aminoglycoside	Sulfonamide	Tetracycline	-	Diaminopyrimidines	-	-	-	-	-	-	-	-	-	-	-	-	-	-	-	-	-	-	-	-	-	-	-
N17-03385	PRJEB50837	SAMEA12943714	ERR8651087	ftp.sra.ebi.ac.uk/vol1/fastq/ERR865/007/ERR8651087/ERR8651087_1.fastq.gz;ftp.sra.ebi.ac.uk/vol1/fastq/ERR865/007/ERR8651087/ERR8651087_2.fastq.gz	-	-	-	-	this study	1140	D	fimH221	106	352260	5408057	Escherichia coli	2017	Canada	Chicken	ESBL	blaSHV-12	Aminoglycoside	Sulfonamide	Tetracycline	-	Diaminopyrimidines	-	-	-	-	-	-	-	-	-	-	-	-	-	-	-	aac(3)-IV	-	-	-	-	-	-	-
N17-03386	PRJEB50837	SAMEA12943715	ERR8651088	ftp.sra.ebi.ac.uk/vol1/fastq/ERR865/008/ERR8651088/ERR8651088_1.fastq.gz;ftp.sra.ebi.ac.uk/vol1/fastq/ERR865/008/ERR8651088/ERR8651088_2.fastq.gz	-	-	-	-	this study	Unknown	A	fimH41	90	226621	4716418	Escherichia coli	2017	Canada	Chicken	ESBL	blaSHV-12	Aminoglycoside	Sulfonamide	Tetracycline	-	-	-	-	-	Quinolone_FQ	-	-	-	-	-	-	-	-	-	-	-	-	aac(3)-IVa	-	-	-	-	-	-
N17-03387	PRJEB50837	SAMEA12943716	ERR8651089	ftp.sra.ebi.ac.uk/vol1/fastq/ERR865/009/ERR8651089/ERR8651089_1.fastq.gz;ftp.sra.ebi.ac.uk/vol1/fastq/ERR865/009/ERR8651089/ERR8651089_2.fastq.gz	-	-	-	-	this study	7098	B1	fimH38	62	480131	4927211	Escherichia coli	2017	Canada	Chicken	ESBL	blaCTX-M-1	Aminoglycoside	Sulfonamide	Tetracycline	-	-	-	-	-	-	-	-	-	-	-	-	-	-	-	-	-	-	aac(3)-IVa	-	-	-	-	-	-
N17-03388	PRJEB50837	SAMEA12943717	ERR8651090	ftp.sra.ebi.ac.uk/vol1/fastq/ERR865/000/ERR8651090/ERR8651090_1.fastq.gz;ftp.sra.ebi.ac.uk/vol1/fastq/ERR865/000/ERR8651090/ERR8651090_2.fastq.gz	-	-	-	-	this study	297	B1	fimH38	70	330892	5113688	Escherichia coli	2017	Canada	Chicken	ESBL	blaCTX-M-1	-	Sulfonamide	Tetracycline	Beta_lactam	Diaminopyrimidines	-	-	-	-	-	-	-	-	-	-	-	-	-	-	-	-	-	-	-	-	-	-	-
N17-03389	PRJEB50837	SAMEA12943718	ERR8651091	ftp.sra.ebi.ac.uk/vol1/fastq/ERR865/001/ERR8651091/ERR8651091_1.fastq.gz;ftp.sra.ebi.ac.uk/vol1/fastq/ERR865/001/ERR8651091/ERR8651091_2.fastq.gz	-	-	-	-	this study	10	A	fimH54	147	285045	5220130	Escherichia coli	2017	Canada	Chicken	ESBL	blaCTX-M-1	Aminoglycoside	Sulfonamide	Tetracycline	-	-	-	-	-	-	-	-	-	-	-	-	-	-	-	-	-	-	-	-	-	-	-	-	-
N17-03390	PRJEB50837	SAMEA12943719	ERR8651092	ftp.sra.ebi.ac.uk/vol1/fastq/ERR865/002/ERR8651092/ERR8651092_1.fastq.gz;ftp.sra.ebi.ac.uk/vol1/fastq/ERR865/002/ERR8651092/ERR8651092_2.fastq.gz	-	-	-	-	this study	453	B1	fimH31	98	488809	5293167	Escherichia coli	2017	Canada	Chicken	ESBL	blaSHV-12	Aminoglycoside	Sulfonamide	Tetracycline	Beta_lactam	Diaminopyrimidines	-	-	-	-	-	-	-	-	-	-	-	-	-	-	-	-	aac(3)-IVa	-	-	-	-	-	-
N17-03391	PRJEB50837	SAMEA12943720	ERR8651093	ftp.sra.ebi.ac.uk/vol1/fastq/ERR865/003/ERR8651093/ERR8651093_1.fastq.gz;ftp.sra.ebi.ac.uk/vol1/fastq/ERR865/003/ERR8651093/ERR8651093_2.fastq.gz	-	-	-	-	this study	2705	A	fimH23	83	535747	4940798	Escherichia coli	2017	Canada	Chicken	ESBL	blaSHV-12	Aminoglycoside	Sulfonamide	Tetracycline	Beta_lactam	-	-	-	-	-	-	-	-	-	-	-	-	-	-	-	-	-	aac(3)-IVa	-	-	-	-	-	-
N17-03392	PRJEB50837	SAMEA12943721	ERR8651094	ftp.sra.ebi.ac.uk/vol1/fastq/ERR865/004/ERR8651094/ERR8651094_1.fastq.gz;ftp.sra.ebi.ac.uk/vol1/fastq/ERR865/004/ERR8651094/ERR8651094_2.fastq.gz	-	-	-	-	this study	212	B1	fimH38	78	446903	4999716	Escherichia coli	2017	Canada	Chicken	ESBL	blaSHV-12	Aminoglycoside	Sulfonamide	Tetracycline	-	-	-	-	-	-	-	-	-	-	-	-	-	-	-	-	-	-	aac(3)-IVa	-	-	-	-	-	-
N17-03393	PRJEB50837	SAMEA12943722	ERR8651095	ftp.sra.ebi.ac.uk/vol1/fastq/ERR865/005/ERR8651095/ERR8651095_1.fastq.gz;ftp.sra.ebi.ac.uk/vol1/fastq/ERR865/005/ERR8651095/ERR8651095_2.fastq.gz	-	-	-	-	this study	665	A	fimH30	93	669074	5129353	Escherichia coli	2017	Canada	Chicken	ESBL	blaSHV-12	Aminoglycoside	Sulfonamide	Tetracycline	-	-	-	-	-	-	-	-	-	-	-	-	-	-	-	-	-	-	aac(3)-IVa	-	-	-	-	-	-
N17-03394	PRJEB50837	SAMEA12943723	ERR8651096	ftp.sra.ebi.ac.uk/vol1/fastq/ERR865/006/ERR8651096/ERR8651096_1.fastq.gz;ftp.sra.ebi.ac.uk/vol1/fastq/ERR865/006/ERR8651096/ERR8651096_2.fastq.gz	-	-	-	-	this study	2485	E	fimH1548	48	1046973	4996905	Escherichia coli	2017	Canada	Chicken	ESBL	blaSHV-12	Aminoglycoside	Sulfonamide	Tetracycline	-	-	-	-	-	-	-	-	-	-	-	-	-	-	-	-	-	-	aac(3)-IVa	-	-	-	-	-	-
N17-03395	PRJEB50837	SAMEA12943724	ERR8651097	ftp.sra.ebi.ac.uk/vol1/fastq/ERR865/007/ERR8651097/ERR8651097_1.fastq.gz;ftp.sra.ebi.ac.uk/vol1/fastq/ERR865/007/ERR8651097/ERR8651097_2.fastq.gz	-	-	-	-	this study	Unknown	A	fimH167	84	664545	4937468	Escherichia coli	2017	Canada	Chicken	ESBL	blaCTX-M-1	-	Sulfonamide	Tetracycline	-	-	-	-	-	-	-	-	-	-	-	-	-	-	-	-	-	-	-	-	-	-	-	-	-
N17-03396	PRJEB50837	SAMEA12943725	ERR8651098	ftp.sra.ebi.ac.uk/vol1/fastq/ERR865/008/ERR8651098/ERR8651098_1.fastq.gz;ftp.sra.ebi.ac.uk/vol1/fastq/ERR865/008/ERR8651098/ERR8651098_2.fastq.gz	-	-	-	-	this study	Unknown	A	fimH167	63	422756	4928949	Escherichia coli	2017	Canada	Chicken	ESBL	blaCTX-M-1	-	Sulfonamide	Tetracycline	-	-	-	-	-	-	-	-	-	-	-	-	-	-	-	-	-	-	-	-	-	-	-	-	-
N17-03397	PRJEB50837	SAMEA12943726	ERR8651099	ftp.sra.ebi.ac.uk/vol1/fastq/ERR865/009/ERR8651099/ERR8651099_1.fastq.gz;ftp.sra.ebi.ac.uk/vol1/fastq/ERR865/009/ERR8651099/ERR8651099_2.fastq.gz	-	-	-	-	this study	1883	D	fimH49	76	499527	5221087	Escherichia coli	2017	Canada	Chicken	ESBL	blaSHV-12	Aminoglycoside	Sulfonamide	Tetracycline	Beta_lactam	-	-	-	-	-	-	-	-	-	-	-	-	-	-	-	-	-	aac(3)-IVa	-	-	-	-	-	-
N17-03398	PRJEB50837	SAMEA12943727	ERR8651100	ftp.sra.ebi.ac.uk/vol1/fastq/ERR865/000/ERR8651100/ERR8651100_1.fastq.gz;ftp.sra.ebi.ac.uk/vol1/fastq/ERR865/000/ERR8651100/ERR8651100_2.fastq.gz	-	-	-	-	this study	46	A	fimH34	155	305630	4743033	Escherichia coli	2015	Canada	Chicken	AmpC_ESBL	blaCMY-2, blaCTX-M-15	Aminoglycoside	Sulfonamide	-	-	-	-	-	-	Quinolone_FQ	-	-	-	-	-	-	-	-	-	-	-	-	aac(3)-IVa	-	-	-	-	-	-
N17-03399	PRJEB50837	SAMEA12943728	ERR8651101	ftp.sra.ebi.ac.uk/vol1/fastq/ERR865/001/ERR8651101/ERR8651101_1.fastq.gz;ftp.sra.ebi.ac.uk/vol1/fastq/ERR865/001/ERR8651101/ERR8651101_2.fastq.gz	-	-	-	-	this study	10	A	fimH32	122	231222	5197510	Escherichia coli	2016	Canada	Chicken	ESBL	blaSHV-12	Aminoglycoside	-	Tetracycline	Beta_lactam	-	-	-	-	-	-	-	-	-	-	-	-	-	-	-	-	-	-	-	-	-	-	-	-
N17-03400	PRJEB50837	SAMEA12943729	ERR8651102	ftp.sra.ebi.ac.uk/vol1/fastq/ERR865/002/ERR8651102/ERR8651102_1.fastq.gz;ftp.sra.ebi.ac.uk/vol1/fastq/ERR865/002/ERR8651102/ERR8651102_2.fastq.gz	-	-	-	-	this study	101	B1	fimH27	72	938076	5113167	Escherichia coli	2016	Canada	Turkey	-	-	Aminoglycoside	Sulfonamide	Tetracycline	Beta_lactam	-	-	-	-	-	-	-	-	-	-	-	-	-	-	-	aac(3)-IId	-	-	-	-	-	-	-	-
N17-03401	PRJEB50837	SAMEA12943730	ERR8651103	ftp.sra.ebi.ac.uk/vol1/fastq/ERR865/003/ERR8651103/ERR8651103_1.fastq.gz;ftp.sra.ebi.ac.uk/vol1/fastq/ERR865/003/ERR8651103/ERR8651103_2.fastq.gz	-	-	-	-	this study	165	A	fimH54	85	593875	5094149	Escherichia coli	2016	Canada	Turkey	ESBL	blaSHV-12	Aminoglycoside	Sulfonamide	Tetracycline	-	Diaminopyrimidines	-	-	-	-	-	-	-	-	-	-	-	-	-	-	-	-	-	-	-	-	-	-	-
N17-03402	PRJEB50837	SAMEA12943731	ERR8651104	ftp.sra.ebi.ac.uk/vol1/fastq/ERR865/004/ERR8651104/ERR8651104_1.fastq.gz;ftp.sra.ebi.ac.uk/vol1/fastq/ERR865/004/ERR8651104/ERR8651104_2.fastq.gz	-	-	-	-	this study	154	B1	fimH31	85	346238	5101689	Escherichia coli	2016	Canada	Turkey	ESBL	blaSHV-12	Aminoglycoside	-	Tetracycline	-	-	-	-	-	-	-	-	-	-	-	-	-	-	-	-	-	-	-	-	-	-	-	-	-
N17-03403	PRJEB50837	SAMEA12943732	ERR8651105	ftp.sra.ebi.ac.uk/vol1/fastq/ERR865/005/ERR8651105/ERR8651105_1.fastq.gz;ftp.sra.ebi.ac.uk/vol1/fastq/ERR865/005/ERR8651105/ERR8651105_2.fastq.gz	-	-	-	-	this study	212	B1	fimH38	88	430449	5098301	Escherichia coli	2017	Canada	Turkey	ESBL	blaSHV-12	Aminoglycoside	Sulfonamide	Tetracycline	-	-	-	-	-	-	-	-	-	-	-	-	-	-	-	-	-	-	aac(3)-IVa	-	-	-	-	-	-
N17-03404	PRJEB50837	SAMEA12943733	ERR8651106	ftp.sra.ebi.ac.uk/vol1/fastq/ERR865/006/ERR8651106/ERR8651106_1.fastq.gz;ftp.sra.ebi.ac.uk/vol1/fastq/ERR865/006/ERR8651106/ERR8651106_2.fastq.gz	-	-	-	-	this study	212	B1	fimH38	96	430336	5098646	Escherichia coli	2017	Canada	Turkey	ESBL	blaSHV-12	Aminoglycoside	Sulfonamide	Tetracycline	-	-	-	-	-	-	-	-	-	-	-	-	-	-	-	-	-	-	aac(3)-IVa	-	-	-	-	-	-
N17-03405	PRJEB50837	SAMEA12943734	ERR8651107	ftp.sra.ebi.ac.uk/vol1/fastq/ERR865/007/ERR8651107/ERR8651107_1.fastq.gz;ftp.sra.ebi.ac.uk/vol1/fastq/ERR865/007/ERR8651107/ERR8651107_2.fastq.gz	-	-	-	-	this study	212	B1	fimH38	83	430450	5098575	Escherichia coli	2017	Canada	Turkey	ESBL	blaSHV-12	Aminoglycoside	Sulfonamide	Tetracycline	-	-	-	-	-	-	-	-	-	-	-	-	-	-	-	-	-	-	aac(3)-IVa	-	-	-	-	-	-
N17-03406	PRJEB50837	SAMEA12943735	ERR8651108	ftp.sra.ebi.ac.uk/vol1/fastq/ERR865/008/ERR8651108/ERR8651108_1.fastq.gz;ftp.sra.ebi.ac.uk/vol1/fastq/ERR865/008/ERR8651108/ERR8651108_2.fastq.gz	-	-	-	-	this study	212	B1	fimH38	85	430224	5100815	Escherichia coli	2017	Canada	Turkey	ESBL	blaSHV-12	Aminoglycoside	Sulfonamide	Tetracycline	-	-	-	-	-	-	-	-	-	-	-	-	-	-	-	-	-	-	aac(3)-IVa	-	-	-	-	-	-
N17-03407	PRJEB50837	SAMEA12943736	ERR8651109	ftp.sra.ebi.ac.uk/vol1/fastq/ERR865/009/ERR8651109/ERR8651109_1.fastq.gz;ftp.sra.ebi.ac.uk/vol1/fastq/ERR865/009/ERR8651109/ERR8651109_2.fastq.gz	-	-	-	-	this study	48	A	fimH400	121	316838	4835962	Escherichia coli	2017	Canada	Turkey	ESBL	blaSHV-12	Aminoglycoside	Sulfonamide	Tetracycline	-	-	-	-	-	-	-	-	-	-	-	-	-	-	-	-	-	-	aac(3)-IVa	-	-	-	-	-	-
N17-03428	PRJEB50837	SAMEA12943737	ERR8651110	ftp.sra.ebi.ac.uk/vol1/fastq/ERR865/000/ERR8651110/ERR8651110_1.fastq.gz;ftp.sra.ebi.ac.uk/vol1/fastq/ERR865/000/ERR8651110/ERR8651110_2.fastq.gz	-	-	-	-	this study	1193	B2	fimH64	88	542919	5106547	Escherichia coli	2015	Canada	Human	-	-	Aminoglycoside	Sulfonamide	-	Beta_lactam	-	-	-	-	-	-	-	-	-	-	gyrA.S83L, gyrA.D87N, parC.S80I	-	-	-	-	-	-	-	-	-	-	-	-	-
J001	PRJEB50837	SAMEA12943738	ERR8651111	ftp.sra.ebi.ac.uk/vol1/fastq/ERR865/001/ERR8651111/ERR8651111_1.fastq.gz;ftp.sra.ebi.ac.uk/vol1/fastq/ERR865/001/ERR8651111/ERR8651111_2.fastq.gz	-	-	-	-	this study	645	Unknown	fimH30	98	509035	5260341	Escherichia coli	2005	Canada	Dog	AmpC	blaCMY-2	-	-	-	-	-	-	-	-	-	-	-	-	-	-	-	-	-	-	-	-	-	-	-	-	-	-	-	-
J013	PRJEB50837	SAMEA12943750	ERR8651123	ftp.sra.ebi.ac.uk/vol1/fastq/ERR865/003/ERR8651123/ERR8651123_1.fastq.gz;ftp.sra.ebi.ac.uk/vol1/fastq/ERR865/003/ERR8651123/ERR8651123_2.fastq.gz	-	-	-	-	this study	131	B2	fimH30	125	451753	5146529	Escherichia coli	2012	Canada	Human	ESBL	blaCTX-M-27	Aminoglycoside	Sulfonamide	Tetracycline	-	-	-	-	-	-	-	-	-	-	-	gyrA.S83L, gyrA.D87N, parC.S80I, parC.E84V	-	-	-	-	-	-	-	-	-	-	-	-	-
J123	PRJNA556083	SAMN14465447	SRR11444958	ftp.sra.ebi.ac.uk/vol1/fastq/SRR114/058/SRR11444958/SRR11444958_1.fastq.gz;ftp.sra.ebi.ac.uk/vol1/fastq/SRR114/058/SRR11444958/SRR11444958_2.fastq.gz	-	-	-	-	this study	448	B1	fimH35	136	454628	5101811	Escherichia coli	2015	Canada	Waste Water	AmpC	blaCMY-42	Aminoglycoside	Sulfonamide	Tetracycline	Beta_lactam	Diaminopyrimidines	Macrolide	Phenicol	Aminoglycoside_FQ	-	-	-	-	-	-	gyrA.S83L, gyrA.D87N, parC.S80I, parC.E84G, parC.L88Q	-	-	-	-	aac(3)-IId	-	-	-	-	aac(6')Ib-cr	-	-	-
J092	PRJEB50837	SAMEA12943829	ERR8651202	ftp.sra.ebi.ac.uk/vol1/fastq/ERR865/002/ERR8651202/ERR8651202_1.fastq.gz;ftp.sra.ebi.ac.uk/vol1/fastq/ERR865/002/ERR8651202/ERR8651202_2.fastq.gz	-	-	-	-	this study	398	A	fimH25	118	389967	4596465	Escherichia coli	2014	Canada	Cattle	AmpC	blaCMY-2	Aminoglycoside	Sulfonamide	Tetracycline	-	Diaminopyrimidines	-	Phenicol	-	-	-	-	-	-	-	-	-	-	-	-	-	-	-	-	-	-	-	-	-
J100	PRJEB50837	SAMEA12943837	ERR8651210	ftp.sra.ebi.ac.uk/vol1/fastq/ERR865/000/ERR8651210/ERR8651210_1.fastq.gz;ftp.sra.ebi.ac.uk/vol1/fastq/ERR865/000/ERR8651210/ERR8651210_2.fastq.gz	-	-	-	-	this study	515	B1	-	56	623489	4838503	Escherichia coli	2014	Canada	Cattle	-	-	Aminoglycoside	Sulfonamide	Tetracycline	-	Diaminopyrimidines	-	Phenicol	-	-	-	-	-	-	-	-	-	-	-	-	-	-	-	-	-	-	-	-	-
J002	PRJEB50837	SAMEA12943739	ERR8651112	ftp.sra.ebi.ac.uk/vol1/fastq/ERR865/002/ERR8651112/ERR8651112_1.fastq.gz;ftp.sra.ebi.ac.uk/vol1/fastq/ERR865/002/ERR8651112/ERR8651112_2.fastq.gz	-	-	-	-	this study	Unknown	B1	fimH54	125	435689	5379712	Escherichia coli	2006	Canada	Dog	AmpC	blaCMY-2	-	-	Tetracycline	-	-	-	-	-	-	-	-	-	-	-	-	-	-	-	-	-	-	-	-	-	-	-	-	-
J025	PRJEB50837	SAMEA12943762	ERR8651135	ftp.sra.ebi.ac.uk/vol1/fastq/ERR865/005/ERR8651135/ERR8651135_1.fastq.gz;ftp.sra.ebi.ac.uk/vol1/fastq/ERR865/005/ERR8651135/ERR8651135_2.fastq.gz	-	-	-	-	this study	117	G	fimH97	116	474831	5219169	Escherichia coli	2009	Canada	Chicken	AmpC	blaCMY-2	-	-	-	-	-	-	-	-	-	-	-	-	-	-	gyrA.S83L	-	-	-	-	-	-	-	-	-	-	-	-	-
J078	PRJEB50837	SAMEA12943815	ERR8651188	ftp.sra.ebi.ac.uk/vol1/fastq/ERR865/008/ERR8651188/ERR8651188_1.fastq.gz;ftp.sra.ebi.ac.uk/vol1/fastq/ERR865/008/ERR8651188/ERR8651188_2.fastq.gz	-	-	-	-	this study	117	G	fimH97	125	435151	5188894	Escherichia coli	2013	Canada	Chicken	AmpC	blaCMY-2	Aminoglycoside	Sulfonamide	Tetracycline	-	-	-	Phenicol	-	-	-	-	-	-	-	-	-	-	-	-	-	-	-	-	-	-	-	-	-
J033	PRJEB50837	SAMEA12943770	ERR8651143	ftp.sra.ebi.ac.uk/vol1/fastq/ERR865/003/ERR8651143/ERR8651143_1.fastq.gz;ftp.sra.ebi.ac.uk/vol1/fastq/ERR865/003/ERR8651143/ERR8651143_2.fastq.gz	-	-	-	-	this study	117	G	fimH97	171	346902	5182516	Escherichia coli	2010	Canada	Chicken	AmpC	blaCMY-2	Aminoglycoside	Sulfonamide	Tetracycline	Beta_lactam	-	-	-	-	-	-	-	-	-	-	-	-	-	-	-	-	-	-	-	-	-	-	-	-
J086	PRJEB50837	SAMEA12943823	ERR8651196	ftp.sra.ebi.ac.uk/vol1/fastq/ERR865/006/ERR8651196/ERR8651196_1.fastq.gz;ftp.sra.ebi.ac.uk/vol1/fastq/ERR865/006/ERR8651196/ERR8651196_2.fastq.gz	-	-	-	-	this study	8578	B2	fimH1507	94	483172	5101132	Escherichia coli	2013	Canada	Chicken	AmpC	blaCMY-2	Aminoglycoside	Sulfonamide	Tetracycline	-	-	-	-	-	-	-	-	-	-	-	-	-	-	-	-	-	-	aac(3)-IVa	-	-	-	-	-	-
J041	PRJEB50837	SAMEA12943778	ERR8651151	ftp.sra.ebi.ac.uk/vol1/fastq/ERR865/001/ERR8651151/ERR8651151_1.fastq.gz;ftp.sra.ebi.ac.uk/vol1/fastq/ERR865/001/ERR8651151/ERR8651151_2.fastq.gz	-	-	-	-	this study	131	B2	fimH22	83	698507	5282873	Escherichia coli	2010	Canada	Chicken	AmpC	blaCMY-2	-	-	-	-	-	-	-	-	-	-	-	-	-	-	-	-	-	-	-	-	-	-	-	-	-	-	-	-
J049	PRJEB50837	SAMEA12943786	ERR8651159	ftp.sra.ebi.ac.uk/vol1/fastq/ERR865/009/ERR8651159/ERR8651159_1.fastq.gz;ftp.sra.ebi.ac.uk/vol1/fastq/ERR865/009/ERR8651159/ERR8651159_2.fastq.gz	-	-	-	-	this study	131	B2	fimH22	149	423042	5444221	Escherichia coli	2011	Canada	Chicken	AmpC	blaCMY-2	Aminoglycoside	-	Tetracycline	Beta_lactam	-	-	-	-	-	-	-	-	-	-	-	-	-	-	-	aac(3)-IId	-	-	-	-	-	-	-	-
J138	PRJEB50837	SAMEA12943862	ERR8651235	ftp.sra.ebi.ac.uk/vol1/fastq/ERR865/005/ERR8651235/ERR8651235_1.fastq.gz;ftp.sra.ebi.ac.uk/vol1/fastq/ERR865/005/ERR8651235/ERR8651235_2.fastq.gz	-	-	-	-	this study	2001	D	fimH218	134	657656	5182837	Escherichia coli	2015	Canada	Chicken	AmpC	blaCMY-2	Aminoglycoside	Sulfonamide	Tetracycline	-	Diaminopyrimidines	-	-	-	-	-	-	-	-	-	-	-	-	-	-	-	-	-	-	-	-	-	-	-
J057	PRJEB50837	SAMEA12943794	ERR8651167	ftp.sra.ebi.ac.uk/vol1/fastq/ERR865/007/ERR8651167/ERR8651167_1.fastq.gz;ftp.sra.ebi.ac.uk/vol1/fastq/ERR865/007/ERR8651167/ERR8651167_2.fastq.gz	-	-	-	-	this study	131	B2	fimH22	103	632028	5269669	Escherichia coli	2011	Canada	Chicken	AmpC	blaCMY-2	-	-	-	-	-	-	-	-	-	-	-	-	-	-	-	-	-	-	-	-	-	-	-	-	-	-	-	-
J146	PRJEB50837	SAMEA12943870	ERR8651243	ftp.sra.ebi.ac.uk/vol1/fastq/ERR865/003/ERR8651243/ERR8651243_1.fastq.gz;ftp.sra.ebi.ac.uk/vol1/fastq/ERR865/003/ERR8651243/ERR8651243_2.fastq.gz	-	-	-	-	this study	117	G	fimH97	175	461615	5286033	Escherichia coli	2013	Canada	Chicken	-	-	Aminoglycoside	-	Tetracycline	-	-	-	-	-	-	-	-	-	-	-	-	-	-	-	-	-	-	-	-	-	-	-	-	-
J065	PRJEB50837	SAMEA12943802	ERR8651175	ftp.sra.ebi.ac.uk/vol1/fastq/ERR865/005/ERR8651175/ERR8651175_1.fastq.gz;ftp.sra.ebi.ac.uk/vol1/fastq/ERR865/005/ERR8651175/ERR8651175_2.fastq.gz	-	-	-	-	this study	156	B1	fimH1127	108	467787	5046715	Escherichia coli	2012	Canada	Chicken	AmpC	blaCMY-2	Aminoglycoside	Sulfonamide	Tetracycline	Beta_lactam	Diaminopyrimidines	Macrolide	Phenicol	-	-	-	-	-	-	-	-	-	-	-	-	-	-	-	-	-	-	-	-	-
J130	PRJEB50837	SAMEA12943855	ERR8651228	ftp.sra.ebi.ac.uk/vol1/fastq/ERR865/008/ERR8651228/ERR8651228_1.fastq.gz;ftp.sra.ebi.ac.uk/vol1/fastq/ERR865/008/ERR8651228/ERR8651228_2.fastq.gz	-	-	-	-	this study	No available	-	-	92	356944	4106964	Proteus mirabilis	2016	Canada	Dog	AmpC	blaCMY-2	-	-	Tetracycline	-	-	-	-	-	-	-	-	-	-	-	-	-	-	-	-	-	-	-	-	-	-	-	-	-
J024	PRJEB50837	SAMEA12943761	ERR8651134	ftp.sra.ebi.ac.uk/vol1/fastq/ERR865/004/ERR8651134/ERR8651134_1.fastq.gz;ftp.sra.ebi.ac.uk/vol1/fastq/ERR865/004/ERR8651134/ERR8651134_2.fastq.gz	-	-	-	-	this study	131	B2	fimH22	116	431967	5568897	Escherichia coli	2009	Canada	Chicken	AmpC	blaCMY-2	Aminoglycoside	Sulfonamide	Tetracycline	-	Diaminopyrimidines	-	-	-	-	-	-	-	-	-	-	-	-	-	-	-	-	-	-	-	-	-	-	-
J077	PRJEB50837	SAMEA12943814	ERR8651187	ftp.sra.ebi.ac.uk/vol1/fastq/ERR865/007/ERR8651187/ERR8651187_1.fastq.gz;ftp.sra.ebi.ac.uk/vol1/fastq/ERR865/007/ERR8651187/ERR8651187_2.fastq.gz	-	-	-	-	this study	88	C	fimH39	100	713072	5355187	Escherichia coli	2013	Canada	Chicken	AmpC	blaCMY-2	Aminoglycoside	Sulfonamide	Tetracycline	-	-	-	Phenicol	-	-	-	-	-	-	-	-	-	-	-	-	-	-	aac(3)-IVa	-	-	-	-	-	-
J108	PRJEB50837	SAMEA12943845	ERR8651218	ftp.sra.ebi.ac.uk/vol1/fastq/ERR865/008/ERR8651218/ERR8651218_1.fastq.gz;ftp.sra.ebi.ac.uk/vol1/fastq/ERR865/008/ERR8651218/ERR8651218_2.fastq.gz	-	-	-	-	this study	58	B1	fimH54	108	377860	5296320	Escherichia coli	2016	Canada	Cattle	AmpC	blaCMY-2	Aminoglycoside	Sulfonamide	Tetracycline	-	Diaminopyrimidines	Macrolide	Phenicol	-	-	-	-	-	-	-	-	-	-	-	-	-	-	-	-	-	-	-	-	-
J006	PRJEB50837	SAMEA12943743	ERR8651116	ftp.sra.ebi.ac.uk/vol1/fastq/ERR865/006/ERR8651116/ERR8651116_1.fastq.gz;ftp.sra.ebi.ac.uk/vol1/fastq/ERR865/006/ERR8651116/ERR8651116_2.fastq.gz	-	-	-	-	this study	1139	A	fimH54	122	242331	4810356	Escherichia coli	2008	Canada	Pig	AmpC	blaCMY-2	Aminoglycoside	Sulfonamide	Tetracycline	Beta_lactam	-	-	Phenicol	-	-	-	-	-	-	-	-	-	-	-	-	-	-	-	-	-	-	-	-	-
J116	PRJNA523640	SAMN10985367	-	https://ftp.ncbi.nlm.nih.gov/genomes/all/GCA/008/272/185/GCA_008272185.1_ASM827218v1/GCA_008272185.1_ASM827218v1_genomic.fna.gz	PRJEB54884	SAMEA110398709	ERR9979386	ftp.sra.ebi.ac.uk/vol1/run/ERR997/ERR9979386/J116.fastq.gz	this study	405	D	fimH27	131	385021	5149936	Escherichia coli	2014	Canada	Waste Water	ESBL	blaCTX-M-14	Aminoglycoside	Sulfonamide	Tetracycline	Beta_lactam	Diaminopyrimidines	-	-	-	-	-	-	-	-	-	gyrA.S83L, gyrA.D87N, parC.S80I, parE.S458A	-	-	-	-	-	-	-	-	-	-	-	-	-
J014	PRJEB50837	SAMEA12943751	ERR8651124	ftp.sra.ebi.ac.uk/vol1/fastq/ERR865/004/ERR8651124/ERR8651124_1.fastq.gz;ftp.sra.ebi.ac.uk/vol1/fastq/ERR865/004/ERR8651124/ERR8651124_2.fastq.gz	-	-	-	-	this study	131	B2	fimH30	107	436095	5138163	Escherichia coli	2012	Canada	Human	ESBL	blaCTX-M-27	Aminoglycoside	Sulfonamide	Tetracycline	-	Diaminopyrimidines	Macrolide	-	-	-	-	-	-	-	-	gyrA.S83L, gyrA.D87N, parC.S80I, parC.E84V	-	-	-	-	-	-	-	-	-	-	-	-	-
J124	PRJEB50837	SAMEA12943850	ERR8651223	ftp.sra.ebi.ac.uk/vol1/fastq/ERR865/003/ERR8651223/ERR8651223_1.fastq.gz;ftp.sra.ebi.ac.uk/vol1/fastq/ERR865/003/ERR8651223/ERR8651223_2.fastq.gz	-	-	-	-	this study	Unknown	A	-	123	260599	4740989	Escherichia coli	2015	Canada	Waste Water	AmpC	blaCMY-2	Aminoglycoside	-	Tetracycline	-	Diaminopyrimidines	-	-	-	-	-	-	-	-	-	-	-	-	-	-	-	-	-	-	-	-	-	-	-
J093	PRJEB50837	SAMEA12943830	ERR8651203	ftp.sra.ebi.ac.uk/vol1/fastq/ERR865/003/ERR8651203/ERR8651203_1.fastq.gz;ftp.sra.ebi.ac.uk/vol1/fastq/ERR865/003/ERR8651203/ERR8651203_2.fastq.gz	-	-	-	-	this study	7618	E	fimH31	83	765457	4962319	Escherichia coli	2014	Canada	Cattle	AmpC	blaCMY-2	Aminoglycoside	Sulfonamide	Tetracycline	-	-	-	Phenicol	-	-	-	-	-	-	-	-	-	-	-	-	-	-	-	-	-	-	-	-	-
J101	PRJEB50837	SAMEA12943838	ERR8651211	ftp.sra.ebi.ac.uk/vol1/fastq/ERR865/001/ERR8651211/ERR8651211_1.fastq.gz;ftp.sra.ebi.ac.uk/vol1/fastq/ERR865/001/ERR8651211/ERR8651211_2.fastq.gz	-	-	-	-	this study	7949	A	fimH27	114	515177	4823069	Escherichia coli	2016	Canada	Cattle	-	-	Aminoglycoside	Sulfonamide	Tetracycline	-	-	-	Phenicol	-	-	-	-	-	-	-	-	-	-	-	-	-	-	-	-	-	-	-	-	-
J003	PRJEB50837	SAMEA12943740	ERR8651113	ftp.sra.ebi.ac.uk/vol1/fastq/ERR865/003/ERR8651113/ERR8651113_1.fastq.gz;ftp.sra.ebi.ac.uk/vol1/fastq/ERR865/003/ERR8651113/ERR8651113_2.fastq.gz	-	-	-	-	this study	Unknown	F	fimH54	114	408542	5379743	Escherichia coli	2006	Canada	Dog	AmpC	blaCMY-2	-	-	Tetracycline	-	-	-	-	-	-	-	-	-	-	-	-	-	-	-	-	-	-	-	-	-	-	-	-	-
J071	PRJEB50837	SAMEA12943808	ERR8651181	ftp.sra.ebi.ac.uk/vol1/fastq/ERR865/001/ERR8651181/ERR8651181_1.fastq.gz;ftp.sra.ebi.ac.uk/vol1/fastq/ERR865/001/ERR8651181/ERR8651181_2.fastq.gz	-	-	-	-	this study	429	B2	fimH20	94	533007	5461702	Escherichia coli	2012	Canada	Chicken	AmpC	blaCMY-2	Aminoglycoside	Sulfonamide	Tetracycline	Beta_lactam	-	-	-	-	-	-	-	-	-	-	-	-	-	-	-	-	-	aac(3)-IVa	-	-	-	-	-	-
J026	PRJEB50837	SAMEA12943763	ERR8651136	ftp.sra.ebi.ac.uk/vol1/fastq/ERR865/006/ERR8651136/ERR8651136_1.fastq.gz;ftp.sra.ebi.ac.uk/vol1/fastq/ERR865/006/ERR8651136/ERR8651136_2.fastq.gz	-	-	-	-	this study	1673	B1	fimH35	121	356032	5117890	Escherichia coli	2009	Canada	Chicken	AmpC	blaCMY-2	-	-	Tetracycline	-	-	-	-	-	-	-	-	-	-	-	-	-	-	-	-	-	-	-	-	-	-	-	-	-
J079	PRJEB50837	SAMEA12943816	ERR8651189	ftp.sra.ebi.ac.uk/vol1/fastq/ERR865/009/ERR8651189/ERR8651189_1.fastq.gz;ftp.sra.ebi.ac.uk/vol1/fastq/ERR865/009/ERR8651189/ERR8651189_2.fastq.gz	-	-	-	-	this study	101	B1	fimH86	79	447109	5157904	Escherichia coli	2013	Canada	Chicken	AmpC	blaCMY-2	Aminoglycoside	Sulfonamide	Tetracycline	-	-	-	Phenicol	-	-	-	-	-	-	-	-	-	-	-	-	-	-	aac(3)-IVa	-	-	-	-	-	-
J034	PRJEB50837	SAMEA12943771	ERR8651144	ftp.sra.ebi.ac.uk/vol1/fastq/ERR865/004/ERR8651144/ERR8651144_1.fastq.gz;ftp.sra.ebi.ac.uk/vol1/fastq/ERR865/004/ERR8651144/ERR8651144_2.fastq.gz	-	-	-	-	this study	602	B1	fimH86	122	316352	5257571	Escherichia coli	2010	Canada	Chicken	AmpC	blaCMY-2	Aminoglycoside	-	Tetracycline	-	-	-	-	-	-	-	-	Fosfomycin	-	-	-	-	-	-	-	-	-	-	-	-	-	-	-	-
J087	PRJEB50837	SAMEA12943824	ERR8651197	ftp.sra.ebi.ac.uk/vol1/fastq/ERR865/007/ERR8651197/ERR8651197_1.fastq.gz;ftp.sra.ebi.ac.uk/vol1/fastq/ERR865/007/ERR8651197/ERR8651197_2.fastq.gz	-	-	-	-	this study	8578	B2	fimH1507	57	784633	5012879	Escherichia coli	2013	Canada	Chicken	AmpC	blaCMY-2	Aminoglycoside	-	-	Beta_lactam	-	-	-	-	-	-	-	-	-	-	-	-	-	-	-	aac(3)-IId	-	-	-	-	-	-	-	-
J042	PRJEB50837	SAMEA12943779	ERR8651152	ftp.sra.ebi.ac.uk/vol1/fastq/ERR865/002/ERR8651152/ERR8651152_1.fastq.gz;ftp.sra.ebi.ac.uk/vol1/fastq/ERR865/002/ERR8651152/ERR8651152_2.fastq.gz	-	-	-	-	this study	117	G	fimH97	172	417788	5254321	Escherichia coli	2010	Canada	Chicken	AmpC	blaCMY-2	-	-	Tetracycline	-	-	-	-	-	-	-	-	-	-	-	-	-	-	-	-	-	-	-	-	-	-	-	-	-
J050	PRJEB50837	SAMEA12943787	ERR8651160	ftp.sra.ebi.ac.uk/vol1/fastq/ERR865/000/ERR8651160/ERR8651160_1.fastq.gz;ftp.sra.ebi.ac.uk/vol1/fastq/ERR865/000/ERR8651160/ERR8651160_2.fastq.gz	-	-	-	-	this study	101	B1	fimH86	76	447347	5169224	Escherichia coli	2011	Canada	Chicken	AmpC	blaCMY-2	Aminoglycoside	Sulfonamide	Tetracycline	-	-	-	Phenicol	-	-	-	-	-	-	-	gyrA.S83L	-	-	-	-	-	-	aac(3)-IVa	-	-	-	-	-	-
J139	PRJEB50837	SAMEA12943863	ERR8651236	ftp.sra.ebi.ac.uk/vol1/fastq/ERR865/006/ERR8651236/ERR8651236_1.fastq.gz;ftp.sra.ebi.ac.uk/vol1/fastq/ERR865/006/ERR8651236/ERR8651236_2.fastq.gz	-	-	-	-	this study	648	F	fimH58	104	564261	5438483	Escherichia coli	2015	Canada	Chicken	AmpC	blaCMY-2	Aminoglycoside	Sulfonamide	Tetracycline	-	-	-	-	-	-	-	-	-	-	-	-	-	-	-	-	-	-	aac(3)-IVa	-	-	-	-	-	-
J032	PRJEB50837	SAMEA12943769	ERR8651142	ftp.sra.ebi.ac.uk/vol1/fastq/ERR865/002/ERR8651142/ERR8651142_1.fastq.gz;ftp.sra.ebi.ac.uk/vol1/fastq/ERR865/002/ERR8651142/ERR8651142_2.fastq.gz	-	-	-	-	this study	117	G	fimH97	164	489874	5155264	Escherichia coli	2010	Canada	Chicken	AmpC	blaCMY-2	Aminoglycoside	Sulfonamide	Tetracycline	-	-	-	-	-	-	-	-	-	-	-	gyrA.S83L	-	-	-	-	-	-	-	-	-	-	-	-	-
J058	PRJEB50837	SAMEA12943795	ERR8651168	ftp.sra.ebi.ac.uk/vol1/fastq/ERR865/008/ERR8651168/ERR8651168_1.fastq.gz;ftp.sra.ebi.ac.uk/vol1/fastq/ERR865/008/ERR8651168/ERR8651168_2.fastq.gz	-	-	-	-	this study	117	G	fimH97	135	435081	5525790	Escherichia coli	2011	Canada	Chicken	AmpC	blaCMY-2	Aminoglycoside	Sulfonamide	Tetracycline	-	-	-	-	-	-	-	-	-	-	-	-	-	-	-	-	-	aac(3)-IV	-	-	-	-	-	-	-
J147	PRJEB50837	SAMEA12943871	ERR8651244	ftp.sra.ebi.ac.uk/vol1/fastq/ERR865/004/ERR8651244/ERR8651244_1.fastq.gz;ftp.sra.ebi.ac.uk/vol1/fastq/ERR865/004/ERR8651244/ERR8651244_2.fastq.gz	-	-	-	-	this study	10	A	fimH54	191	375560	4990229	Escherichia coli	2014	Canada	Waste Water	-	-	-	-	Tetracycline	-	-	-	-	-	-	-	-	-	-	-	-	-	-	-	-	-	-	-	-	-	-	-	-	-
J066	PRJEB50837	SAMEA12943803	ERR8651176	ftp.sra.ebi.ac.uk/vol1/fastq/ERR865/006/ERR8651176/ERR8651176_1.fastq.gz;ftp.sra.ebi.ac.uk/vol1/fastq/ERR865/006/ERR8651176/ERR8651176_2.fastq.gz	-	-	-	-	this study	429	B2	fimH20	89	591609	5202301	Escherichia coli	2012	Canada	Chicken	AmpC	blaCMY-2	Aminoglycoside	Sulfonamide	Tetracycline	-	-	-	-	-	-	-	-	-	-	-	-	-	-	-	-	-	-	-	-	-	-	-	-	-
J131	PRJEB50837	SAMEA12943856	ERR8651229	ftp.sra.ebi.ac.uk/vol1/fastq/ERR865/009/ERR8651229/ERR8651229_1.fastq.gz;ftp.sra.ebi.ac.uk/vol1/fastq/ERR865/009/ERR8651229/ERR8651229_2.fastq.gz	-	-	-	-	this study	15	-	-	89	383087	5428623	Klebsiella pneumoniae	2016	Canada	Dog	AmpC_ESBL	blaCMY-2, blaSHV-28	Aminoglycoside	Sulfonamide	Tetracycline	Beta_lactam	Diaminopyrimidines	Macrolide	Phenicol	-	Quinolone_FQ	-	-	Fosfomycin	-	-	-	-	-	-	aac(3)-IIa	-	-	-	-	-	-	-	-	-
J109	PRJEB50837	SAMEA12943846	ERR8651219	ftp.sra.ebi.ac.uk/vol1/fastq/ERR865/009/ERR8651219/ERR8651219_1.fastq.gz;ftp.sra.ebi.ac.uk/vol1/fastq/ERR865/009/ERR8651219/ERR8651219_2.fastq.gz	-	-	-	-	this study	224	B1	fimH39	62	1041236	4783696	Escherichia coli	2016	Canada	Cattle	ESBL	blaCTX-M-55	Aminoglycoside	Sulfonamide	Tetracycline	-	Diaminopyrimidines	-	Phenicol	-	-	-	-	-	-	-	gyrA.S83L, gyrA.D87N, parC.S80I	-	-	-	-	-	-	-	-	-	-	-	-	-
J007	PRJEB50837	SAMEA12943744	ERR8651117	ftp.sra.ebi.ac.uk/vol1/fastq/ERR865/007/ERR8651117/ERR8651117_1.fastq.gz;ftp.sra.ebi.ac.uk/vol1/fastq/ERR865/007/ERR8651117/ERR8651117_2.fastq.gz	-	-	-	-	this study	131	B2	fimH30	114	337163	5231478	Escherichia coli	2012	Canada	Human	ESBL	blaCTX-M-15	Aminoglycoside	Sulfonamide	Tetracycline	Beta_lactam	-	-	-	-	-	-	-	-	-	-	gyrA.S83L, gyrA.D87N, parC.S80I, parC.E84V	-	-	-	-	-	-	-	-	-	-	-	-	-
J117	PRJNA523640	SAMN10985369	-	https://ftp.ncbi.nlm.nih.gov/genomes/all/GCA/008/272/145/GCA_008272145.1_ASM827214v1/GCA_008272145.1_ASM827214v1_genomic.fna.gz	-	-	-	-	this study	6215	A	fimH34	151	281186	4869900	Escherichia coli	2014	Canada	Waste Water	ESBL	blaCTX-M-14	Aminoglycoside	Sulfonamide	Tetracycline	-	Diaminopyrimidines	Macrolide	Phenicol	-	-	-	-	-	-	-	gyrA.S83L, gyrA.D87N, parC.S80I	-	-	-	-	aac(3)-IId	-	-	-	-	-	-	-	-
J015	PRJEB50837	SAMEA12943752	ERR8651125	ftp.sra.ebi.ac.uk/vol1/fastq/ERR865/005/ERR8651125/ERR8651125_1.fastq.gz;ftp.sra.ebi.ac.uk/vol1/fastq/ERR865/005/ERR8651125/ERR8651125_2.fastq.gz	-	-	-	-	this study	131	B2	fimH30	183	145329	5078024	Escherichia coli	2012	Canada	Human	ESBL	blaSHV-30	Aminoglycoside	-	-	Beta_lactam	-	-	-	-	-	-	-	-	-	-	gyrA.S83L, gyrA.D87N, parC.S80I, parC.E84V	-	-	-	-	-	-	-	-	-	-	-	-	-
J125	PRJEB50837	SAMEA12943851	ERR8651224	ftp.sra.ebi.ac.uk/vol1/fastq/ERR865/004/ERR8651224/ERR8651224_1.fastq.gz;ftp.sra.ebi.ac.uk/vol1/fastq/ERR865/004/ERR8651224/ERR8651224_2.fastq.gz	-	-	-	-	this study	10	A	fimH54	122	228236	5068580	Escherichia coli	2016	Canada	Waste Water	ESBL	blaSHV-12	-	-	Tetracycline	-	-	-	-	-	-	-	-	-	-	-	-	-	-	-	-	-	-	-	-	-	-	-	-	-
J094	PRJEB50837	SAMEA12943831	ERR8651204	ftp.sra.ebi.ac.uk/vol1/fastq/ERR865/004/ERR8651204/ERR8651204_1.fastq.gz;ftp.sra.ebi.ac.uk/vol1/fastq/ERR865/004/ERR8651204/ERR8651204_2.fastq.gz	-	-	-	-	this study	746	A	fimH1430	112	456412	4650049	Escherichia coli	2014	Canada	Cattle	AmpC	blaCMY-2	Aminoglycoside	Sulfonamide	Tetracycline	-	Diaminopyrimidines	-	Phenicol	-	-	-	-	-	-	-	-	-	-	-	-	-	-	-	-	-	-	-	-	-
J102	PRJEB50837	SAMEA12943839	ERR8651212	ftp.sra.ebi.ac.uk/vol1/fastq/ERR865/002/ERR8651212/ERR8651212_1.fastq.gz;ftp.sra.ebi.ac.uk/vol1/fastq/ERR865/002/ERR8651212/ERR8651212_2.fastq.gz	-	-	-	-	this study	683	B1	fimH121	109	445847	4785836	Escherichia coli	2016	Canada	Cattle	ESBL	blaCTX-M-65	Aminoglycoside	-	Tetracycline	Beta_lactam	Diaminopyrimidines	-	Phenicol	-	Quinolone_FQ	-	-	-	Rifampicin	-	-	-	-	-	-	-	-	-	-	-	-	-	-	-
J004	PRJEB50837	SAMEA12943741	ERR8651114	ftp.sra.ebi.ac.uk/vol1/fastq/ERR865/004/ERR8651114/ERR8651114_1.fastq.gz;ftp.sra.ebi.ac.uk/vol1/fastq/ERR865/004/ERR8651114/ERR8651114_2.fastq.gz	-	-	-	-	this study	4243	D	fimH1002	300	268776	5722420	Escherichia coli	2007	Canada	Dog	AmpC	blaCMY-2	Aminoglycoside	Sulfonamide	Tetracycline	-	-	-	-	-	-	-	-	-	-	-	-	-	-	-	-	-	-	-	-	-	-	-	-	-
J072	PRJEB50837	SAMEA12943809	ERR8651182	ftp.sra.ebi.ac.uk/vol1/fastq/ERR865/002/ERR8651182/ERR8651182_1.fastq.gz;ftp.sra.ebi.ac.uk/vol1/fastq/ERR865/002/ERR8651182/ERR8651182_2.fastq.gz	-	-	-	-	this study	117	G	fimH97	151	403635	5324325	Escherichia coli	2012	Canada	Chicken	AmpC	blaCMY-2	Aminoglycoside	Sulfonamide	Tetracycline	Beta_lactam	-	-	Phenicol	-	-	-	-	-	-	-	-	-	-	-	-	-	-	aac(3)-IVa	-	-	-	-	-	-
J027	PRJEB50837	SAMEA12943764	ERR8651137	ftp.sra.ebi.ac.uk/vol1/fastq/ERR865/007/ERR8651137/ERR8651137_1.fastq.gz;ftp.sra.ebi.ac.uk/vol1/fastq/ERR865/007/ERR8651137/ERR8651137_2.fastq.gz	-	-	-	-	this study	973	D	fimH26	114	430864	5285436	Escherichia coli	2009	Canada	Chicken	AmpC	blaCMY-2	Aminoglycoside	Sulfonamide	Tetracycline	Beta_lactam	-	-	Phenicol	-	-	-	Lincosamides	-	-	-	-	-	-	-	-	-	-	-	-	-	-	-	-	-
J080	PRJEB50837	SAMEA12943817	ERR8651190	ftp.sra.ebi.ac.uk/vol1/fastq/ERR865/000/ERR8651190/ERR8651190_1.fastq.gz;ftp.sra.ebi.ac.uk/vol1/fastq/ERR865/000/ERR8651190/ERR8651190_2.fastq.gz	-	-	-	-	this study	101	B1	fimH86	89	377104	5470687	Escherichia coli	2013	Canada	Chicken	AmpC	blaCMY-2	Aminoglycoside	Sulfonamide	Tetracycline	-	-	-	Phenicol	-	-	Colistin	-	-	-	-	-	-	-	-	-	-	-	aac(3)-IVa	-	-	-	-	-	-
J035	PRJEB50837	SAMEA12943772	ERR8651145	ftp.sra.ebi.ac.uk/vol1/fastq/ERR865/005/ERR8651145/ERR8651145_1.fastq.gz;ftp.sra.ebi.ac.uk/vol1/fastq/ERR865/005/ERR8651145/ERR8651145_2.fastq.gz	-	-	-	-	this study	155	B1	fimH30	139	287065	5176420	Escherichia coli	2010	Canada	Chicken	AmpC	blaCMY-2	Aminoglycoside	Sulfonamide	-	-	-	-	-	-	-	-	-	-	-	-	-	-	-	-	-	-	-	aac(3)-IVa	-	-	-	-	-	-
J088	PRJEB50837	SAMEA12943825	ERR8651198	ftp.sra.ebi.ac.uk/vol1/fastq/ERR865/008/ERR8651198/ERR8651198_1.fastq.gz;ftp.sra.ebi.ac.uk/vol1/fastq/ERR865/008/ERR8651198/ERR8651198_2.fastq.gz	-	-	-	-	this study	648	F	fimH58	117	685875	5343195	Escherichia coli	2013	Canada	Chicken	AmpC	blaCMY-2	Aminoglycoside	Sulfonamide	Tetracycline	-	-	-	Phenicol	-	-	-	-	-	-	-	-	-	-	-	-	-	-	aac(3)-IVa	-	-	-	-	-	-
J040	PRJEB50837	SAMEA12943777	ERR8651150	ftp.sra.ebi.ac.uk/vol1/fastq/ERR865/000/ERR8651150/ERR8651150_1.fastq.gz;ftp.sra.ebi.ac.uk/vol1/fastq/ERR865/000/ERR8651150/ERR8651150_2.fastq.gz	-	-	-	-	this study	131	B2	fimH22	86	866371	5279285	Escherichia coli	2010	Canada	Chicken	AmpC	blaCMY-2	-	-	-	-	-	-	-	-	-	-	-	-	-	-	-	-	-	-	-	-	-	-	-	-	-	-	-	-
J129	PRJEB50837	SAMEA12943854	ERR8651227	ftp.sra.ebi.ac.uk/vol1/fastq/ERR865/007/ERR8651227/ERR8651227_1.fastq.gz;ftp.sra.ebi.ac.uk/vol1/fastq/ERR865/007/ERR8651227/ERR8651227_2.fastq.gz	-	-	-	-	this study	36	-	-	113	462219	6341017	Klebsiella oxytoca	2015	Canada	Dog	ESBL	blaCTX-M-15, blaOXY-2-7	Aminoglycoside	Sulfonamide	Tetracycline	Beta_lactam	Diaminopyrimidines	-	Phenicol	Aminoglycoside_FQ	Quinolone_FQ	-	-	-	-	-	-	-	-	-	aac(3)-IIa	-	-	-	-	-	aac(6')Ib-cr	-	-	-
J043	PRJEB50837	SAMEA12943780	ERR8651153	ftp.sra.ebi.ac.uk/vol1/fastq/ERR865/003/ERR8651153/ERR8651153_1.fastq.gz;ftp.sra.ebi.ac.uk/vol1/fastq/ERR865/003/ERR8651153/ERR8651153_2.fastq.gz	-	-	-	-	this study	117	G	fimH97	128	530721	5145902	Escherichia coli	2010	Canada	Chicken	AmpC	blaCMY-2	-	Sulfonamide	-	-	-	-	-	-	-	-	-	-	-	-	-	-	-	-	-	-	-	-	-	-	-	-	-	-
J132	PRJEB50837	SAMEA12943857	ERR8651230	ftp.sra.ebi.ac.uk/vol1/fastq/ERR865/000/ERR8651230/ERR8651230_1.fastq.gz;ftp.sra.ebi.ac.uk/vol1/fastq/ERR865/000/ERR8651230/ERR8651230_2.fastq.gz	-	-	-	-	this study	32	-	-	64	869082	5007011	Salmonella enterica	2015	Canada	Pig	AmpC	blaCMY-2	Aminoglycoside	Sulfonamide	Tetracycline	Beta_lactam	Diaminopyrimidines	-	Phenicol	-	-	-	-	-	-	-	-	-	-	-	-	aac(3)-IId	-	-	-	aac(6')-Iaa	-	-	-	-
J051	PRJEB50837	SAMEA12943788	ERR8651161	ftp.sra.ebi.ac.uk/vol1/fastq/ERR865/001/ERR8651161/ERR8651161_1.fastq.gz;ftp.sra.ebi.ac.uk/vol1/fastq/ERR865/001/ERR8651161/ERR8651161_2.fastq.gz	-	-	-	-	this study	429	B2	fimH20	93	608035	5239732	Escherichia coli	2011	Canada	Chicken	AmpC	blaCMY-2	Aminoglycoside	Sulfonamide	Tetracycline	-	-	-	-	-	-	-	-	-	-	-	-	-	-	-	-	-	-	aac(3)-IVa	-	-	-	-	-	-
J140	PRJEB50837	SAMEA12943864	ERR8651237	ftp.sra.ebi.ac.uk/vol1/fastq/ERR865/007/ERR8651237/ERR8651237_1.fastq.gz;ftp.sra.ebi.ac.uk/vol1/fastq/ERR865/007/ERR8651237/ERR8651237_2.fastq.gz	-	-	-	-	this study	Unknown	B1	fimH121	240	323183	5346955	Escherichia coli	2015	Canada	Chicken	AmpC	blaCMY-2	-	-	-	-	-	-	-	-	-	-	-	-	-	-	-	-	-	-	-	-	-	-	-	-	-	-	-	-
J067	PRJEB50837	SAMEA12943804	ERR8651177	ftp.sra.ebi.ac.uk/vol1/fastq/ERR865/007/ERR8651177/ERR8651177_1.fastq.gz;ftp.sra.ebi.ac.uk/vol1/fastq/ERR865/007/ERR8651177/ERR8651177_2.fastq.gz	-	-	-	-	this study	117	G	fimH97	165	326404	5311564	Escherichia coli	2012	Canada	Chicken	AmpC	blaCMY-2	Aminoglycoside	Sulfonamide	Tetracycline	-	-	-	-	-	-	-	-	-	-	-	-	-	-	-	-	-	-	aac(3)-IVa	-	-	-	-	-	-
J110	PRJEB50837	SAMEA12943847	ERR8651220	ftp.sra.ebi.ac.uk/vol1/fastq/ERR865/000/ERR8651220/ERR8651220_1.fastq.gz;ftp.sra.ebi.ac.uk/vol1/fastq/ERR865/000/ERR8651220/ERR8651220_2.fastq.gz	-	-	-	-	this study	718	B1	fimH86	146	378285	5278218	Escherichia coli	2016	Canada	Cattle	AmpC	blaCMY-2	Aminoglycoside	Sulfonamide	Tetracycline	-	-	-	Phenicol	-	-	-	-	-	-	-	-	-	-	-	-	-	-	-	-	-	-	-	-	-
J008	PRJEB50837	SAMEA12943745	ERR8651118	ftp.sra.ebi.ac.uk/vol1/fastq/ERR865/008/ERR8651118/ERR8651118_1.fastq.gz;ftp.sra.ebi.ac.uk/vol1/fastq/ERR865/008/ERR8651118/ERR8651118_2.fastq.gz	-	-	-	-	this study	131	B2	fimH30	101	512503	5175221	Escherichia coli	2012	Canada	Human	ESBL	blaCTX-M-15	Aminoglycoside	Sulfonamide	Tetracycline	Beta_lactam	Diaminopyrimidines	Macrolide	-	Aminoglycoside_FQ	-	-	-	-	-	-	gyrA.S83L, gyrA.D87N, parC.S80I, parC.E84V	-	-	-	-	-	-	-	-	-	aac(6')Ib-cr	-	-	-
J118	PRJNA523640	SAMN10985375	-	https://ftp.ncbi.nlm.nih.gov/genomes/all/GCA/008/272/025/GCA_008272025.1_ASM827202v1/GCA_008272025.1_ASM827202v1_genomic.fna.gz	-	-	-	-	this study	Unknown	B1	-	77	625307	4847457	Escherichia coli	2015	Canada	Waste Water	ESBL	blaCTX-M-15	Aminoglycoside	Sulfonamide	-	-	Diaminopyrimidines	-	-	-	Quinolone_FQ	-	-	-	-	-	-	-	-	-	-	-	-	-	-	-	-	-	-	-
J016	PRJEB50837	SAMEA12943753	ERR8651126	ftp.sra.ebi.ac.uk/vol1/fastq/ERR865/006/ERR8651126/ERR8651126_1.fastq.gz;ftp.sra.ebi.ac.uk/vol1/fastq/ERR865/006/ERR8651126/ERR8651126_2.fastq.gz	-	-	-	-	this study	607	-	-	85	798569	5398008	Klebsiella pneumoniae	2012	Canada	Human	-	-	Aminoglycoside	-	-	Beta_lactam	Diaminopyrimidines	-	-	-	Quinolone_FQ	-	-	Fosfomycin	-	-	-	-	-	-	-	aac(3)-IId	-	-	-	-	-	-	-	-
J095	PRJEB50837	SAMEA12943832	ERR8651205	ftp.sra.ebi.ac.uk/vol1/fastq/ERR865/005/ERR8651205/ERR8651205_1.fastq.gz;ftp.sra.ebi.ac.uk/vol1/fastq/ERR865/005/ERR8651205/ERR8651205_2.fastq.gz	-	-	-	-	this study	20	B1	fimH25	149	416381	5232140	Escherichia coli	2014	Canada	Cattle	AmpC	blaCMY-2	Aminoglycoside	Sulfonamide	Tetracycline	-	-	-	Phenicol	-	-	-	-	-	-	-	-	-	-	-	-	-	-	-	-	-	-	-	-	-
J103	PRJEB50837	SAMEA12943840	ERR8651213	ftp.sra.ebi.ac.uk/vol1/fastq/ERR865/003/ERR8651213/ERR8651213_1.fastq.gz;ftp.sra.ebi.ac.uk/vol1/fastq/ERR865/003/ERR8651213/ERR8651213_2.fastq.gz	-	-	-	-	this study	1433	A	fimH23	90	663541	4821884	Escherichia coli	2016	Canada	Cattle	AmpC	blaCMY-2	Aminoglycoside	Sulfonamide	Tetracycline	-	-	-	-	-	-	-	-	-	-	-	-	-	-	-	-	-	-	-	-	-	-	-	-	-
J020	PRJEB50837	SAMEA12943757	ERR8651130	ftp.sra.ebi.ac.uk/vol1/fastq/ERR865/000/ERR8651130/ERR8651130_1.fastq.gz;ftp.sra.ebi.ac.uk/vol1/fastq/ERR865/000/ERR8651130/ERR8651130_2.fastq.gz	-	-	-	-	this study	57	E	fimH27	166	243211	5506157	Escherichia coli	2009	Canada	Chicken	AmpC	blaCMY-2	-	Sulfonamide	-	-	-	-	-	-	-	-	-	-	-	-	gyrA.S83L	-	-	-	-	-	-	-	-	-	-	-	-	-
J048	PRJEB50837	SAMEA12943785	ERR8651158	ftp.sra.ebi.ac.uk/vol1/fastq/ERR865/008/ERR8651158/ERR8651158_1.fastq.gz;ftp.sra.ebi.ac.uk/vol1/fastq/ERR865/008/ERR8651158/ERR8651158_2.fastq.gz	-	-	-	-	this study	10	A	fimH54	133	363910	4867891	Escherichia coli	2011	Canada	Chicken	AmpC	blaCMY-2	Aminoglycoside	Sulfonamide	Tetracycline	Beta_lactam	-	-	-	-	-	-	Lincosamides	-	-	-	-	-	-	-	-	-	-	-	-	-	-	-	-	-
J137	PRJEB50837	SAMEA12943861	ERR8651234	ftp.sra.ebi.ac.uk/vol1/fastq/ERR865/004/ERR8651234/ERR8651234_1.fastq.gz;ftp.sra.ebi.ac.uk/vol1/fastq/ERR865/004/ERR8651234/ERR8651234_2.fastq.gz	-	-	-	-	this study	69	D	fimH27	267	400448	6172022	Escherichia coli	2015	Canada	Chicken	AmpC	blaCMY-2	Aminoglycoside	Sulfonamide	Tetracycline	Beta_lactam	-	-	Phenicol	-	-	-	-	-	-	-	-	-	-	-	-	-	-	aac(3)-IVa	-	-	-	-	-	-
J028	PRJEB50837	SAMEA12943765	ERR8651138	ftp.sra.ebi.ac.uk/vol1/fastq/ERR865/008/ERR8651138/ERR8651138_1.fastq.gz;ftp.sra.ebi.ac.uk/vol1/fastq/ERR865/008/ERR8651138/ERR8651138_2.fastq.gz	-	-	-	-	this study	38	D	fimH65	176	485532	5628089	Escherichia coli	2009	Canada	Chicken	AmpC	blaCMY-2	-	-	-	-	-	-	-	-	-	-	-	-	-	-	-	-	-	-	-	-	-	-	-	-	-	-	-	-
J081	PRJEB50837	SAMEA12943818	ERR8651191	ftp.sra.ebi.ac.uk/vol1/fastq/ERR865/001/ERR8651191/ERR8651191_1.fastq.gz;ftp.sra.ebi.ac.uk/vol1/fastq/ERR865/001/ERR8651191/ERR8651191_2.fastq.gz	-	-	-	-	this study	5940	G	fimH97	112	549431	5310060	Escherichia coli	2013	Canada	Chicken	AmpC	blaCMY-2	Aminoglycoside	Sulfonamide	-	-	-	-	-	-	-	-	-	-	-	-	-	-	-	-	-	-	-	aac(3)-IVa	-	-	-	-	-	-
J036	PRJEB50837	SAMEA12943773	ERR8651146	ftp.sra.ebi.ac.uk/vol1/fastq/ERR865/006/ERR8651146/ERR8651146_1.fastq.gz;ftp.sra.ebi.ac.uk/vol1/fastq/ERR865/006/ERR8651146/ERR8651146_2.fastq.gz	-	-	-	-	this study	117	G	fimH97	137	435402	5284887	Escherichia coli	2010	Canada	Chicken	AmpC	blaCMY-2	Aminoglycoside	-	-	-	-	-	-	-	-	-	-	-	-	-	-	-	-	-	-	-	-	-	-	-	-	-	-	-
J089	PRJEB50837	SAMEA12943826	ERR8651199	ftp.sra.ebi.ac.uk/vol1/fastq/ERR865/009/ERR8651199/ERR8651199_1.fastq.gz;ftp.sra.ebi.ac.uk/vol1/fastq/ERR865/009/ERR8651199/ERR8651199_2.fastq.gz	-	-	-	-	this study	5881	G	fimH97	121	629588	5163018	Escherichia coli	2013	Canada	Chicken	AmpC	blaCMY-2	Aminoglycoside	Sulfonamide	-	-	-	-	-	-	-	-	-	-	-	-	-	-	-	-	-	-	-	aac(3)-IVa	-	-	-	-	-	-
J044	PRJEB50837	SAMEA12943781	ERR8651154	ftp.sra.ebi.ac.uk/vol1/fastq/ERR865/004/ERR8651154/ERR8651154_1.fastq.gz;ftp.sra.ebi.ac.uk/vol1/fastq/ERR865/004/ERR8651154/ERR8651154_2.fastq.gz	PRJEB54884	SAMEA110398707	ERR9979384	ftp.sra.ebi.ac.uk/vol1/run/ERR997/ERR9979384/J044.fastq.gz	this study	131	B2	fimH22	143	543022	5448132	Escherichia coli	2010	Canada	Chicken	AmpC	blaCMY-2	-	-	-	-	-	-	-	-	-	-	-	-	-	-	-	-	-	-	-	-	-	-	-	-	-	-	-	-
J133	PRJEB50837	SAMEA12943858	ERR8651231	ftp.sra.ebi.ac.uk/vol1/fastq/ERR865/001/ERR8651231/ERR8651231_1.fastq.gz;ftp.sra.ebi.ac.uk/vol1/fastq/ERR865/001/ERR8651231/ERR8651231_2.fastq.gz	-	-	-	-	this study	117	G	fimH97	84	509501	5177196	Escherichia coli	2015	Canada	Chicken	AmpC	blaCMY-2	Aminoglycoside	Sulfonamide	-	-	-	-	-	-	-	-	-	-	-	-	-	-	-	-	-	-	-	aac(3)-IVa	-	-	-	-	-	-
J052	PRJEB50837	SAMEA12943789	ERR8651162	ftp.sra.ebi.ac.uk/vol1/fastq/ERR865/002/ERR8651162/ERR8651162_1.fastq.gz;ftp.sra.ebi.ac.uk/vol1/fastq/ERR865/002/ERR8651162/ERR8651162_2.fastq.gz	-	-	-	-	this study	101	B1	fimH86	76	447058	5166065	Escherichia coli	2011	Canada	Chicken	AmpC	blaCMY-2	Aminoglycoside	Sulfonamide	Tetracycline	-	-	-	-	-	-	-	-	-	-	-	gyrA.S83L	-	-	-	-	-	-	aac(3)-IVa	-	-	-	-	-	-
J141	PRJEB50837	SAMEA12943865	ERR8651238	ftp.sra.ebi.ac.uk/vol1/fastq/ERR865/008/ERR8651238/ERR8651238_1.fastq.gz;ftp.sra.ebi.ac.uk/vol1/fastq/ERR865/008/ERR8651238/ERR8651238_2.fastq.gz	-	-	-	-	this study	219	E	fimH370	100	535622	5276947	Escherichia coli	2015	Canada	Chicken	AmpC	blaCMY-2	-	-	-	-	-	-	-	-	-	-	-	-	-	-	-	-	-	-	-	-	-	-	-	-	-	-	-	-
J060	PRJEB50837	SAMEA12943797	ERR8651170	ftp.sra.ebi.ac.uk/vol1/fastq/ERR865/000/ERR8651170/ERR8651170_1.fastq.gz;ftp.sra.ebi.ac.uk/vol1/fastq/ERR865/000/ERR8651170/ERR8651170_2.fastq.gz	-	-	-	-	this study	117	G	fimH97	118	435151	5183422	Escherichia coli	2012	Canada	Chicken	AmpC	blaCMY-2	-	-	-	-	-	-	-	-	-	-	-	-	-	-	-	-	-	-	-	-	-	-	-	-	-	-	-	-
J149	PRJEB50837	SAMEA12943873	ERR8651246	ftp.sra.ebi.ac.uk/vol1/fastq/ERR865/006/ERR8651246/ERR8651246_1.fastq.gz;ftp.sra.ebi.ac.uk/vol1/fastq/ERR865/006/ERR8651246/ERR8651246_2.fastq.gz	-	-	-	-	this study	4611	B2	fimH205	56	585131	4977311	Escherichia coli	2016	Canada	Dog	-	-	-	-	-	-	-	-	-	-	-	-	-	-	-	-	-	-	-	-	-	-	-	-	-	-	-	-	-	-
J068	PRJEB50837	SAMEA12943805	ERR8651178	ftp.sra.ebi.ac.uk/vol1/fastq/ERR865/008/ERR8651178/ERR8651178_1.fastq.gz;ftp.sra.ebi.ac.uk/vol1/fastq/ERR865/008/ERR8651178/ERR8651178_2.fastq.gz	-	-	-	-	this study	117	G	fimH97	113	620548	5153095	Escherichia coli	2012	Canada	Chicken	AmpC	blaCMY-2	Aminoglycoside	Sulfonamide	Tetracycline	-	-	-	-	-	-	-	-	-	-	-	-	-	-	-	-	-	-	-	-	-	-	-	-	-
J111	PRJEB50837	SAMEA12943848	ERR8651221	ftp.sra.ebi.ac.uk/vol1/fastq/ERR865/001/ERR8651221/ERR8651221_1.fastq.gz;ftp.sra.ebi.ac.uk/vol1/fastq/ERR865/001/ERR8651221/ERR8651221_2.fastq.gz	-	-	-	-	this study	683	B1	fimH121	95	445864	4825559	Escherichia coli	2016	Canada	Cattle	ESBL	blaCTX-M-65	Aminoglycoside	-	Tetracycline	Beta_lactam	Diaminopyrimidines	-	Phenicol	-	Quinolone_FQ	-	-	-	Rifampicin	-	-	-	-	-	-	-	-	-	-	-	-	-	-	-
J009	PRJEB50837	SAMEA12943746	ERR8651119	ftp.sra.ebi.ac.uk/vol1/fastq/ERR865/009/ERR8651119/ERR8651119_1.fastq.gz;ftp.sra.ebi.ac.uk/vol1/fastq/ERR865/009/ERR8651119/ERR8651119_2.fastq.gz	-	-	-	-	this study	1485	F	fimH32	185	342221	5013029	Escherichia coli	2012	Canada	Human	ESBL	blaCTX-M-15	-	-	Tetracycline	Beta_lactam	-	-	-	Aminoglycoside_FQ	-	-	-	-	-	-	gyrA.S83L	-	-	-	-	-	-	-	-	-	aac(6')Ib-cr	-	-	-
J119	PRJNA523640	SAMN10985384	-	https://ftp.ncbi.nlm.nih.gov/genomes/all/GCA/008/272/795/GCA_008272795.1_ASM827279v1/GCA_008272795.1_ASM827279v1_genomic.fna.gz	-	-	-	-	this study	131	B2	fimH30	117	342803	5278105	Escherichia coli	2015	Canada	Waste Water	ESBL	blaCTX-M-15	Aminoglycoside	Sulfonamide	Tetracycline	Beta_lactam	Diaminopyrimidines	Macrolide	-	Aminoglycoside_FQ	-	-	-	-	-	-	gyrA.S83L, gyrA.D87N, parC.S80I, parC.E84V	-	-	-	aac(3)-IIa	-	-	-	-	-	aac(6')Ib-cr	-	-	-
J017	PRJEB50837	SAMEA12943754	ERR8651127	ftp.sra.ebi.ac.uk/vol1/fastq/ERR865/007/ERR8651127/ERR8651127_1.fastq.gz;ftp.sra.ebi.ac.uk/vol1/fastq/ERR865/007/ERR8651127/ERR8651127_2.fastq.gz	-	-	-	-	this study	121	-	-	91	495767	5166158	Enterobacter hormaechei	2013	Canada	Dog	ESBL	blaCTX-M-15	Aminoglycoside	Sulfonamide	-	Beta_lactam	Diaminopyrimidines	-	Phenicol	Aminoglycoside_FQ	Quinolone_FQ	-	-	-	-	-	-	-	-	-	aac(3)-IIa	-	-	-	-	-	aac(6')Ib-cr	-	-	-
J096	PRJEB50837	SAMEA12943833	ERR8651206	ftp.sra.ebi.ac.uk/vol1/fastq/ERR865/006/ERR8651206/ERR8651206_1.fastq.gz;ftp.sra.ebi.ac.uk/vol1/fastq/ERR865/006/ERR8651206/ERR8651206_2.fastq.gz	-	-	-	-	this study	7949	A	fimH27	78	358943	4860709	Escherichia coli	2014	Canada	Cattle	AmpC	blaCMY-2	Aminoglycoside	Sulfonamide	Tetracycline	-	Diaminopyrimidines	-	-	-	-	-	-	-	-	-	-	-	-	-	-	-	-	-	-	-	-	-	-	-
J056	PRJEB50837	SAMEA12943793	ERR8651166	ftp.sra.ebi.ac.uk/vol1/fastq/ERR865/006/ERR8651166/ERR8651166_1.fastq.gz;ftp.sra.ebi.ac.uk/vol1/fastq/ERR865/006/ERR8651166/ERR8651166_2.fastq.gz	-	-	-	-	this study	131	B2	fimH22	79	632028	5248725	Escherichia coli	2011	Canada	Chicken	AmpC	blaCMY-2	-	-	-	-	-	-	-	-	-	-	-	-	-	-	-	-	-	-	-	-	-	-	-	-	-	-	-	-
J145	PRJEB50837	SAMEA12943869	ERR8651242	ftp.sra.ebi.ac.uk/vol1/fastq/ERR865/002/ERR8651242/ERR8651242_1.fastq.gz;ftp.sra.ebi.ac.uk/vol1/fastq/ERR865/002/ERR8651242/ERR8651242_2.fastq.gz	-	-	-	-	this study	140	B2	fimH15	99	524393	5033327	Escherichia coli	2009	Canada	Chicken	-	-	-	-	-	-	-	-	-	-	-	-	-	-	-	-	-	-	-	-	-	-	-	-	-	-	-	-	-	-
J104	PRJEB50837	SAMEA12943841	ERR8651214	ftp.sra.ebi.ac.uk/vol1/fastq/ERR865/004/ERR8651214/ERR8651214_1.fastq.gz;ftp.sra.ebi.ac.uk/vol1/fastq/ERR865/004/ERR8651214/ERR8651214_2.fastq.gz	-	-	-	-	this study	1140	D	fimH221	84	395860	4961552	Escherichia coli	2016	Canada	Cattle	AmpC	blaCMY-2	Aminoglycoside	Sulfonamide	Tetracycline	-	Diaminopyrimidines	-	Phenicol	-	-	-	-	-	-	-	-	-	-	-	-	-	-	-	-	-	-	-	-	-
J021	PRJEB50837	SAMEA12943758	ERR8651131	ftp.sra.ebi.ac.uk/vol1/fastq/ERR865/001/ERR8651131/ERR8651131_1.fastq.gz;ftp.sra.ebi.ac.uk/vol1/fastq/ERR865/001/ERR8651131/ERR8651131_2.fastq.gz	-	-	-	-	this study	155	B1	fimH30	157	363943	5256632	Escherichia coli	2009	Canada	Chicken	AmpC	blaCMY-2	Aminoglycoside	Sulfonamide	Tetracycline	-	-	-	-	-	-	-	-	-	-	-	-	-	-	-	-	-	-	aac(3)-IVa	-	-	-	-	-	-
J074	PRJEB50837	SAMEA12943811	ERR8651184	ftp.sra.ebi.ac.uk/vol1/fastq/ERR865/004/ERR8651184/ERR8651184_1.fastq.gz;ftp.sra.ebi.ac.uk/vol1/fastq/ERR865/004/ERR8651184/ERR8651184_2.fastq.gz	-	-	-	-	this study	117	G	fimH97	178	326851	5317859	Escherichia coli	2013	Canada	Chicken	AmpC	blaCMY-2	Aminoglycoside	Sulfonamide	Tetracycline	-	-	-	-	-	-	-	-	-	-	-	-	-	-	-	-	-	-	aac(3)-IVa	-	-	-	-	-	-
J029	PRJEB50837	SAMEA12943766	ERR8651139	ftp.sra.ebi.ac.uk/vol1/fastq/ERR865/009/ERR8651139/ERR8651139_1.fastq.gz;ftp.sra.ebi.ac.uk/vol1/fastq/ERR865/009/ERR8651139/ERR8651139_2.fastq.gz	-	-	-	-	this study	117	G	fimH97	115	413363	5156730	Escherichia coli	2009	Canada	Chicken	AmpC	blaCMY-2	Aminoglycoside	-	Tetracycline	-	-	-	-	-	-	-	-	-	-	-	gyrA.S83L	-	-	-	-	-	-	-	-	-	-	-	-	-
J082	PRJEB50837	SAMEA12943819	ERR8651192	ftp.sra.ebi.ac.uk/vol1/fastq/ERR865/002/ERR8651192/ERR8651192_1.fastq.gz;ftp.sra.ebi.ac.uk/vol1/fastq/ERR865/002/ERR8651192/ERR8651192_2.fastq.gz	-	-	-	-	this study	131	B2	fimH22	83	641040	5289149	Escherichia coli	2013	Canada	Chicken	AmpC	blaCMY-2	-	-	-	-	-	-	-	-	-	-	-	-	-	-	-	-	-	-	-	-	-	-	-	-	-	-	-	-
J037	PRJEB50837	SAMEA12943774	ERR8651147	ftp.sra.ebi.ac.uk/vol1/fastq/ERR865/007/ERR8651147/ERR8651147_1.fastq.gz;ftp.sra.ebi.ac.uk/vol1/fastq/ERR865/007/ERR8651147/ERR8651147_2.fastq.gz	-	-	-	-	this study	117	G	fimH97	129	426344	5431919	Escherichia coli	2010	Canada	Chicken	AmpC	blaCMY-2	Aminoglycoside	-	Tetracycline	-	-	-	-	-	-	-	-	-	-	-	gyrA.S83L	-	-	-	-	-	aac(3)-IV	-	-	-	-	-	-	-
J090	PRJEB50837	SAMEA12943827	ERR8651200	ftp.sra.ebi.ac.uk/vol1/fastq/ERR865/000/ERR8651200/ERR8651200_1.fastq.gz;ftp.sra.ebi.ac.uk/vol1/fastq/ERR865/000/ERR8651200/ERR8651200_2.fastq.gz	-	-	-	-	this study	117	G	fimH97	154	663442	5255427	Escherichia coli	2013	Canada	Chicken	AmpC	blaCMY-2	-	-	-	-	-	-	-	-	-	-	-	-	-	-	gyrA.S83L	-	-	-	-	-	-	-	-	-	-	-	-	-
J045	PRJEB50837	SAMEA12943782	ERR8651155	ftp.sra.ebi.ac.uk/vol1/fastq/ERR865/005/ERR8651155/ERR8651155_1.fastq.gz;ftp.sra.ebi.ac.uk/vol1/fastq/ERR865/005/ERR8651155/ERR8651155_2.fastq.gz	-	-	-	-	this study	117	G	fimH97	128	435081	5062430	Escherichia coli	2010	Canada	Chicken	AmpC	blaCMY-2	-	Sulfonamide	-	-	-	-	-	-	-	-	-	-	-	-	-	-	-	-	-	-	-	-	-	-	-	-	-	-
J134	PRJEB50837	SAMEA12943859	ERR8651232	ftp.sra.ebi.ac.uk/vol1/fastq/ERR865/002/ERR8651232/ERR8651232_1.fastq.gz;ftp.sra.ebi.ac.uk/vol1/fastq/ERR865/002/ERR8651232/ERR8651232_2.fastq.gz	-	-	-	-	this study	121	-	-	90	440324	5358929	Enterobacter hormaechei	2016	Canada	Chicken	ESBL	blaCTX-M-15	Aminoglycoside	Sulfonamide	Tetracycline	Beta_lactam	Diaminopyrimidines	-	Phenicol	Aminoglycoside_FQ	Quinolone_FQ	-	-	Fosfomycin	-	-	-	-	-	-	aac(3)-IIa	-	-	-	aac(6')-33	-	aac(6')Ib-cr	-	-	-
J053	PRJEB50837	SAMEA12943790	ERR8651163	ftp.sra.ebi.ac.uk/vol1/fastq/ERR865/003/ERR8651163/ERR8651163_1.fastq.gz;ftp.sra.ebi.ac.uk/vol1/fastq/ERR865/003/ERR8651163/ERR8651163_2.fastq.gz	-	-	-	-	this study	117	G	fimH97	174	356589	5341472	Escherichia coli	2011	Canada	Chicken	AmpC	blaCMY-2	Aminoglycoside	Sulfonamide	-	-	-	-	-	-	-	-	-	-	-	-	-	-	-	-	-	-	-	aac(3)-IVa	-	-	-	-	-	-
J142	PRJEB50837	SAMEA12943866	ERR8651239	ftp.sra.ebi.ac.uk/vol1/fastq/ERR865/009/ERR8651239/ERR8651239_1.fastq.gz;ftp.sra.ebi.ac.uk/vol1/fastq/ERR865/009/ERR8651239/ERR8651239_2.fastq.gz	-	-	-	-	this study	117	G	fimH925	127	608235	5226243	Escherichia coli	2015	Canada	Chicken	AmpC	blaCMY-2	Aminoglycoside	Sulfonamide	-	-	-	-	-	-	-	-	-	-	-	-	-	-	-	-	-	-	-	aac(3)-IVa	-	-	-	-	-	-
J061	PRJEB50837	SAMEA12943798	ERR8651171	ftp.sra.ebi.ac.uk/vol1/fastq/ERR865/001/ERR8651171/ERR8651171_1.fastq.gz;ftp.sra.ebi.ac.uk/vol1/fastq/ERR865/001/ERR8651171/ERR8651171_2.fastq.gz	-	-	-	-	this study	117	G	fimH97	92	507710	5155096	Escherichia coli	2012	Canada	Chicken	AmpC	blaCMY-2	-	-	-	-	-	-	-	-	-	-	-	-	-	-	-	-	-	-	-	-	-	-	-	-	-	-	-	-
J150	PRJEB50837	SAMEA12943874	ERR8651247	ftp.sra.ebi.ac.uk/vol1/fastq/ERR865/007/ERR8651247/ERR8651247_1.fastq.gz;ftp.sra.ebi.ac.uk/vol1/fastq/ERR865/007/ERR8651247/ERR8651247_2.fastq.gz	-	-	-	-	this study	73	B2	fimH30	133	434163	5241670	Escherichia coli	2015	Canada	Dog	-	-	-	Sulfonamide	Tetracycline	-	-	-	-	-	-	-	-	-	-	-	-	-	-	-	-	-	-	-	-	-	-	-	-	-
J069	PRJEB50837	SAMEA12943806	ERR8651179	ftp.sra.ebi.ac.uk/vol1/fastq/ERR865/009/ERR8651179/ERR8651179_1.fastq.gz;ftp.sra.ebi.ac.uk/vol1/fastq/ERR865/009/ERR8651179/ERR8651179_2.fastq.gz	-	-	-	-	this study	101	B1	fimH86	125	520723	5106454	Escherichia coli	2012	Canada	Chicken	AmpC	blaCMY-2	Aminoglycoside	Sulfonamide	Tetracycline	-	-	-	-	-	-	-	-	-	-	-	-	-	-	-	-	-	-	-	-	-	-	-	-	-
J112	PRJEB50837	SAMEA12943849	ERR8651222	ftp.sra.ebi.ac.uk/vol1/fastq/ERR865/002/ERR8651222/ERR8651222_1.fastq.gz;ftp.sra.ebi.ac.uk/vol1/fastq/ERR865/002/ERR8651222/ERR8651222_2.fastq.gz	PRJEB54884	SAMEA110398710	ERR9979387	ftp.sra.ebi.ac.uk/vol1/run/ERR997/ERR9979387/J112.fastq.gz	this study	69	D	fimH27	76	414674	4974895	Escherichia coli	2016	Canada	Cattle	ESBL	blaCTX-M-15	Aminoglycoside	Sulfonamide	Tetracycline	Beta_lactam	Diaminopyrimidines	-	-	-	Quinolone_FQ	-	-	-	-	-	-	-	-	-	-	-	-	-	-	-	-	-	-	-
J010	PRJEB50837	SAMEA12943747	ERR8651120	ftp.sra.ebi.ac.uk/vol1/fastq/ERR865/000/ERR8651120/ERR8651120_1.fastq.gz;ftp.sra.ebi.ac.uk/vol1/fastq/ERR865/000/ERR8651120/ERR8651120_2.fastq.gz	-	-	-	-	this study	131	B2	fimH30	106	357145	5230784	Escherichia coli	2012	Canada	Human	ESBL	blaCTX-M-15	Aminoglycoside	-	Tetracycline	Beta_lactam	-	-	-	Aminoglycoside_FQ	-	-	-	-	-	-	gyrA.S83L, gyrA.D87N, parC.S80I, parC.E84V	-	-	-	aac(3)-IIa	-	-	-	-	-	aac(6')Ib-cr	-	-	-
J120	PRJNA523640	SAMN10985389	-	https://ftp.ncbi.nlm.nih.gov/genomes/all/GCA/008/272/655/GCA_008272655.1_ASM827265v1/GCA_008272655.1_ASM827265v1_genomic.fna.gz	-	-	-	-	this study	38	D	fimH5	86	441319	5000319	Escherichia coli	2015	Canada	Waste Water	ESBL	blaCTX-M-14	Aminoglycoside	Sulfonamide	-	-	Diaminopyrimidines	Macrolide	-	-	-	-	-	-	-	-	gyrA.S83L, gyrA.D87Y, parC.S80I, parE.S458A	-	-	-	-	-	-	-	-	-	-	-	-	-
J064	PRJEB50837	SAMEA12943801	ERR8651174	ftp.sra.ebi.ac.uk/vol1/fastq/ERR865/004/ERR8651174/ERR8651174_1.fastq.gz;ftp.sra.ebi.ac.uk/vol1/fastq/ERR865/004/ERR8651174/ERR8651174_2.fastq.gz	-	-	-	-	this study	101	B1	fimH86	120	520317	5106004	Escherichia coli	2012	Canada	Chicken	AmpC	blaCMY-2	Aminoglycoside	Sulfonamide	Tetracycline	-	-	-	-	-	-	-	-	-	-	-	-	-	-	-	-	-	-	-	-	-	-	-	-	-
J085	PRJEB50837	SAMEA12943822	ERR8651195	ftp.sra.ebi.ac.uk/vol1/fastq/ERR865/005/ERR8651195/ERR8651195_1.fastq.gz;ftp.sra.ebi.ac.uk/vol1/fastq/ERR865/005/ERR8651195/ERR8651195_2.fastq.gz	PRJEB54884	SAMEA110398708	ERR9979385	ftp.sra.ebi.ac.uk/vol1/run/ERR997/ERR9979385/J085.fastq.gz	this study	131	B2	fimH22	87	465105	5284465	Escherichia coli	2013	Canada	Chicken	AmpC	blaCMY-2	-	-	-	-	-	-	-	-	-	-	-	-	-	-	-	-	-	-	-	-	-	-	-	-	-	-	-	-
J018	PRJEB50837	SAMEA12943755	ERR8651128	ftp.sra.ebi.ac.uk/vol1/fastq/ERR865/008/ERR8651128/ERR8651128_1.fastq.gz;ftp.sra.ebi.ac.uk/vol1/fastq/ERR865/008/ERR8651128/ERR8651128_2.fastq.gz	-	-	-	-	this study	182	-	-	74	951704	4997084	Enterobacter hormaechei	2014	Canada	Horse	ESBL	blaCTX-M-15	Aminoglycoside	Sulfonamide	-	Beta_lactam	Diaminopyrimidines	-	-	Aminoglycoside_FQ	Quinolone_FQ	-	-	Fosfomycin	-	-	-	-	-	-	aac(3)-IIa	-	-	-	-	-	aac(6')Ib-cr	-	-	-
J097	PRJEB50837	SAMEA12943834	ERR8651207	ftp.sra.ebi.ac.uk/vol1/fastq/ERR865/007/ERR8651207/ERR8651207_1.fastq.gz;ftp.sra.ebi.ac.uk/vol1/fastq/ERR865/007/ERR8651207/ERR8651207_2.fastq.gz	-	-	-	-	this study	155	B1	fimH30	92	448783	4892818	Escherichia coli	2014	Canada	Cattle	AmpC	blaCMY-2	Aminoglycoside	Sulfonamide	Tetracycline	Beta_lactam	Diaminopyrimidines	Macrolide	Phenicol	-	-	-	-	-	-	-	-	-	-	-	-	-	-	-	-	-	-	-	-	-
J105	PRJEB50837	SAMEA12943842	ERR8651215	ftp.sra.ebi.ac.uk/vol1/fastq/ERR865/005/ERR8651215/ERR8651215_1.fastq.gz;ftp.sra.ebi.ac.uk/vol1/fastq/ERR865/005/ERR8651215/ERR8651215_2.fastq.gz	-	-	-	-	this study	423	C	fimH30	118	357861	4912882	Escherichia coli	2016	Canada	Cattle	AmpC	blaCMY-2	Aminoglycoside	Sulfonamide	Tetracycline	Beta_lactam	Diaminopyrimidines	-	-	-	-	-	-	-	-	-	-	-	-	-	-	-	-	-	-	-	-	-	-	-
J022	PRJEB50837	SAMEA12943759	ERR8651132	ftp.sra.ebi.ac.uk/vol1/fastq/ERR865/002/ERR8651132/ERR8651132_1.fastq.gz;ftp.sra.ebi.ac.uk/vol1/fastq/ERR865/002/ERR8651132/ERR8651132_2.fastq.gz	-	-	-	-	this study	117	G	fimH97	129	425498	5261075	Escherichia coli	2009	Canada	Chicken	AmpC	blaCMY-2	-	-	-	-	-	-	-	-	-	-	-	-	-	-	gyrA.S83L	-	-	-	-	-	-	-	-	-	-	-	-	-
J075	PRJEB50837	SAMEA12943812	ERR8651185	ftp.sra.ebi.ac.uk/vol1/fastq/ERR865/005/ERR8651185/ERR8651185_1.fastq.gz;ftp.sra.ebi.ac.uk/vol1/fastq/ERR865/005/ERR8651185/ERR8651185_2.fastq.gz	-	-	-	-	this study	162	B1	fimH32	111	289088	4966321	Escherichia coli	2013	Canada	Chicken	AmpC	blaCMY-2	-	-	Tetracycline	Beta_lactam	-	-	-	-	-	-	-	-	-	-	-	-	-	-	-	-	-	-	-	-	-	-	-	-
J030	PRJEB50837	SAMEA12943767	ERR8651140	ftp.sra.ebi.ac.uk/vol1/fastq/ERR865/000/ERR8651140/ERR8651140_1.fastq.gz;ftp.sra.ebi.ac.uk/vol1/fastq/ERR865/000/ERR8651140/ERR8651140_2.fastq.gz	-	-	-	-	this study	131	B2	fimH22	73	506660	5164643	Escherichia coli	2009	Canada	Chicken	AmpC	blaCMY-2	-	-	-	-	-	-	-	-	-	-	-	-	-	-	-	-	-	-	-	-	-	-	-	-	-	-	-	-
J083	PRJEB50837	SAMEA12943820	ERR8651193	ftp.sra.ebi.ac.uk/vol1/fastq/ERR865/003/ERR8651193/ERR8651193_1.fastq.gz;ftp.sra.ebi.ac.uk/vol1/fastq/ERR865/003/ERR8651193/ERR8651193_2.fastq.gz	-	-	-	-	this study	117	G	fimH97	143	406494	5278700	Escherichia coli	2013	Canada	Chicken	AmpC	blaCMY-2	Aminoglycoside	Sulfonamide	Tetracycline	-	-	-	-	-	-	-	-	-	-	-	gyrA.S83L	-	-	-	-	-	-	aac(3)-IVa	-	-	-	-	-	-
J038	PRJEB50837	SAMEA12943775	ERR8651148	ftp.sra.ebi.ac.uk/vol1/fastq/ERR865/008/ERR8651148/ERR8651148_1.fastq.gz;ftp.sra.ebi.ac.uk/vol1/fastq/ERR865/008/ERR8651148/ERR8651148_2.fastq.gz	-	-	-	-	this study	117	G	fimH97	132	609156	5329097	Escherichia coli	2010	Canada	Chicken	AmpC	blaCMY-2	Aminoglycoside	Sulfonamide	Tetracycline	-	-	-	-	-	-	-	-	-	-	-	-	-	-	-	-	-	-	aac(3)-IVa	-	-	-	-	-	-
J127	PRJEB50837	SAMEA12943852	ERR8651225	ftp.sra.ebi.ac.uk/vol1/fastq/ERR865/005/ERR8651225/ERR8651225_1.fastq.gz;ftp.sra.ebi.ac.uk/vol1/fastq/ERR865/005/ERR8651225/ERR8651225_2.fastq.gz	-	-	-	-	this study	No available	-	-	54	549680	4067644	Proteus mirabilis	2015	Canada	Dog	AmpC	blaCMY-2	-	-	Tetracycline	-	-	-	Phenicol	-	-	-	-	-	-	-	-	-	-	-	-	-	-	-	-	-	-	-	-	-
J046	PRJEB50837	SAMEA12943783	ERR8651156	ftp.sra.ebi.ac.uk/vol1/fastq/ERR865/006/ERR8651156/ERR8651156_1.fastq.gz;ftp.sra.ebi.ac.uk/vol1/fastq/ERR865/006/ERR8651156/ERR8651156_2.fastq.gz	-	-	-	-	this study	117	G	fimH97	131	608333	5241227	Escherichia coli	2010	Canada	Chicken	AmpC	blaCMY-2	Aminoglycoside	-	-	-	-	-	-	-	-	-	-	-	-	-	gyrA.S83L	-	-	-	-	-	-	-	-	-	-	-	-	-
J135	PRJEB50837	SAMEA12943860	ERR8651233	ftp.sra.ebi.ac.uk/vol1/fastq/ERR865/003/ERR8651233/ERR8651233_1.fastq.gz;ftp.sra.ebi.ac.uk/vol1/fastq/ERR865/003/ERR8651233/ERR8651233_2.fastq.gz	-	-	-	-	this study	15	-	-	54	563848	4907412	Salmonella enterica	2016	Canada	Chicken	AmpC	blaCMY-2	Aminoglycoside	-	-	-	-	-	-	-	-	-	-	Fosfomycin	-	-	-	-	-	-	-	-	-	-	-	aac(6')-Iaa	-	-	-	-
J054	PRJEB50837	SAMEA12943791	ERR8651164	ftp.sra.ebi.ac.uk/vol1/fastq/ERR865/004/ERR8651164/ERR8651164_1.fastq.gz;ftp.sra.ebi.ac.uk/vol1/fastq/ERR865/004/ERR8651164/ERR8651164_2.fastq.gz	-	-	-	-	this study	371	E	fimH142	197	484959	5416779	Escherichia coli	2011	Canada	Chicken	AmpC	blaCMY-2	Aminoglycoside	Sulfonamide	Tetracycline	-	-	-	Phenicol	-	-	-	-	-	-	-	-	-	-	-	-	-	-	aac(3)-IVa	-	-	-	-	-	-
J143	PRJEB50837	SAMEA12943867	ERR8651240	ftp.sra.ebi.ac.uk/vol1/fastq/ERR865/000/ERR8651240/ERR8651240_1.fastq.gz;ftp.sra.ebi.ac.uk/vol1/fastq/ERR865/000/ERR8651240/ERR8651240_2.fastq.gz	-	-	-	-	this study	2705	A	fimH23	120	388721	4998891	Escherichia coli	2015	Canada	Chicken	AmpC	blaCMY-2	Aminoglycoside	-	Tetracycline	-	-	-	-	-	-	-	-	-	-	-	-	-	-	-	-	-	-	-	-	-	-	-	-	-
J062	PRJEB50837	SAMEA12943799	ERR8651172	ftp.sra.ebi.ac.uk/vol1/fastq/ERR865/002/ERR8651172/ERR8651172_1.fastq.gz;ftp.sra.ebi.ac.uk/vol1/fastq/ERR865/002/ERR8651172/ERR8651172_2.fastq.gz	-	-	-	-	this study	101	B1	fimH86	119	520723	5139242	Escherichia coli	2012	Canada	Chicken	AmpC	blaCMY-2	Aminoglycoside	Sulfonamide	Tetracycline	-	-	-	-	-	-	-	-	-	-	-	-	-	-	-	-	-	-	-	-	-	-	-	-	-
J070	PRJEB50837	SAMEA12943807	ERR8651180	ftp.sra.ebi.ac.uk/vol1/fastq/ERR865/000/ERR8651180/ERR8651180_1.fastq.gz;ftp.sra.ebi.ac.uk/vol1/fastq/ERR865/000/ERR8651180/ERR8651180_2.fastq.gz	-	-	-	-	this study	101	B1	fimH86	68	506634	5173813	Escherichia coli	2012	Canada	Chicken	AmpC	blaCMY-2	Aminoglycoside	Sulfonamide	Tetracycline	-	-	-	Phenicol	-	-	-	-	-	-	-	gyrA.S83L	-	-	-	-	-	-	aac(3)-IVa	-	-	-	-	-	-
J107	PRJEB50837	SAMEA12943844	ERR8651217	ftp.sra.ebi.ac.uk/vol1/fastq/ERR865/007/ERR8651217/ERR8651217_1.fastq.gz;ftp.sra.ebi.ac.uk/vol1/fastq/ERR865/007/ERR8651217/ERR8651217_2.fastq.gz	-	-	-	-	this study	993	A	fimH604	90	467888	4888556	Escherichia coli	2016	Canada	Cattle	AmpC	blaCMY-2	Aminoglycoside	Sulfonamide	Tetracycline	-	Diaminopyrimidines	Macrolide	Phenicol	-	-	-	-	-	-	-	-	-	-	-	-	-	-	-	-	-	-	-	-	-
J113	PRJNA523640	SAMN10985361	-	https://ftp.ncbi.nlm.nih.gov/genomes/all/GCA/008/272/325/GCA_008272325.1_ASM827232v1/GCA_008272325.1_ASM827232v1_genomic.fna.gz	-	-	-	-	this study	1421	A	fimH34	142	208876	4759158	Escherichia coli	2014	Canada	Waste Water	ESBL	blaCTX-M-15	Aminoglycoside	Sulfonamide	Tetracycline	Beta_lactam	Diaminopyrimidines	-	-	-	Quinolone_FQ	-	-	-	-	-	gyrA.S83L, parC.S80I	-	-	-	-	-	-	-	-	-	-	-	-	-
J011	PRJEB50837	SAMEA12943748	ERR8651121	ftp.sra.ebi.ac.uk/vol1/fastq/ERR865/001/ERR8651121/ERR8651121_1.fastq.gz;ftp.sra.ebi.ac.uk/vol1/fastq/ERR865/001/ERR8651121/ERR8651121_2.fastq.gz	-	-	-	-	this study	38	D	fimH5	137	375434	5159407	Escherichia coli	2012	Canada	Human	ESBL	blaCTX-M-27	Aminoglycoside	Sulfonamide	Tetracycline	Beta_lactam	Diaminopyrimidines	Macrolide	-	-	-	-	-	-	-	-	gyrA.S83L	-	-	-	aac(3)-IIa	-	-	-	-	-	-	-	-	-
J121	PRJNA523640	SAMN10985395	-	https://ftp.ncbi.nlm.nih.gov/genomes/all/GCA/008/272/555/GCA_008272555.1_ASM827255v1/GCA_008272555.1_ASM827255v1_genomic.fna.gz	-	-	-	-	this study	38	D	fimH5	126	411935	5232426	Escherichia coli	2016	Canada	Waste Water	ESBL	blaCTX-M-14	Aminoglycoside	Sulfonamide	-	-	Diaminopyrimidines	Macrolide	-	-	-	-	-	-	-	-	gyrA.S83L	-	-	-	aac(3)-IIa	-	-	-	-	-	-	-	-	-
J019	PRJEB50837	SAMEA12943756	ERR8651129	ftp.sra.ebi.ac.uk/vol1/fastq/ERR865/009/ERR8651129/ERR8651129_1.fastq.gz;ftp.sra.ebi.ac.uk/vol1/fastq/ERR865/009/ERR8651129/ERR8651129_2.fastq.gz	-	-	-	-	this study	131	B2	fimH22	62	672551	5214480	Escherichia coli	2009	Canada	Chicken	AmpC	blaCMY-2	Aminoglycoside	Sulfonamide	Tetracycline	-	-	-	-	-	-	-	-	-	-	-	-	-	-	-	-	-	-	aac(3)-IVa	-	-	-	-	-	-
J098	PRJEB50837	SAMEA12943835	ERR8651208	ftp.sra.ebi.ac.uk/vol1/fastq/ERR865/008/ERR8651208/ERR8651208_1.fastq.gz;ftp.sra.ebi.ac.uk/vol1/fastq/ERR865/008/ERR8651208/ERR8651208_2.fastq.gz	-	-	-	-	this study	224	B1	fimH39	65	623080	4815029	Escherichia coli	2014	Canada	Cattle	ESBL	blaCTX-M-55	Aminoglycoside	Sulfonamide	Tetracycline	-	Diaminopyrimidines	-	Phenicol	-	-	-	-	-	-	-	gyrA.S83L, gyrA.D87N, parC.S80I	-	-	-	-	-	-	-	-	-	-	-	-	-
J023	PRJEB50837	SAMEA12943760	ERR8651133	ftp.sra.ebi.ac.uk/vol1/fastq/ERR865/003/ERR8651133/ERR8651133_1.fastq.gz;ftp.sra.ebi.ac.uk/vol1/fastq/ERR865/003/ERR8651133/ERR8651133_2.fastq.gz	-	-	-	-	this study	131	B2	fimH22	76	649376	5231071	Escherichia coli	2009	Canada	Chicken	AmpC	blaCMY-2	Aminoglycoside	Sulfonamide	Tetracycline	-	-	-	Phenicol	-	-	-	-	-	-	-	-	-	-	-	-	-	-	aac(3)-IVa	-	-	-	-	-	-
J076	PRJEB50837	SAMEA12943813	ERR8651186	ftp.sra.ebi.ac.uk/vol1/fastq/ERR865/006/ERR8651186/ERR8651186_1.fastq.gz;ftp.sra.ebi.ac.uk/vol1/fastq/ERR865/006/ERR8651186/ERR8651186_2.fastq.gz	-	-	-	-	this study	1838	A	fimH27	132	290573	5010645	Escherichia coli	2013	Canada	Chicken	AmpC	blaCMY-2	Aminoglycoside	Sulfonamide	Tetracycline	-	-	-	-	-	-	-	-	-	-	-	-	-	-	-	-	-	-	aac(3)-IVa	-	-	-	-	-	-
J031	PRJEB50837	SAMEA12943768	ERR8651141	ftp.sra.ebi.ac.uk/vol1/fastq/ERR865/001/ERR8651141/ERR8651141_1.fastq.gz;ftp.sra.ebi.ac.uk/vol1/fastq/ERR865/001/ERR8651141/ERR8651141_2.fastq.gz	-	-	-	-	this study	23	C	fimH35	128	357074	5144514	Escherichia coli	2010	Canada	Chicken	AmpC	blaCMY-2	Aminoglycoside	Sulfonamide	Tetracycline	-	-	-	-	-	-	-	-	-	-	-	-	-	-	-	-	-	-	-	-	-	-	-	-	-
J084	PRJEB50837	SAMEA12943821	ERR8651194	ftp.sra.ebi.ac.uk/vol1/fastq/ERR865/004/ERR8651194/ERR8651194_1.fastq.gz;ftp.sra.ebi.ac.uk/vol1/fastq/ERR865/004/ERR8651194/ERR8651194_2.fastq.gz	-	-	-	-	this study	8578	B2	fimH1507	60	475824	5041635	Escherichia coli	2013	Canada	Chicken	AmpC	blaCMY-2	Aminoglycoside	-	-	Beta_lactam	-	-	-	-	-	-	-	-	-	-	-	-	-	-	-	aac(3)-IId	-	-	-	-	-	-	-	-
J039	PRJEB50837	SAMEA12943776	ERR8651149	ftp.sra.ebi.ac.uk/vol1/fastq/ERR865/009/ERR8651149/ERR8651149_1.fastq.gz;ftp.sra.ebi.ac.uk/vol1/fastq/ERR865/009/ERR8651149/ERR8651149_2.fastq.gz	-	-	-	-	this study	131	B2	fimH22	82	632019	5275599	Escherichia coli	2010	Canada	Chicken	AmpC	blaCMY-2	-	-	-	-	-	-	-	-	-	-	-	-	-	-	-	-	-	-	-	-	-	-	-	-	-	-	-	-
J128	PRJEB50837	SAMEA12943853	ERR8651226	ftp.sra.ebi.ac.uk/vol1/fastq/ERR865/006/ERR8651226/ERR8651226_1.fastq.gz;ftp.sra.ebi.ac.uk/vol1/fastq/ERR865/006/ERR8651226/ERR8651226_2.fastq.gz	-	-	-	-	this study	428	-	-	83	786063	4938598	Enterobacter hormaechei	2015	Canada	Dog	ESBL	blaSHV-12	Aminoglycoside	Sulfonamide	Tetracycline	Beta_lactam	Diaminopyrimidines	-	Phenicol	-	Quinolone_FQ	Colistin	-	-	-	-	-	-	-	-	-	-	-	-	-	-	-	-	aac(6')-Ib3	-
J047	PRJEB50837	SAMEA12943784	ERR8651157	ftp.sra.ebi.ac.uk/vol1/fastq/ERR865/007/ERR8651157/ERR8651157_1.fastq.gz;ftp.sra.ebi.ac.uk/vol1/fastq/ERR865/007/ERR8651157/ERR8651157_2.fastq.gz	-	-	-	-	this study	117	G	fimH97	142	413237	5232072	Escherichia coli	2010	Canada	Chicken	AmpC	blaCMY-2	Aminoglycoside	-	-	-	-	-	-	-	-	-	-	-	-	-	gyrA.S83L	-	-	-	-	-	-	-	-	-	-	-	-	-
J055	PRJEB50837	SAMEA12943792	ERR8651165	ftp.sra.ebi.ac.uk/vol1/fastq/ERR865/005/ERR8651165/ERR8651165_1.fastq.gz;ftp.sra.ebi.ac.uk/vol1/fastq/ERR865/005/ERR8651165/ERR8651165_2.fastq.gz	-	-	-	-	this study	2556	B2	fimH686	63	670654	5018042	Escherichia coli	2011	Canada	Chicken	AmpC	blaCMY-2	-	-	-	-	-	-	-	-	-	-	-	-	-	-	-	-	-	-	-	-	-	-	-	-	-	-	-	-
J144	PRJEB50837	SAMEA12943868	ERR8651241	ftp.sra.ebi.ac.uk/vol1/fastq/ERR865/001/ERR8651241/ERR8651241_1.fastq.gz;ftp.sra.ebi.ac.uk/vol1/fastq/ERR865/001/ERR8651241/ERR8651241_2.fastq.gz	-	-	-	-	this study	117	G	fimH97	120	608354	5112739	Escherichia coli	2011	Canada	Chicken	-	-	Aminoglycoside	-	-	-	-	-	-	-	-	-	-	-	-	-	gyrA.S83L	-	-	-	-	-	-	-	-	-	-	-	-	-
J005	PRJEB50837	SAMEA12943742	ERR8651115	ftp.sra.ebi.ac.uk/vol1/fastq/ERR865/005/ERR8651115/ERR8651115_1.fastq.gz;ftp.sra.ebi.ac.uk/vol1/fastq/ERR865/005/ERR8651115/ERR8651115_2.fastq.gz	-	-	-	-	this study	58	B1	fimH32	183	338011	5053068	Escherichia coli	2009	Canada	Pig	AmpC	blaCMY-2	Aminoglycoside	Sulfonamide	-	Beta_lactam	Diaminopyrimidines	-	-	-	-	-	-	-	-	-	-	-	-	-	-	-	-	-	-	-	-	-	-	-
J115	PRJNA523640	SAMN10985364	-	https://ftp.ncbi.nlm.nih.gov/genomes/all/GCA/008/272/275/GCA_008272275.1_ASM827227v1/GCA_008272275.1_ASM827227v1_genomic.fna.gz	-	-	-	-	this study	131	B2	fimH41	146	461267	5034245	Escherichia coli	2014	Canada	Waste Water	ESBL	blaCTX-M-15	Aminoglycoside	Sulfonamide	Tetracycline	Beta_lactam	Diaminopyrimidines	Macrolide	-	-	-	-	-	-	-	-	gyrA.S83L	-	-	-	-	aac(3)-IId	-	-	-	-	-	-	-	-
J063	PRJEB50837	SAMEA12943800	ERR8651173	ftp.sra.ebi.ac.uk/vol1/fastq/ERR865/003/ERR8651173/ERR8651173_1.fastq.gz;ftp.sra.ebi.ac.uk/vol1/fastq/ERR865/003/ERR8651173/ERR8651173_2.fastq.gz	-	-	-	-	this study	117	G	fimH97	128	406169	5267970	Escherichia coli	2012	Canada	Chicken	AmpC	blaCMY-2	Aminoglycoside	Sulfonamide	Tetracycline	-	-	-	-	-	-	-	-	-	-	-	-	-	-	-	-	-	-	aac(3)-IVa	-	-	-	-	-	-
J106	PRJEB50837	SAMEA12943843	ERR8651216	ftp.sra.ebi.ac.uk/vol1/fastq/ERR865/006/ERR8651216/ERR8651216_1.fastq.gz;ftp.sra.ebi.ac.uk/vol1/fastq/ERR865/006/ERR8651216/ERR8651216_2.fastq.gz	-	-	-	-	this study	10	A	fimH54	133	332973	4927166	Escherichia coli	2016	Canada	Cattle	ESBL	blaCTX-M-55	Aminoglycoside	Sulfonamide	-	Beta_lactam	Diaminopyrimidines	Macrolide	Phenicol	-	Quinolone_FQ	-	Lincosamides	-	Rifampicin	-	-	-	-	-	-	aac(3)-IId	-	-	-	-	-	-	-	-
J114	PRJNA523640	SAMN10985362	-	https://ftp.ncbi.nlm.nih.gov/genomes/all/GCA/008/272/285/GCA_008272285.1_ASM827228v1/GCA_008272285.1_ASM827228v1_genomic.fna.gz	-	-	-	-	this study	295	B1	fimH54	72	617755	4716504	Escherichia coli	2014	Canada	Waste Water	ESBL	blaCTX-M-15	-	-	-	-	-	-	-	-	Quinolone_FQ	-	-	-	-	-	gyrA.S83A	-	-	-	-	-	-	-	-	-	-	-	-	-
J012	PRJEB50837	SAMEA12943749	ERR8651122	ftp.sra.ebi.ac.uk/vol1/fastq/ERR865/002/ERR8651122/ERR8651122_1.fastq.gz;ftp.sra.ebi.ac.uk/vol1/fastq/ERR865/002/ERR8651122/ERR8651122_2.fastq.gz	-	-	-	-	this study	131	B2	fimH30	107	470575	5158195	Escherichia coli	2012	Canada	Human	ESBL	blaCTX-M-15	Aminoglycoside	Sulfonamide	-	Beta_lactam	Diaminopyrimidines	Macrolide	-	-	-	-	-	-	-	-	gyrA.S83L, gyrA.D87N, parC.S80I, parC.E84V	-	-	-	-	aac(3)-IId	-	-	-	-	-	-	-	-
J122	PRJNA523640	SAMN10985397	-	https://ftp.ncbi.nlm.nih.gov/genomes/all/GCA/008/272/505/GCA_008272505.1_ASM827250v1/GCA_008272505.1_ASM827250v1_genomic.fna.gz	-	-	-	-	this study	4385	B1	fimH29	132	475657	5003535	Escherichia coli	2016	Canada	Waste Water	ESBL	blaCTX-M-55	Aminoglycoside	Sulfonamide	Tetracycline	Beta_lactam	Diaminopyrimidines	-	Phenicol	-	-	-	-	-	-	-	gyrA.S83L, gyrA.D87N, parC.S80I, parE.S458A	-	-	-	aac(3)-IIa	-	-	-	-	-	-	-	-	-
J091	PRJEB50837	SAMEA12943828	ERR8651201	ftp.sra.ebi.ac.uk/vol1/fastq/ERR865/001/ERR8651201/ERR8651201_1.fastq.gz;ftp.sra.ebi.ac.uk/vol1/fastq/ERR865/001/ERR8651201/ERR8651201_2.fastq.gz	-	-	-	-	this study	1433	A	fimH23	53	705012	4818805	Escherichia coli	2014	Canada	Cattle	AmpC	blaCMY-2	Aminoglycoside	Sulfonamide	Tetracycline	-	-	-	Phenicol	-	-	-	-	-	-	-	-	-	-	-	-	-	-	-	-	-	-	-	-	-
J099	PRJEB50837	SAMEA12943836	ERR8651209	ftp.sra.ebi.ac.uk/vol1/fastq/ERR865/009/ERR8651209/ERR8651209_1.fastq.gz;ftp.sra.ebi.ac.uk/vol1/fastq/ERR865/009/ERR8651209/ERR8651209_2.fastq.gz	-	-	-	-	this study	10	A	fimH54	101	488373	4818939	Escherichia coli	2014	Canada	Cattle	AmpC	blaCMY-2	Aminoglycoside	Sulfonamide	-	-	-	-	-	-	-	-	-	-	-	-	-	-	-	-	-	-	-	-	-	-	-	-	-	-
J073	PRJEB50837	SAMEA12943810	ERR8651183	ftp.sra.ebi.ac.uk/vol1/fastq/ERR865/003/ERR8651183/ERR8651183_1.fastq.gz;ftp.sra.ebi.ac.uk/vol1/fastq/ERR865/003/ERR8651183/ERR8651183_2.fastq.gz	-	-	-	-	this study	429	B2	fimH20	104	389302	5301775	Escherichia coli	2012	Canada	Chicken	AmpC	blaCMY-2	Aminoglycoside	Sulfonamide	Tetracycline	-	-	-	-	-	-	-	-	-	-	-	-	-	-	-	-	-	-	aac(3)-IVa	-	-	-	-	-	-
J059	PRJEB50837	SAMEA12943796	ERR8651169	ftp.sra.ebi.ac.uk/vol1/fastq/ERR865/009/ERR8651169/ERR8651169_1.fastq.gz;ftp.sra.ebi.ac.uk/vol1/fastq/ERR865/009/ERR8651169/ERR8651169_2.fastq.gz	-	-	-	-	this study	131	B2	fimH22	108	468676	5299400	Escherichia coli	2011	Canada	Chicken	AmpC	blaCMY-2	-	-	-	-	-	-	-	-	-	-	-	-	-	-	-	-	-	-	-	-	-	-	-	-	-	-	-	-
J148	PRJEB50837	SAMEA12943872	ERR8651245	ftp.sra.ebi.ac.uk/vol1/fastq/ERR865/005/ERR8651245/ERR8651245_1.fastq.gz;ftp.sra.ebi.ac.uk/vol1/fastq/ERR865/005/ERR8651245/ERR8651245_2.fastq.gz	-	-	-	-	this study	130	E	fimH47	179	242493	5273624	Escherichia coli	2016	Canada	Waste Water	-	-	Aminoglycoside	-	Tetracycline	-	-	-	-	-	-	-	-	-	-	-	-	-	-	-	-	-	-	-	-	-	-	-	-	-
J151	PRJEB50837	SAMEA12943875	ERR8651248	ftp.sra.ebi.ac.uk/vol1/fastq/ERR865/008/ERR8651248/ERR8651248_1.fastq.gz;ftp.sra.ebi.ac.uk/vol1/fastq/ERR865/008/ERR8651248/ERR8651248_2.fastq.gz	-	-	-	-	this study	20	B1	fimH25	118	416258	5185516	Escherichia coli	2016	Canada	Waste Water	AmpC	blaCMY-2	Aminoglycoside	Sulfonamide	Tetracycline	-	-	-	Phenicol	-	-	-	-	-	-	-	-	-	-	-	-	-	-	-	-	-	-	-	-	-
J152	PRJEB50837	SAMEA12943876	ERR8651249	ftp.sra.ebi.ac.uk/vol1/fastq/ERR865/009/ERR8651249/ERR8651249_1.fastq.gz;ftp.sra.ebi.ac.uk/vol1/fastq/ERR865/009/ERR8651249/ERR8651249_2.fastq.gz	-	-	-	-	this study	5897	D	fimH1041	138	797481	5422088	Escherichia coli	2015	Canada	Chicken	AmpC	blaCMY-2	Aminoglycoside	Sulfonamide	Tetracycline	-	-	-	-	-	-	-	-	-	-	-	-	-	-	-	-	-	-	aac(3)-IVa	-	-	-	-	-	-
15115_S1	PRJEB50837	SAMEA12943877	ERR8651250	ftp.sra.ebi.ac.uk/vol1/fastq/ERR865/000/ERR8651250/ERR8651250_1.fastq.gz;ftp.sra.ebi.ac.uk/vol1/fastq/ERR865/000/ERR8651250/ERR8651250_2.fastq.gz	-	-	-	-	this study	167	A	-	150	374036	5007337	Escherichia coli	2006	France	Cattle	ESBL	blaCTX-M-1	Aminoglycoside	Sulfonamide	Tetracycline	-	Diaminopyrimidines	Macrolide	-	-	-	-	-	-	-	-	gyrA.S83L, gyrA.D87N, parC.S80I	-	-	-	-	-	-	-	-	-	-	-	-	-
16165_S2	PRJEB50837	SAMEA12943878	ERR8651251	ftp.sra.ebi.ac.uk/vol1/fastq/ERR865/001/ERR8651251/ERR8651251_1.fastq.gz;ftp.sra.ebi.ac.uk/vol1/fastq/ERR865/001/ERR8651251/ERR8651251_2.fastq.gz	-	-	-	-	this study	58	B1	fimH32	150	362056	5198312	Escherichia coli	2006	France	Cattle	-	-	Aminoglycoside	Sulfonamide	Tetracycline	-	Diaminopyrimidines	-	-	-	-	-	-	-	-	-	gyrA.S83L	-	-	-	-	-	-	-	-	-	-	-	-	-
16261_S3	PRJEB50837	SAMEA12943879	ERR8651252	ftp.sra.ebi.ac.uk/vol1/fastq/ERR865/002/ERR8651252/ERR8651252_1.fastq.gz;ftp.sra.ebi.ac.uk/vol1/fastq/ERR865/002/ERR8651252/ERR8651252_2.fastq.gz	-	-	-	-	this study	783	C	fimH39	132	386242	5433441	Escherichia coli	2006	France	Cattle	ESBL	blaCTX-M-2	Aminoglycoside	Sulfonamide	Tetracycline	Beta_lactam	Diaminopyrimidines	-	Phenicol	-	-	-	-	-	-	-	gyrA.S83L, gyrA.D87Y, parC.S80I	-	-	-	-	-	-	-	-	-	-	-	-	-
19302_S4	PRJEB50837	SAMEA12943880	ERR8651253	ftp.sra.ebi.ac.uk/vol1/fastq/ERR865/003/ERR8651253/ERR8651253_1.fastq.gz;ftp.sra.ebi.ac.uk/vol1/fastq/ERR865/003/ERR8651253/ERR8651253_2.fastq.gz	-	-	-	-	this study	617	A	-	102	463593	4853902	Escherichia coli	2007	France	Cattle	ESBL	blaCTX-M-15	Aminoglycoside	Sulfonamide	Tetracycline	Beta_lactam	-	Macrolide	Phenicol	Aminoglycoside_FQ	-	-	-	-	-	-	gyrA.S83L, gyrA.D87N, parC.S80I, parE.S458A	-	-	-	aac(3)-IIa	-	-	-	-	-	aac(6')Ib-cr	-	-	-
19383_S5	PRJEB50837	SAMEA12943881	ERR8651254	ftp.sra.ebi.ac.uk/vol1/fastq/ERR865/004/ERR8651254/ERR8651254_1.fastq.gz;ftp.sra.ebi.ac.uk/vol1/fastq/ERR865/004/ERR8651254/ERR8651254_2.fastq.gz	-	-	-	-	this study	48	A	fimH34	141	222889	5045052	Escherichia coli	2007	France	Cattle	ESBL	blaCTX-M-1	Aminoglycoside	Sulfonamide	Tetracycline	Beta_lactam	Diaminopyrimidines	-	Phenicol	-	-	-	-	-	-	-	-	-	-	-	-	-	-	-	-	-	-	-	-	-
19386_S6	PRJEB50837	SAMEA12943882	ERR8651255	ftp.sra.ebi.ac.uk/vol1/fastq/ERR865/005/ERR8651255/ERR8651255_1.fastq.gz;ftp.sra.ebi.ac.uk/vol1/fastq/ERR865/005/ERR8651255/ERR8651255_2.fastq.gz	-	-	-	-	this study	617	A	-	166	312176	5064164	Escherichia coli	2007	France	Cattle	ESBL	blaCTX-M-1	Aminoglycoside	Sulfonamide	Tetracycline	Beta_lactam	Diaminopyrimidines	-	-	-	-	-	-	-	-	-	gyrA.S83L, gyrA.D87N, parC.S80I, parE.S458A	-	-	-	-	-	-	-	-	-	-	-	-	-
19442_S7	PRJEB50837	SAMEA12943883	ERR8651256	ftp.sra.ebi.ac.uk/vol1/fastq/ERR865/006/ERR8651256/ERR8651256_1.fastq.gz;ftp.sra.ebi.ac.uk/vol1/fastq/ERR865/006/ERR8651256/ERR8651256_2.fastq.gz	-	-	-	-	this study	88	C	fimH25	169	349664	5411559	Escherichia coli	2007	France	Cattle	ESBL	blaCTX-M-2	Aminoglycoside	Sulfonamide	Tetracycline	Beta_lactam	Diaminopyrimidines	-	-	-	-	-	-	-	-	-	-	-	-	-	-	-	-	-	-	-	-	-	-	-
19443_S8	PRJEB50837	SAMEA12943884	ERR8651257	ftp.sra.ebi.ac.uk/vol1/fastq/ERR865/007/ERR8651257/ERR8651257_1.fastq.gz;ftp.sra.ebi.ac.uk/vol1/fastq/ERR865/007/ERR8651257/ERR8651257_2.fastq.gz	-	-	-	-	this study	648	F	fimH58	113	480649	5598084	Escherichia coli	2007	France	Cattle	ESBL	blaCTX-M-1	Aminoglycoside	Sulfonamide	Tetracycline	Beta_lactam	Diaminopyrimidines	-	Phenicol	-	-	-	-	-	-	-	gyrA.S83L, gyrA.D87Y, parC.S80I	-	-	-	-	-	-	-	-	-	-	-	-	-
19463_S9	PRJEB50837	SAMEA12943885	ERR8651258	ftp.sra.ebi.ac.uk/vol1/fastq/ERR865/008/ERR8651258/ERR8651258_1.fastq.gz;ftp.sra.ebi.ac.uk/vol1/fastq/ERR865/008/ERR8651258/ERR8651258_2.fastq.gz	-	-	-	-	this study	130	E	fimH27	114	636865	5353791	Escherichia coli	2007	France	Cattle	ESBL	blaCTX-M-14	Aminoglycoside	Sulfonamide	Tetracycline	Beta_lactam	-	-	Phenicol	-	-	-	-	-	-	-	-	-	-	-	-	-	-	-	-	-	-	-	-	-
19493_S10	PRJEB50837	SAMEA12943886	ERR8651259	ftp.sra.ebi.ac.uk/vol1/fastq/ERR865/009/ERR8651259/ERR8651259_1.fastq.gz;ftp.sra.ebi.ac.uk/vol1/fastq/ERR865/009/ERR8651259/ERR8651259_2.fastq.gz	-	-	-	-	this study	90	C	fimH142	120	476191	5049207	Escherichia coli	2007	France	Cattle	ESBL	blaCTX-M-1	Aminoglycoside	Sulfonamide	Tetracycline	Beta_lactam	Diaminopyrimidines	-	-	-	-	-	-	-	-	-	gyrA.S83L, gyrA.D87N, parC.S80I	-	-	-	-	-	-	-	-	-	-	-	-	-
20071_S11	PRJEB50837	SAMEA12943887	ERR8651260	ftp.sra.ebi.ac.uk/vol1/fastq/ERR865/000/ERR8651260/ERR8651260_1.fastq.gz;ftp.sra.ebi.ac.uk/vol1/fastq/ERR865/000/ERR8651260/ERR8651260_2.fastq.gz	-	-	-	-	this study	617	A	-	99	515810	4849706	Escherichia coli	2007	France	Cattle	ESBL	blaCTX-M-15	Aminoglycoside	Sulfonamide	Tetracycline	Beta_lactam	-	Macrolide	Phenicol	Aminoglycoside_FQ	-	-	-	-	-	-	gyrA.S83L, gyrA.D87N, parC.S80I, parE.S458A	-	-	-	aac(3)-IIa	-	-	-	-	-	aac(6')Ib-cr	-	-	-
20100_S12	PRJEB50837	SAMEA12943888	ERR8651261	ftp.sra.ebi.ac.uk/vol1/fastq/ERR865/001/ERR8651261/ERR8651261_1.fastq.gz;ftp.sra.ebi.ac.uk/vol1/fastq/ERR865/001/ERR8651261/ERR8651261_2.fastq.gz	-	-	-	-	this study	69	D	fimH297	194	350640	5486886	Escherichia coli	2007	France	Cattle	ESBL	blaCTX-M-2	Aminoglycoside	Sulfonamide	Tetracycline	Beta_lactam	Diaminopyrimidines	-	Phenicol	-	-	-	-	-	-	-	gyrA.S83L, parC.S57T	-	-	-	-	-	aac(3)-IV	aac(3)-IVa	-	-	-	-	-	-
20318_S13	PRJEB50837	SAMEA12943889	ERR8651262	ftp.sra.ebi.ac.uk/vol1/fastq/ERR865/002/ERR8651262/ERR8651262_1.fastq.gz;ftp.sra.ebi.ac.uk/vol1/fastq/ERR865/002/ERR8651262/ERR8651262_2.fastq.gz	-	-	-	-	this study	950	E	fimH31	196	255895	5552851	Escherichia coli	2008	France	Cattle	ESBL	blaCTX-M-1	Aminoglycoside	Sulfonamide	Tetracycline	Beta_lactam	Diaminopyrimidines	Macrolide	Phenicol	-	-	Colistin	-	-	-	-	gyrA.S83L, gyrA.D87Y, parC.S80I	-	-	-	-	-	-	-	-	-	-	-	-	-
20319_S14	PRJEB50837	SAMEA12943890	ERR8651263	ftp.sra.ebi.ac.uk/vol1/fastq/ERR865/003/ERR8651263/ERR8651263_1.fastq.gz;ftp.sra.ebi.ac.uk/vol1/fastq/ERR865/003/ERR8651263/ERR8651263_2.fastq.gz	-	-	-	-	this study	167	A	-	174	252481	5353726	Escherichia coli	2008	France	Cattle	ESBL	blaCTX-M-15	Aminoglycoside	Sulfonamide	Tetracycline	Beta_lactam	Diaminopyrimidines	Macrolide	Phenicol	-	-	Colistin	-	-	-	-	gyrA.S83L, gyrA.D87N, parC.S80I, parC.E84G	-	-	-	aac(3)-IIa	-	-	-	-	-	-	-	-	-
20723_S15	PRJEB50837	SAMEA12943891	ERR8651264	ftp.sra.ebi.ac.uk/vol1/fastq/ERR865/004/ERR8651264/ERR8651264_1.fastq.gz;ftp.sra.ebi.ac.uk/vol1/fastq/ERR865/004/ERR8651264/ERR8651264_2.fastq.gz	-	-	-	-	this study	167	A	-	152	464604	5003786	Escherichia coli	2007	France	Cattle	ESBL	blaCTX-M-14	Aminoglycoside	Sulfonamide	Tetracycline	Beta_lactam	-	Macrolide	-	-	-	-	-	-	-	-	gyrA.S83L, gyrA.D87N, parC.S80I	-	-	-	-	aac(3)-IId	-	-	-	-	-	-	-	-
20810_S16	PRJEB50837	SAMEA12943892	ERR8651265	ftp.sra.ebi.ac.uk/vol1/fastq/ERR865/005/ERR8651265/ERR8651265_1.fastq.gz;ftp.sra.ebi.ac.uk/vol1/fastq/ERR865/005/ERR8651265/ERR8651265_2.fastq.gz	-	-	-	-	this study	950	E	fimH31	186	196472	5546472	Escherichia coli	2007	France	Cattle	ESBL	blaCTX-M-1	Aminoglycoside	Sulfonamide	Tetracycline	Beta_lactam	Diaminopyrimidines	Macrolide	Phenicol	-	-	Colistin	-	-	-	-	gyrA.S83L, gyrA.D87Y, parC.S80I	-	-	-	-	-	-	-	-	-	-	-	-	-
21997_S17	PRJEB50837	SAMEA12943893	ERR8651266	ftp.sra.ebi.ac.uk/vol1/fastq/ERR865/006/ERR8651266/ERR8651266_1.fastq.gz;ftp.sra.ebi.ac.uk/vol1/fastq/ERR865/006/ERR8651266/ERR8651266_2.fastq.gz	-	-	-	-	this study	3995	B1	fimH27	137	326785	4980369	Escherichia coli	2008	France	Cattle	ESBL	blaCTX-M-1	Aminoglycoside	Sulfonamide	-	Beta_lactam	Diaminopyrimidines	-	-	-	-	-	-	-	-	-	-	-	-	-	-	-	-	-	-	-	-	-	-	-
22018_S18	PRJEB50837	SAMEA12943894	ERR8651267	ftp.sra.ebi.ac.uk/vol1/fastq/ERR865/007/ERR8651267/ERR8651267_1.fastq.gz;ftp.sra.ebi.ac.uk/vol1/fastq/ERR865/007/ERR8651267/ERR8651267_2.fastq.gz	-	-	-	-	this study	130	E	fimH27	125	446484	5375683	Escherichia coli	2008	France	Cattle	ESBL	blaCTX-M-1	Aminoglycoside	Sulfonamide	Tetracycline	Beta_lactam	-	Macrolide	-	-	-	-	-	-	-	-	-	-	-	-	-	-	-	-	-	-	-	-	-	-
22094_S19	PRJEB50837	SAMEA12943895	ERR8651268	ftp.sra.ebi.ac.uk/vol1/fastq/ERR865/008/ERR8651268/ERR8651268_1.fastq.gz;ftp.sra.ebi.ac.uk/vol1/fastq/ERR865/008/ERR8651268/ERR8651268_2.fastq.gz	-	-	-	-	this study	167	A	-	205	405441	5252241	Escherichia coli	2008	France	Cattle	ESBL	blaCTX-M-14	Aminoglycoside	Sulfonamide	Tetracycline	Beta_lactam	Diaminopyrimidines	-	Phenicol	-	-	-	-	-	-	-	gyrA.S83L, gyrA.D87N, parC.S80I	-	-	-	-	-	-	-	-	-	-	-	-	-
22204_S20	PRJEB50837	SAMEA12943896	ERR8651269	ftp.sra.ebi.ac.uk/vol1/fastq/ERR865/009/ERR8651269/ERR8651269_1.fastq.gz;ftp.sra.ebi.ac.uk/vol1/fastq/ERR865/009/ERR8651269/ERR8651269_2.fastq.gz	-	-	-	-	this study	156	B1	fimH38	72	523580	4896138	Escherichia coli	2008	France	Dog	AmpC	blaCMY-2	Aminoglycoside	Sulfonamide	Tetracycline	Beta_lactam	Diaminopyrimidines	-	Phenicol	-	-	-	-	-	-	-	gyrA.S83L, gyrA.D87N, parC.S80I, parC.E84G	-	-	-	-	-	-	-	-	-	-	-	aac(6')-Ib3	-
22570_S21	PRJEB50837	SAMEA12943897	ERR8651270	ftp.sra.ebi.ac.uk/vol1/fastq/ERR865/000/ERR8651270/ERR8651270_1.fastq.gz;ftp.sra.ebi.ac.uk/vol1/fastq/ERR865/000/ERR8651270/ERR8651270_2.fastq.gz	-	-	-	-	this study	224	B1	fimH61	61	622365	4872007	Escherichia coli	2009	France	Cattle	ESBL	blaCTX-M-32	Aminoglycoside	Sulfonamide	Tetracycline	-	Diaminopyrimidines	-	Phenicol	-	-	-	-	-	-	-	gyrA.S83L, gyrA.D87N, parC.S80I, parE.S458A	-	-	-	-	-	-	-	-	-	-	-	-	-
22611_S23	PRJEB50837	SAMEA12943898	ERR8651271	ftp.sra.ebi.ac.uk/vol1/fastq/ERR865/001/ERR8651271/ERR8651271_1.fastq.gz;ftp.sra.ebi.ac.uk/vol1/fastq/ERR865/001/ERR8651271/ERR8651271_2.fastq.gz	-	-	-	-	this study	361	A	fimH54	96	263636	4971640	Escherichia coli	2009	France	Dog	ESBL	blaCTX-M-15	Aminoglycoside	Sulfonamide	Tetracycline	Beta_lactam	Diaminopyrimidines	Macrolide	-	Aminoglycoside_FQ	-	-	-	-	-	-	gyrA.S83L, gyrA.D87N, parC.S80I, parE.S458A	-	-	-	aac(3)-IIa	-	-	-	-	-	aac(6')Ib-cr	-	-	-
24045_S25	PRJEB50837	SAMEA12943899	ERR8651272	ftp.sra.ebi.ac.uk/vol1/fastq/ERR865/002/ERR8651272/ERR8651272_1.fastq.gz;ftp.sra.ebi.ac.uk/vol1/fastq/ERR865/002/ERR8651272/ERR8651272_2.fastq.gz	-	-	-	-	this study	88	C	fimH27	137	344807	5055900	Escherichia coli	2009	France	Cattle	ESBL	blaCTX-M-1	Aminoglycoside	Sulfonamide	Tetracycline	-	-	-	-	-	-	-	-	-	-	-	-	-	-	-	-	-	-	-	-	-	-	-	-	-
24149_S26	PRJEB50837	SAMEA12943900	ERR8651273	ftp.sra.ebi.ac.uk/vol1/fastq/ERR865/003/ERR8651273/ERR8651273_1.fastq.gz;ftp.sra.ebi.ac.uk/vol1/fastq/ERR865/003/ERR8651273/ERR8651273_2.fastq.gz	-	-	-	-	this study	1291	A	-	177	205011	5299363	Escherichia coli	2009	France	Cattle	ESBL	blaCTX-M-14	Aminoglycoside	Sulfonamide	Tetracycline	Beta_lactam	Diaminopyrimidines	Macrolide	Phenicol	-	-	Colistin	-	-	-	-	gyrA.S83L, gyrA.D87N, parC.S80I, parE.S458A	-	-	-	aac(3)-IIa	-	-	-	-	-	-	-	-	-
24172_S27	PRJEB50837	SAMEA12943901	ERR8651274	ftp.sra.ebi.ac.uk/vol1/fastq/ERR865/004/ERR8651274/ERR8651274_1.fastq.gz;ftp.sra.ebi.ac.uk/vol1/fastq/ERR865/004/ERR8651274/ERR8651274_2.fastq.gz	-	-	-	-	this study	10	A	fimH54	96	325163	4868558	Escherichia coli	2010	France	Cattle	ESBL	blaCTX-M-1	Aminoglycoside	Sulfonamide	Tetracycline	Beta_lactam	Diaminopyrimidines	Macrolide	Phenicol	-	-	-	-	-	-	-	gyrA.S83L, gyrA.D87N, parC.S80I	-	-	-	-	-	-	-	-	-	-	-	-	-
24243_S28	PRJEB50837	SAMEA12943902	ERR8651275	ftp.sra.ebi.ac.uk/vol1/fastq/ERR865/005/ERR8651275/ERR8651275_1.fastq.gz;ftp.sra.ebi.ac.uk/vol1/fastq/ERR865/005/ERR8651275/ERR8651275_2.fastq.gz	-	-	-	-	this study	973	D	fimH27	118	326102	5281382	Escherichia coli	2009	France	Cattle	ESBL	blaCTX-M-14	Aminoglycoside	Sulfonamide	Tetracycline	Beta_lactam	Diaminopyrimidines	-	Phenicol	-	-	-	-	-	-	-	gyrA.S83L	-	-	-	-	-	-	-	-	-	-	-	-	-
24245_S29	PRJEB50837	SAMEA12943903	ERR8651276	ftp.sra.ebi.ac.uk/vol1/fastq/ERR865/006/ERR8651276/ERR8651276_1.fastq.gz;ftp.sra.ebi.ac.uk/vol1/fastq/ERR865/006/ERR8651276/ERR8651276_2.fastq.gz	-	-	-	-	this study	10	A	fimH54	139	224089	5021994	Escherichia coli	2009	France	Cattle	ESBL	blaCTX-M-1	Aminoglycoside	Sulfonamide	Tetracycline	Beta_lactam	Diaminopyrimidines	-	Phenicol	-	-	-	-	-	-	-	gyrA.S83L	-	-	-	-	-	-	-	-	-	-	-	-	-
24296_S30	PRJEB50837	SAMEA12943904	ERR8651277	ftp.sra.ebi.ac.uk/vol1/fastq/ERR865/007/ERR8651277/ERR8651277_1.fastq.gz;ftp.sra.ebi.ac.uk/vol1/fastq/ERR865/007/ERR8651277/ERR8651277_2.fastq.gz	-	-	-	-	this study	950	E	fimH31	172	262230	5482057	Escherichia coli	2009	France	Cattle	ESBL	blaCTX-M-1	Aminoglycoside	Sulfonamide	Tetracycline	Beta_lactam	Diaminopyrimidines	Macrolide	Phenicol	-	-	Colistin	-	-	-	-	gyrA.S83L, gyrA.D87Y, parC.S80I	-	-	-	-	-	-	-	-	-	-	-	-	-
24399_S31	PRJEB50837	SAMEA12943905	ERR8651278	ftp.sra.ebi.ac.uk/vol1/fastq/ERR865/008/ERR8651278/ERR8651278_1.fastq.gz;ftp.sra.ebi.ac.uk/vol1/fastq/ERR865/008/ERR8651278/ERR8651278_2.fastq.gz	-	-	-	-	this study	120	B1	fimH237	213	198431	4988081	Escherichia coli	2010	France	Cattle	ESBL	blaCTX-M-1	Aminoglycoside	Sulfonamide	Tetracycline	Beta_lactam	Diaminopyrimidines	-	Phenicol	-	-	-	-	-	-	-	gyrA.D87G	-	-	-	-	-	-	-	-	-	-	-	-	-
24412_S20	PRJEB50837	SAMEA12943906	ERR8651279	ftp.sra.ebi.ac.uk/vol1/fastq/ERR865/009/ERR8651279/ERR8651279_1.fastq.gz;ftp.sra.ebi.ac.uk/vol1/fastq/ERR865/009/ERR8651279/ERR8651279_2.fastq.gz	-	-	-	-	this study	15	-	-	69	373118	5483472	Klebsiella pneumoniae	2009	France	Cat	ESBL	blaCTX-M-15, blaSHV-28	Aminoglycoside	Sulfonamide	-	Beta_lactam	Diaminopyrimidines	-	-	Aminoglycoside_FQ	Quinolone_FQ	-	-	Fosfomycin	-	-	-	-	-	-	aac(3)-IIa	-	-	-	-	-	aac(6')Ib-cr	-	-	-
24419_S21	PRJEB50837	SAMEA12943907	ERR8651280	ftp.sra.ebi.ac.uk/vol1/fastq/ERR865/000/ERR8651280/ERR8651280_1.fastq.gz;ftp.sra.ebi.ac.uk/vol1/fastq/ERR865/000/ERR8651280/ERR8651280_2.fastq.gz	-	-	-	-	this study	15	-	-	61	371345	5448241	Klebsiella pneumoniae	2013	France	Dog	ESBL	blaCTX-M-15, blaSHV-28	Aminoglycoside	Sulfonamide	-	Beta_lactam	Diaminopyrimidines	-	-	Aminoglycoside_FQ	Quinolone_FQ	-	-	Fosfomycin	-	-	-	-	-	-	aac(3)-IIa	-	-	-	-	-	aac(6')Ib-cr	-	-	-
24424_S32	PRJEB50837	SAMEA12943908	ERR8651281	ftp.sra.ebi.ac.uk/vol1/fastq/ERR865/001/ERR8651281/ERR8651281_1.fastq.gz;ftp.sra.ebi.ac.uk/vol1/fastq/ERR865/001/ERR8651281/ERR8651281_2.fastq.gz	-	-	-	-	this study	12	B2	fimH447	64	552212	5084100	Escherichia coli	2009	France	Cat	ESBL	blaCTX-M-3	-	-	-	Beta_lactam	-	-	-	-	-	-	-	-	-	-	-	-	-	-	-	-	-	-	-	-	-	-	-	-
24554_S34	PRJEB50837	SAMEA12943909	ERR8651282	ftp.sra.ebi.ac.uk/vol1/fastq/ERR865/002/ERR8651282/ERR8651282_1.fastq.gz;ftp.sra.ebi.ac.uk/vol1/fastq/ERR865/002/ERR8651282/ERR8651282_2.fastq.gz	-	-	-	-	this study	88	C	fimH25	142	339264	5290794	Escherichia coli	2009	France	Cattle	ESBL	blaCTX-M-1	Aminoglycoside	Sulfonamide	-	-	Diaminopyrimidines	-	Phenicol	-	-	-	-	-	-	-	gyrA.S83L, gyrA.D87N, parC.S80R, parE.S458A	-	-	-	-	-	-	-	-	-	-	-	-	-
24655_S35	PRJEB50837	SAMEA12943910	ERR8651283	ftp.sra.ebi.ac.uk/vol1/fastq/ERR865/003/ERR8651283/ERR8651283_1.fastq.gz;ftp.sra.ebi.ac.uk/vol1/fastq/ERR865/003/ERR8651283/ERR8651283_2.fastq.gz	-	-	-	-	this study	617	A	-	127	312255	4888938	Escherichia coli	2008	France	Cat	ESBL	blaCTX-M-15	Aminoglycoside	-	Tetracycline	Beta_lactam	-	Macrolide	-	Aminoglycoside_FQ	-	-	-	-	-	-	gyrA.S83L, gyrA.D87N, parC.S80I, parE.S458A	-	-	-	aac(3)-IIa	-	-	-	-	-	aac(6')Ib-cr	-	-	-
24671_S23	PRJEB50837	SAMEA12943911	ERR8651284	ftp.sra.ebi.ac.uk/vol1/fastq/ERR865/004/ERR8651284/ERR8651284_1.fastq.gz;ftp.sra.ebi.ac.uk/vol1/fastq/ERR865/004/ERR8651284/ERR8651284_2.fastq.gz	-	-	-	-	this study	15	-	-	74	362438	5538549	Klebsiella pneumoniae	2010	France	Dog	ESBL	blaCTX-M-15, blaSHV-28	Aminoglycoside	Sulfonamide	-	Beta_lactam	Diaminopyrimidines	-	-	Aminoglycoside_FQ	Quinolone_FQ	-	-	Fosfomycin	-	-	-	-	-	-	aac(3)-IIa	-	-	-	-	-	aac(6')Ib-cr	-	-	-
25153_S24	PRJEB50837	SAMEA12943912	ERR8651285	ftp.sra.ebi.ac.uk/vol1/fastq/ERR865/005/ERR8651285/ERR8651285_1.fastq.gz;ftp.sra.ebi.ac.uk/vol1/fastq/ERR865/005/ERR8651285/ERR8651285_2.fastq.gz	-	-	-	-	this study	88	C	fimH39	71	427591	5040822	Escherichia coli	2010	France	Cattle	-	-	Aminoglycoside	Sulfonamide	Tetracycline	-	-	-	-	-	-	-	-	-	-	-	gyrA.S83L	-	-	-	-	-	-	-	-	-	-	-	-	-
25183_S37	PRJEB50837	SAMEA12943913	ERR8651286	ftp.sra.ebi.ac.uk/vol1/fastq/ERR865/006/ERR8651286/ERR8651286_1.fastq.gz;ftp.sra.ebi.ac.uk/vol1/fastq/ERR865/006/ERR8651286/ERR8651286_2.fastq.gz	-	-	-	-	this study	10	A	fimH54	117	393900	4981090	Escherichia coli	2010	France	Cattle	ESBL	blaCTX-M-1	Aminoglycoside	Sulfonamide	Tetracycline	-	Diaminopyrimidines	-	-	-	-	-	-	-	-	-	gyrA.S83L	-	-	-	-	-	-	-	-	-	-	-	-	-
25851_S25	PRJEB50837	SAMEA12943914	ERR8651287	ftp.sra.ebi.ac.uk/vol1/fastq/ERR865/007/ERR8651287/ERR8651287_1.fastq.gz;ftp.sra.ebi.ac.uk/vol1/fastq/ERR865/007/ERR8651287/ERR8651287_2.fastq.gz	-	-	-	-	this study	88	C	fimH41	144	413786	5197034	Escherichia coli	2010	France	Cattle	-	-	Aminoglycoside	Sulfonamide	Tetracycline	Beta_lactam	Diaminopyrimidines	-	Phenicol	-	-	Colistin	-	-	-	-	gyrA.S83L, gyrA.D87N, parC.E84K	-	-	-	-	-	-	-	-	-	-	-	-	-
25852_S38	PRJEB50837	SAMEA12943915	ERR8651288	ftp.sra.ebi.ac.uk/vol1/fastq/ERR865/008/ERR8651288/ERR8651288_1.fastq.gz;ftp.sra.ebi.ac.uk/vol1/fastq/ERR865/008/ERR8651288/ERR8651288_2.fastq.gz	-	-	-	-	this study	949	B1	fimH121	179	283280	5297724	Escherichia coli	2010	France	Cattle	ESBL	blaCTX-M-14	Aminoglycoside	Sulfonamide	Tetracycline	Beta_lactam	Diaminopyrimidines	Macrolide	Phenicol	-	-	-	-	-	-	-	gyrA.S83L, gyrA.D87Y, parC.S80I	-	-	-	-	-	aac(3)-IV	-	-	-	-	-	-	-
26143_S39	PRJEB50837	SAMEA12943916	ERR8651289	ftp.sra.ebi.ac.uk/vol1/fastq/ERR865/009/ERR8651289/ERR8651289_1.fastq.gz;ftp.sra.ebi.ac.uk/vol1/fastq/ERR865/009/ERR8651289/ERR8651289_2.fastq.gz	-	-	-	-	this study	58	B1	fimH32	113	379503	4937626	Escherichia coli	2010	France	Cattle	ESBL	blaCTX-M-15	-	-	-	-	-	-	-	-	-	-	-	-	-	-	-	-	-	-	-	-	-	-	-	-	-	-	-	-
26209_S40	PRJEB50837	SAMEA12943917	ERR8651290	ftp.sra.ebi.ac.uk/vol1/fastq/ERR865/000/ERR8651290/ERR8651290_1.fastq.gz;ftp.sra.ebi.ac.uk/vol1/fastq/ERR865/000/ERR8651290/ERR8651290_2.fastq.gz	-	-	-	-	this study	744	A	fimH54	129	409194	4894660	Escherichia coli	2010	France	Cattle	ESBL	blaCTX-M-1	Aminoglycoside	Sulfonamide	Tetracycline	Beta_lactam	-	-	Phenicol	-	-	-	-	-	-	-	gyrA.S83L, gyrA.D87N, parC.S80I, parC.A56T	-	-	-	-	-	aac(3)-IV	-	-	-	-	-	-	-
26213_S41	PRJEB50837	SAMEA12943919	ERR8651291	ftp.sra.ebi.ac.uk/vol1/fastq/ERR865/001/ERR8651291/ERR8651291_1.fastq.gz;ftp.sra.ebi.ac.uk/vol1/fastq/ERR865/001/ERR8651291/ERR8651291_2.fastq.gz	-	-	-	-	this study	10	A	fimH27	172	203689	5247086	Escherichia coli	2010	France	Cattle	ESBL	blaCTX-M-14	Aminoglycoside	Sulfonamide	Tetracycline	Beta_lactam	-	-	-	-	-	-	-	-	-	-	-	-	-	-	-	-	-	-	-	-	-	-	-	-
26307_S42	PRJEB50837	SAMEA12943920	ERR8651292	ftp.sra.ebi.ac.uk/vol1/fastq/ERR865/002/ERR8651292/ERR8651292_1.fastq.gz;ftp.sra.ebi.ac.uk/vol1/fastq/ERR865/002/ERR8651292/ERR8651292_2.fastq.gz	PRJEB54884	SAMEA110398695	ERR9979372	ftp.sra.ebi.ac.uk/vol1/run/ERR997/ERR9979372/26307_S42.fastq.gz	this study	162	B1	fimH32	74	615467	4954503	Escherichia coli	2010	France	Dog	ESBL	blaCTX-M-1	Aminoglycoside	Sulfonamide	Tetracycline	Beta_lactam	Diaminopyrimidines	-	-	-	-	-	-	-	-	-	gyrA.S83L, gyrA.D87N, parC.S80I	-	-	-	-	-	-	-	-	-	-	-	-	-
26324_S26	PRJEB50837	SAMEA12943921	ERR8651293	ftp.sra.ebi.ac.uk/vol1/fastq/ERR865/003/ERR8651293/ERR8651293_1.fastq.gz;ftp.sra.ebi.ac.uk/vol1/fastq/ERR865/003/ERR8651293/ERR8651293_2.fastq.gz	-	-	-	-	this study	9008	B2	fimH9	53	665451	4762435	Escherichia coli	2010	France	Cat	ESBL	blaCTX-M-1	-	Sulfonamide	-	-	-	-	-	-	-	-	-	-	-	-	-	-	-	-	-	-	-	-	-	-	-	-	-	-
26424_S43	PRJEB50837	SAMEA12943922	ERR8651294	ftp.sra.ebi.ac.uk/vol1/fastq/ERR865/004/ERR8651294/ERR8651294_1.fastq.gz;ftp.sra.ebi.ac.uk/vol1/fastq/ERR865/004/ERR8651294/ERR8651294_2.fastq.gz	-	-	-	-	this study	1126	B1	fimH32	128	322332	5016724	Escherichia coli	2011	France	Dog	ESBL	blaCTX-M-1	Aminoglycoside	Sulfonamide	Tetracycline	Beta_lactam	-	-	Phenicol	-	-	-	-	-	-	-	-	-	-	-	-	-	-	-	-	-	-	-	-	-
26459_S44	PRJEB50837	SAMEA12943923	ERR8651295	ftp.sra.ebi.ac.uk/vol1/fastq/ERR865/005/ERR8651295/ERR8651295_1.fastq.gz;ftp.sra.ebi.ac.uk/vol1/fastq/ERR865/005/ERR8651295/ERR8651295_2.fastq.gz	-	-	-	-	this study	88	C	fimH25	167	395669	5397580	Escherichia coli	2010	France	Cattle	ESBL	blaCTX-M-1	Aminoglycoside	Sulfonamide	Tetracycline	Beta_lactam	Diaminopyrimidines	Macrolide	Phenicol	-	-	-	-	-	-	-	gyrA.S83L, parC.S80R	-	-	-	-	-	-	-	-	-	-	-	-	-
26515_S46	PRJEB50837	SAMEA12943924	ERR8651296	ftp.sra.ebi.ac.uk/vol1/fastq/ERR865/006/ERR8651296/ERR8651296_1.fastq.gz;ftp.sra.ebi.ac.uk/vol1/fastq/ERR865/006/ERR8651296/ERR8651296_2.fastq.gz	-	-	-	-	this study	949	B1	fimH121	150	263609	4993364	Escherichia coli	2010	France	Cattle	ESBL	blaCTX-M-14	Aminoglycoside	Sulfonamide	Tetracycline	Beta_lactam	-	-	Phenicol	-	-	-	-	-	-	-	gyrA.S83L, gyrA.D87N, parC.E84K	-	-	-	-	-	-	-	-	-	-	-	-	-
26591_S48	PRJEB50837	SAMEA12943925	ERR8651297	ftp.sra.ebi.ac.uk/vol1/fastq/ERR865/007/ERR8651297/ERR8651297_1.fastq.gz;ftp.sra.ebi.ac.uk/vol1/fastq/ERR865/007/ERR8651297/ERR8651297_2.fastq.gz	-	-	-	-	this study	88	C	-	141	391676	5122459	Escherichia coli	2011	France	Cat	ESBL	blaCTX-M-14	Aminoglycoside	Sulfonamide	Tetracycline	-	-	-	-	-	-	-	-	-	-	-	-	-	-	-	-	-	-	-	-	-	-	-	-	-
26592_S49	PRJEB50837	SAMEA12943926	ERR8651298	ftp.sra.ebi.ac.uk/vol1/fastq/ERR865/008/ERR8651298/ERR8651298_1.fastq.gz;ftp.sra.ebi.ac.uk/vol1/fastq/ERR865/008/ERR8651298/ERR8651298_2.fastq.gz	-	-	-	-	this study	88	C	fimH39	112	362801	5152615	Escherichia coli	2011	France	Dog	ESBL	blaCTX-M-55	Aminoglycoside	Sulfonamide	Tetracycline	-	-	-	Phenicol	-	-	-	-	-	-	-	-	-	-	-	-	-	-	-	-	-	-	-	-	-
27115_S50	PRJEB50837	SAMEA12943927	ERR8651299	ftp.sra.ebi.ac.uk/vol1/fastq/ERR865/009/ERR8651299/ERR8651299_1.fastq.gz;ftp.sra.ebi.ac.uk/vol1/fastq/ERR865/009/ERR8651299/ERR8651299_2.fastq.gz	-	-	-	-	this study	88	C	fimH39	58	643453	4913236	Escherichia coli	2011	France	Cattle	ESBL	blaCTX-M-1	-	Sulfonamide	Tetracycline	-	-	-	-	-	-	-	-	-	-	-	-	-	-	-	-	-	-	-	-	-	-	-	-	-
27220_S51	PRJEB50837	SAMEA12943928	ERR8651300	ftp.sra.ebi.ac.uk/vol1/fastq/ERR865/000/ERR8651300/ERR8651300_1.fastq.gz;ftp.sra.ebi.ac.uk/vol1/fastq/ERR865/000/ERR8651300/ERR8651300_2.fastq.gz	-	-	-	-	this study	155	B1	fimH121	103	483094	5103219	Escherichia coli	2010	France	Cattle	ESBL	blaCTX-M-14b	Aminoglycoside	Sulfonamide	Tetracycline	Beta_lactam	Diaminopyrimidines	-	Phenicol	-	-	-	-	-	-	-	-	-	-	-	-	-	-	-	-	-	-	-	-	-
27257_S52	PRJEB50837	SAMEA12943929	ERR8651301	ftp.sra.ebi.ac.uk/vol1/fastq/ERR865/001/ERR8651301/ERR8651301_1.fastq.gz;ftp.sra.ebi.ac.uk/vol1/fastq/ERR865/001/ERR8651301/ERR8651301_2.fastq.gz	-	-	-	-	this study	648	F	fimH26	70	514008	5042282	Escherichia coli	2011	France	Dog	ESBL	blaCTX-M-1	Aminoglycoside	Sulfonamide	Tetracycline	-	-	-	-	-	-	-	-	-	-	-	-	-	-	-	-	-	-	-	-	-	-	-	-	-
27259_S53	PRJEB50837	SAMEA12943930	ERR8651302	ftp.sra.ebi.ac.uk/vol1/fastq/ERR865/002/ERR8651302/ERR8651302_1.fastq.gz;ftp.sra.ebi.ac.uk/vol1/fastq/ERR865/002/ERR8651302/ERR8651302_2.fastq.gz	-	-	-	-	this study	641	B1	fimH53	92	323818	5119689	Escherichia coli	2011	France	Horse	ESBL	blaCTX-M-1	Aminoglycoside	Sulfonamide	Tetracycline	-	Diaminopyrimidines	-	Phenicol	-	-	-	-	-	-	-	-	-	-	-	-	aac(3)-IId	-	-	-	-	-	-	-	-
27563_S54	PRJEB50837	SAMEA12943931	ERR8651303	ftp.sra.ebi.ac.uk/vol1/fastq/ERR865/003/ERR8651303/ERR8651303_1.fastq.gz;ftp.sra.ebi.ac.uk/vol1/fastq/ERR865/003/ERR8651303/ERR8651303_2.fastq.gz	-	-	-	-	this study	69	D	fimH27	162	450494	5753052	Escherichia coli	2011	France	Cattle	ESBL	blaCTX-M-15	Aminoglycoside	Sulfonamide	Tetracycline	Beta_lactam	Diaminopyrimidines	Macrolide	Phenicol	-	-	Colistin	-	-	-	-	-	-	-	-	-	-	-	-	-	-	-	-	-	-
27608_S55	PRJEB42322	SAMEA7758132	ERR5037230	ftp.sra.ebi.ac.uk/vol1/fastq/ERR503/000/ERR5037230/ERR5037230_1.fastq.gz;ftp.sra.ebi.ac.uk/vol1/fastq/ERR503/000/ERR5037230/ERR5037230_2.fastq.gz	-	-	-	-	this study	131	B2	fimH30	76	432116	5038963	Escherichia coli	2011	France	Cat	ESBL	blaCTX-M-14	Aminoglycoside	Sulfonamide	Tetracycline	Beta_lactam	Diaminopyrimidines	Macrolide	-	-	-	-	-	-	-	-	gyrA.S83L, gyrA.D87N, parC.S80I, parC.E84V	-	-	-	-	-	-	-	-	-	-	-	-	-
27789_S11	PRJEB50837	SAMEA12943932	ERR8651304	ftp.sra.ebi.ac.uk/vol1/fastq/ERR865/004/ERR8651304/ERR8651304_1.fastq.gz;ftp.sra.ebi.ac.uk/vol1/fastq/ERR865/004/ERR8651304/ERR8651304_2.fastq.gz	-	-	-	-	this study	362	D	fimH96	99	672485	5325635	Escherichia coli	2011	France	Cattle	ESBL	blaCTX-M-14	Aminoglycoside	Sulfonamide	Tetracycline	Beta_lactam	-	-	-	-	-	-	-	-	-	-	-	-	-	-	-	-	-	-	-	-	-	-	-	-
27838_S56	PRJEB50837	SAMEA12943933	ERR8651305	ftp.sra.ebi.ac.uk/vol1/fastq/ERR865/005/ERR8651305/ERR8651305_1.fastq.gz;ftp.sra.ebi.ac.uk/vol1/fastq/ERR865/005/ERR8651305/ERR8651305_2.fastq.gz	-	-	-	-	this study	950	E	fimH31	186	196472	5427011	Escherichia coli	2011	France	Cattle	ESBL	blaCTX-M-1	Aminoglycoside	Sulfonamide	Tetracycline	Beta_lactam	Diaminopyrimidines	Macrolide	Phenicol	-	-	Colistin	-	-	-	-	gyrA.S83L, gyrA.D87Y, parC.S80I	-	-	-	-	-	-	-	-	-	-	-	-	-
28466_S57	PRJEB50837	SAMEA12943934	ERR8651306	ftp.sra.ebi.ac.uk/vol1/fastq/ERR865/006/ERR8651306/ERR8651306_1.fastq.gz;ftp.sra.ebi.ac.uk/vol1/fastq/ERR865/006/ERR8651306/ERR8651306_2.fastq.gz	-	-	-	-	this study	167	A	-	155	372027	5129080	Escherichia coli	2011	France	Cattle	ESBL	blaCTX-M-1	Aminoglycoside	Sulfonamide	Tetracycline	Beta_lactam	Diaminopyrimidines	Macrolide	-	-	-	Colistin	-	-	-	-	gyrA.S83L, gyrA.D87N, parC.S80I	-	-	-	-	aac(3)-IId	-	-	-	-	-	-	-	-
28509_S12	PRJEB50837	SAMEA12943935	ERR8651307	ftp.sra.ebi.ac.uk/vol1/fastq/ERR865/007/ERR8651307/ERR8651307_1.fastq.gz;ftp.sra.ebi.ac.uk/vol1/fastq/ERR865/007/ERR8651307/ERR8651307_2.fastq.gz	-	-	-	-	this study	410	C	fimH24	93	373063	4838395	Escherichia coli	2012	France	Cattle	ESBL	blaCTX-M-14	Aminoglycoside	Sulfonamide	Tetracycline	Beta_lactam	Diaminopyrimidines	-	Phenicol	-	-	Colistin	-	-	-	-	gyrA.S83L, gyrA.D87N, parC.S80I, parE.S458A	-	-	-	aac(3)-IIa	-	-	-	-	-	-	-	-	-
29132_S28	PRJEB50837	SAMEA12943936	ERR8651308	ftp.sra.ebi.ac.uk/vol1/fastq/ERR865/008/ERR8651308/ERR8651308_1.fastq.gz;ftp.sra.ebi.ac.uk/vol1/fastq/ERR865/008/ERR8651308/ERR8651308_2.fastq.gz	-	-	-	-	this study	15	-	-	68	475478	5451786	Klebsiella pneumoniae	2011	France	Dog	ESBL	blaCTX-M-15, blaSHV-28	Aminoglycoside	Sulfonamide	-	Beta_lactam	Diaminopyrimidines	-	-	Aminoglycoside_FQ	Quinolone_FQ	-	-	Fosfomycin	-	-	-	-	-	-	aac(3)-IIa	-	-	-	-	-	aac(6')Ib-cr	-	-	-
29336_S58	PRJEB50837	SAMEA12943937	ERR8651309	ftp.sra.ebi.ac.uk/vol1/fastq/ERR865/009/ERR8651309/ERR8651309_1.fastq.gz;ftp.sra.ebi.ac.uk/vol1/fastq/ERR865/009/ERR8651309/ERR8651309_2.fastq.gz	-	-	-	-	this study	10	A	fimH54	200	305347	5159650	Escherichia coli	2011	France	Cattle	ESBL	blaCTX-M-1	Aminoglycoside	Sulfonamide	Tetracycline	Beta_lactam	Diaminopyrimidines	-	Phenicol	-	-	-	-	-	-	-	gyrA.S83L	-	-	-	-	-	-	-	-	-	-	-	-	-
29626_S59	PRJEB50837	SAMEA12943938	ERR8651310	ftp.sra.ebi.ac.uk/vol1/fastq/ERR865/000/ERR8651310/ERR8651310_1.fastq.gz;ftp.sra.ebi.ac.uk/vol1/fastq/ERR865/000/ERR8651310/ERR8651310_2.fastq.gz	-	-	-	-	this study	4398	B1	fimH32	80	439956	4722137	Escherichia coli	2011	France	Horse	ESBL	blaCTX-M-1	Aminoglycoside	-	-	-	-	-	-	-	-	-	-	-	-	-	-	-	-	-	aac(3)-IIa	-	-	-	-	-	-	-	-	-
30451_S29	PRJEB50837	SAMEA12943939	ERR8651311	ftp.sra.ebi.ac.uk/vol1/fastq/ERR865/001/ERR8651311/ERR8651311_1.fastq.gz;ftp.sra.ebi.ac.uk/vol1/fastq/ERR865/001/ERR8651311/ERR8651311_2.fastq.gz	-	-	-	-	this study	23	C	fimH35	83	414240	5024974	Escherichia coli	2011	France	Cattle	AmpC	blaCMY-2	-	-	Tetracycline	Beta_lactam	-	-	-	-	-	-	-	-	-	-	-	-	-	-	-	-	-	-	-	-	-	-	-	-
30457_S60	PRJEB50837	SAMEA12943940	ERR8651312	ftp.sra.ebi.ac.uk/vol1/fastq/ERR865/002/ERR8651312/ERR8651312_1.fastq.gz;ftp.sra.ebi.ac.uk/vol1/fastq/ERR865/002/ERR8651312/ERR8651312_2.fastq.gz	-	-	-	-	this study	744	A	fimH54	124	375691	4801025	Escherichia coli	2011	France	Cattle	ESBL	blaCTX-M-55	Aminoglycoside	Sulfonamide	Tetracycline	Beta_lactam	Diaminopyrimidines	Macrolide	-	-	-	Colistin	-	-	-	-	gyrA.S83L, gyrA.D87N, parC.S80I, parC.A56T	-	-	-	-	-	-	-	-	-	-	-	-	-
30490_S61	PRJEB50837	SAMEA12943941	ERR8651313	ftp.sra.ebi.ac.uk/vol1/fastq/ERR865/003/ERR8651313/ERR8651313_1.fastq.gz;ftp.sra.ebi.ac.uk/vol1/fastq/ERR865/003/ERR8651313/ERR8651313_2.fastq.gz	-	-	-	-	this study	950	E	fimH31	203	255894	5514820	Escherichia coli	2011	France	Cattle	ESBL	blaCTX-M-1	Aminoglycoside	Sulfonamide	Tetracycline	Beta_lactam	Diaminopyrimidines	Macrolide	Phenicol	-	-	Colistin	-	-	-	-	gyrA.S83L, gyrA.D87Y, parC.S80I	-	-	-	-	-	-	-	-	-	-	-	-	-
30517_S62	PRJEB50837	SAMEA12943942	ERR8651314	ftp.sra.ebi.ac.uk/vol1/fastq/ERR865/004/ERR8651314/ERR8651314_1.fastq.gz;ftp.sra.ebi.ac.uk/vol1/fastq/ERR865/004/ERR8651314/ERR8651314_2.fastq.gz	-	-	-	-	this study	167	A	-	188	405347	5082302	Escherichia coli	2012	France	Cattle	ESBL	blaCTX-M-14	Aminoglycoside	Sulfonamide	Tetracycline	-	Diaminopyrimidines	-	Phenicol	-	-	-	-	-	-	-	gyrA.S83L, gyrA.D87N, parC.S80I	-	-	-	-	aac(3)-IId	-	-	-	-	-	-	-	-
30723_S30	PRJEB50837	SAMEA12943943	ERR8651315	ftp.sra.ebi.ac.uk/vol1/fastq/ERR865/005/ERR8651315/ERR8651315_1.fastq.gz;ftp.sra.ebi.ac.uk/vol1/fastq/ERR865/005/ERR8651315/ERR8651315_2.fastq.gz	-	-	-	-	this study	783	C	fimH39	110	380415	5122580	Escherichia coli	2012	France	Cattle	-	-	Aminoglycoside	Sulfonamide	-	-	-	-	-	-	-	-	-	-	-	-	gyrA.S83L	-	-	-	-	-	-	-	-	-	-	-	-	-
30738_S31	PRJEB50837	SAMEA12943944	ERR8651316	ftp.sra.ebi.ac.uk/vol1/fastq/ERR865/006/ERR8651316/ERR8651316_1.fastq.gz;ftp.sra.ebi.ac.uk/vol1/fastq/ERR865/006/ERR8651316/ERR8651316_2.fastq.gz	-	-	-	-	this study	783	C	fimH39	113	350286	5127428	Escherichia coli	2012	France	Cattle	-	-	Aminoglycoside	Sulfonamide	Tetracycline	-	-	-	-	-	-	-	-	-	-	-	gyrA.S83L	-	-	-	-	-	-	-	-	-	-	-	-	-
30903_S63	PRJEB50837	SAMEA12943945	ERR8651317	ftp.sra.ebi.ac.uk/vol1/fastq/ERR865/007/ERR8651317/ERR8651317_1.fastq.gz;ftp.sra.ebi.ac.uk/vol1/fastq/ERR865/007/ERR8651317/ERR8651317_2.fastq.gz	-	-	-	-	this study	301	A	fimH54	238	333045	5472434	Escherichia coli	2011	France	Cattle	-	-	Aminoglycoside	Sulfonamide	-	Beta_lactam	-	-	Phenicol	-	-	-	-	-	-	-	gyrA.S83L, gyrA.D87N, parC.S80R	-	-	-	-	-	-	-	-	-	-	-	-	-
31177_S65	PRJEB50837	SAMEA12943946	ERR8651318	ftp.sra.ebi.ac.uk/vol1/fastq/ERR865/008/ERR8651318/ERR8651318_1.fastq.gz;ftp.sra.ebi.ac.uk/vol1/fastq/ERR865/008/ERR8651318/ERR8651318_2.fastq.gz	-	-	-	-	this study	1291	A	-	202	205435	5156500	Escherichia coli	2012	France	Cattle	ESBL	blaCTX-M-14	Aminoglycoside	Sulfonamide	Tetracycline	Beta_lactam	-	-	Phenicol	-	-	Colistin	-	-	-	-	gyrA.S83L, gyrA.D87N, parC.S80I, parE.S458A	-	-	-	-	-	-	-	-	-	-	-	-	-
31968_S32	PRJEB50837	SAMEA12943947	ERR8651319	ftp.sra.ebi.ac.uk/vol1/fastq/ERR865/009/ERR8651319/ERR8651319_1.fastq.gz;ftp.sra.ebi.ac.uk/vol1/fastq/ERR865/009/ERR8651319/ERR8651319_2.fastq.gz	-	-	-	-	this study	88	C	fimH39	139	459129	5134055	Escherichia coli	2011	France	Cattle	-	-	Aminoglycoside	Sulfonamide	Tetracycline	-	-	-	-	-	-	-	-	-	-	-	-	-	-	-	-	-	-	-	-	-	-	-	-	-
31976_S67	PRJEB50837	SAMEA12943948	ERR8651320	ftp.sra.ebi.ac.uk/vol1/fastq/ERR865/000/ERR8651320/ERR8651320_1.fastq.gz;ftp.sra.ebi.ac.uk/vol1/fastq/ERR865/000/ERR8651320/ERR8651320_2.fastq.gz	-	-	-	-	this study	617	A	fimH29	129	312178	4873489	Escherichia coli	2011	France	Cattle	ESBL	blaCTX-M-15	-	-	Tetracycline	Beta_lactam	-	-	-	Aminoglycoside_FQ	-	-	-	-	-	-	gyrA.S83L, gyrA.D87N, parC.S80I, parE.S458A	-	-	-	-	-	-	-	-	-	aac(6')Ib-cr	-	-	-
32143_S33	PRJEB50837	SAMEA12943949	ERR8651321	ftp.sra.ebi.ac.uk/vol1/fastq/ERR865/001/ERR8651321/ERR8651321_1.fastq.gz;ftp.sra.ebi.ac.uk/vol1/fastq/ERR865/001/ERR8651321/ERR8651321_2.fastq.gz	-	-	-	-	this study	108	-	-	108	425237	5103890	Enterobacter hormaechei	2012	France	Horse	ESBL	blaSHV-12	Aminoglycoside	Sulfonamide	Tetracycline	Beta_lactam	Diaminopyrimidines	-	-	-	Quinolone_FQ	Colistin	-	-	-	-	-	-	-	-	-	-	-	-	-	-	-	-	-	-
32144_S68	PRJEB50837	SAMEA12943950	ERR8651322	ftp.sra.ebi.ac.uk/vol1/fastq/ERR865/002/ERR8651322/ERR8651322_1.fastq.gz;ftp.sra.ebi.ac.uk/vol1/fastq/ERR865/002/ERR8651322/ERR8651322_2.fastq.gz	-	-	-	-	this study	641	B1	fimH25	84	307475	5054854	Escherichia coli	2012	France	Horse	ESBL	blaCTX-M-1	Aminoglycoside	Sulfonamide	Tetracycline	Beta_lactam	-	Macrolide	-	-	Quinolone_FQ	-	-	-	-	-	-	-	-	-	-	aac(3)-IId	-	-	-	-	-	-	-	-
32153_S69	PRJEB50837	SAMEA12943951	ERR8651323	ftp.sra.ebi.ac.uk/vol1/fastq/ERR865/003/ERR8651323/ERR8651323_1.fastq.gz;ftp.sra.ebi.ac.uk/vol1/fastq/ERR865/003/ERR8651323/ERR8651323_2.fastq.gz	-	-	-	-	this study	58	B1	fimH32	147	387839	5227215	Escherichia coli	2012	France	Horse	ESBL	blaCTX-M-1	Aminoglycoside	Sulfonamide	Tetracycline	Beta_lactam	Diaminopyrimidines	Macrolide	Phenicol	-	-	-	-	-	-	-	-	-	-	-	-	aac(3)-IId	-	-	-	-	-	-	-	-
32179_S70	PRJEB50837	SAMEA12943952	ERR8651324	ftp.sra.ebi.ac.uk/vol1/fastq/ERR865/004/ERR8651324/ERR8651324_1.fastq.gz;ftp.sra.ebi.ac.uk/vol1/fastq/ERR865/004/ERR8651324/ERR8651324_2.fastq.gz	-	-	-	-	this study	88	C	-	170	330965	5362464	Escherichia coli	2012	France	Cattle	-	-	Aminoglycoside	Sulfonamide	Tetracycline	Beta_lactam	Diaminopyrimidines	-	-	-	-	-	-	-	-	-	gyrA.S83L, gyrA.D87N, parC.S80R	-	-	-	aac(3)-IIa	-	-	-	-	-	-	-	-	-
32186_S7	PRJEB50837	SAMEA12943953	ERR8651325	ftp.sra.ebi.ac.uk/vol1/fastq/ERR865/005/ERR8651325/ERR8651325_1.fastq.gz;ftp.sra.ebi.ac.uk/vol1/fastq/ERR865/005/ERR8651325/ERR8651325_2.fastq.gz	-	-	-	-	this study	88	C	fimH39	162	399564	5205715	Escherichia coli	2012	France	Cattle	-	-	Aminoglycoside	Sulfonamide	Tetracycline	Beta_lactam	-	-	Phenicol	-	-	-	-	-	-	-	gyrA.S83L, gyrA.D87N, parC.S80I, parE.S458W	-	-	-	-	-	-	-	-	-	-	-	-	-
32206_S1	PRJEB50837	SAMEA12943954	ERR8651326	ftp.sra.ebi.ac.uk/vol1/fastq/ERR865/006/ERR8651326/ERR8651326_1.fastq.gz;ftp.sra.ebi.ac.uk/vol1/fastq/ERR865/006/ERR8651326/ERR8651326_2.fastq.gz	-	-	-	-	this study	167	A	-	171	268857	5263222	Escherichia coli	2012	France	Cattle	ESBL	blaCTX-M-1	Aminoglycoside	Sulfonamide	Tetracycline	Beta_lactam	Diaminopyrimidines	Macrolide	-	-	-	Colistin	-	-	-	-	gyrA.S83L, gyrA.D87N, parC.S80I	-	-	-	-	aac(3)-IId	-	-	-	-	-	-	-	-
32216_S2	PRJEB50837	SAMEA12943955	ERR8651327	ftp.sra.ebi.ac.uk/vol1/fastq/ERR865/007/ERR8651327/ERR8651327_1.fastq.gz;ftp.sra.ebi.ac.uk/vol1/fastq/ERR865/007/ERR8651327/ERR8651327_2.fastq.gz	-	-	-	-	this study	117	G	fimH97	170	325178	5300524	Escherichia coli	2003	France	Cattle	ESBL	blaCTX-M-1	Aminoglycoside	Sulfonamide	Tetracycline	Beta_lactam	Diaminopyrimidines	-	-	-	-	-	-	-	-	-	-	-	-	-	-	-	-	-	-	-	-	-	-	-
32245_S34	PRJEB50837	SAMEA12943956	ERR8651328	ftp.sra.ebi.ac.uk/vol1/fastq/ERR865/008/ERR8651328/ERR8651328_1.fastq.gz;ftp.sra.ebi.ac.uk/vol1/fastq/ERR865/008/ERR8651328/ERR8651328_2.fastq.gz	-	-	-	-	this study	336	-	-	51	792087	5378765	Klebsiella pneumoniae	2012	France	Dog	ESBL	blaCTX-M-15	Aminoglycoside	Sulfonamide	Tetracycline	Beta_lactam	Diaminopyrimidines	-	-	Aminoglycoside_FQ	Quinolone_FQ	-	-	Fosfomycin	-	-	-	-	-	-	-	-	-	-	-	-	aac(6')Ib-cr	-	-	-
32580_S3	PRJEB42322	SAMEA7758138	ERR5037236	ftp.sra.ebi.ac.uk/vol1/fastq/ERR503/006/ERR5037236/ERR5037236_1.fastq.gz;ftp.sra.ebi.ac.uk/vol1/fastq/ERR503/006/ERR5037236/ERR5037236_2.fastq.gz	-	-	-	-	this study	131	B2	fimH41	87	373435	5144038	Escherichia coli	2012	France	Cat	ESBL	blaCTX-M-14	Aminoglycoside	Sulfonamide	Tetracycline	Beta_lactam	Diaminopyrimidines	Macrolide	-	-	-	-	-	-	-	-	gyrA.S83L, parE.S458A	-	-	-	-	-	-	-	-	-	-	-	-	-
32581_S4	PRJEB50837	SAMEA12943957	ERR8651329	ftp.sra.ebi.ac.uk/vol1/fastq/ERR865/009/ERR8651329/ERR8651329_1.fastq.gz;ftp.sra.ebi.ac.uk/vol1/fastq/ERR865/009/ERR8651329/ERR8651329_2.fastq.gz	-	-	-	-	this study	155	B1	fimH32	74	459521	4671287	Escherichia coli	2012	France	Dog	ESBL	blaCTX-M-27	Aminoglycoside	Sulfonamide	Tetracycline	Beta_lactam	Diaminopyrimidines	-	-	-	-	-	-	-	-	-	gyrA.S83L	-	-	-	-	-	-	-	-	-	-	-	-	-
32738_S5	PRJEB50837	SAMEA12943958	ERR8651330	ftp.sra.ebi.ac.uk/vol1/fastq/ERR865/000/ERR8651330/ERR8651330_1.fastq.gz;ftp.sra.ebi.ac.uk/vol1/fastq/ERR865/000/ERR8651330/ERR8651330_2.fastq.gz	-	-	-	-	this study	453	B1	fimH31	138	453831	5173777	Escherichia coli	2012	France	Horse	ESBL	blaCTX-M-15	Aminoglycoside	Sulfonamide	Tetracycline	Beta_lactam	Diaminopyrimidines	-	-	-	-	-	-	-	-	-	-	-	-	-	-	aac(3)-IId	-	-	-	-	-	-	-	-
32741_S6	PRJEB50837	SAMEA12943959	ERR8651331	ftp.sra.ebi.ac.uk/vol1/fastq/ERR865/001/ERR8651331/ERR8651331_1.fastq.gz;ftp.sra.ebi.ac.uk/vol1/fastq/ERR865/001/ERR8651331/ERR8651331_2.fastq.gz	-	-	-	-	this study	224	B1	fimH61	65	662813	4945811	Escherichia coli	2012	France	Horse	ESBL	blaCTX-M-1	Aminoglycoside	Sulfonamide	Tetracycline	-	Diaminopyrimidines	Macrolide	-	-	-	-	-	-	-	-	gyrA.S83L, gyrA.D87N, parC.S80I, parE.S458A	-	-	-	-	aac(3)-IId	-	-	-	-	-	-	-	-
32751_S8	PRJEB50837	SAMEA12943960	ERR8651332	ftp.sra.ebi.ac.uk/vol1/fastq/ERR865/002/ERR8651332/ERR8651332_1.fastq.gz;ftp.sra.ebi.ac.uk/vol1/fastq/ERR865/002/ERR8651332/ERR8651332_2.fastq.gz	-	-	-	-	this study	58	B1	fimH366	140	323383	5229982	Escherichia coli	2012	France	Cattle	ESBL	blaCTX-M-14	Aminoglycoside	Sulfonamide	Tetracycline	-	Diaminopyrimidines	-	Phenicol	-	-	-	-	-	-	-	-	-	-	-	-	-	-	-	-	-	-	-	-	-
32760_S9	PRJEB50837	SAMEA12943961	ERR8651333	ftp.sra.ebi.ac.uk/vol1/fastq/ERR865/003/ERR8651333/ERR8651333_1.fastq.gz;ftp.sra.ebi.ac.uk/vol1/fastq/ERR865/003/ERR8651333/ERR8651333_2.fastq.gz	-	-	-	-	this study	117	G	fimH97	208	351600	5177440	Escherichia coli	2012	France	Cattle	ESBL	blaCTX-M-32	Aminoglycoside	Sulfonamide	Tetracycline	Beta_lactam	Diaminopyrimidines	-	Phenicol	-	-	-	-	-	-	-	gyrA.S83L	-	-	-	-	-	-	-	-	-	-	-	-	-
32770_S35	PRJEB50837	SAMEA12943962	ERR8651334	ftp.sra.ebi.ac.uk/vol1/fastq/ERR865/004/ERR8651334/ERR8651334_1.fastq.gz;ftp.sra.ebi.ac.uk/vol1/fastq/ERR865/004/ERR8651334/ERR8651334_2.fastq.gz	-	-	-	-	this study	1615	C	fimH32	122	329430	5184909	Escherichia coli	2012	France	Cattle	-	-	Aminoglycoside	Sulfonamide	Tetracycline	Beta_lactam	Diaminopyrimidines	Macrolide	Phenicol	-	-	-	-	-	-	-	gyrA.S83L, gyrA.D87N, parC.S80I	-	-	-	-	-	aac(3)-IV	-	-	-	-	-	-	-
32908_S10	PRJEB50837	SAMEA12943963	ERR8651335	ftp.sra.ebi.ac.uk/vol1/fastq/ERR865/005/ERR8651335/ERR8651335_1.fastq.gz;ftp.sra.ebi.ac.uk/vol1/fastq/ERR865/005/ERR8651335/ERR8651335_2.fastq.gz	-	-	-	-	this study	362	D	fimH96	107	335630	5060705	Escherichia coli	2012	France	Dog	ESBL	blaCTX-M-1	Aminoglycoside	Sulfonamide	Tetracycline	Beta_lactam	-	-	Phenicol	-	-	-	-	-	-	-	-	-	-	-	-	-	-	-	-	-	-	-	-	-
32918_S11	PRJEB50837	SAMEA12943964	ERR8651336	ftp.sra.ebi.ac.uk/vol1/fastq/ERR865/006/ERR8651336/ERR8651336_1.fastq.gz;ftp.sra.ebi.ac.uk/vol1/fastq/ERR865/006/ERR8651336/ERR8651336_2.fastq.gz	-	-	-	-	this study	23	C	fimH32	92	513057	5021808	Escherichia coli	2012	France	Cattle	ESBL	blaCTX-M-14	Aminoglycoside	Sulfonamide	Tetracycline	Beta_lactam	-	-	Phenicol	-	-	-	-	-	-	-	-	-	-	-	-	-	-	-	-	-	-	-	-	-
33155_S36	PRJEB50837	SAMEA12943965	ERR8651337	ftp.sra.ebi.ac.uk/vol1/fastq/ERR865/007/ERR8651337/ERR8651337_1.fastq.gz;ftp.sra.ebi.ac.uk/vol1/fastq/ERR865/007/ERR8651337/ERR8651337_2.fastq.gz	-	-	-	-	this study	950	E	fimH31	158	233197	5268198	Escherichia coli	2012	France	Cattle	-	-	Aminoglycoside	Sulfonamide	Tetracycline	Beta_lactam	-	Macrolide	Phenicol	-	-	-	-	-	-	-	gyrA.S83L, gyrA.D87Y, parC.S80I	-	-	-	-	-	-	-	-	-	-	-	-	-
33232_S37	PRJEB50837	SAMEA12943966	ERR8651338	ftp.sra.ebi.ac.uk/vol1/fastq/ERR865/008/ERR8651338/ERR8651338_1.fastq.gz;ftp.sra.ebi.ac.uk/vol1/fastq/ERR865/008/ERR8651338/ERR8651338_2.fastq.gz	-	-	-	-	this study	354	F	fimH58	109	556543	5419081	Escherichia coli	2013	France	Cattle	-	-	Aminoglycoside	Sulfonamide	Tetracycline	Beta_lactam	-	-	Phenicol	-	-	-	-	-	-	-	gyrA.S83L, gyrA.D87N, parC.S80I	-	-	-	-	aac(3)-IId	-	-	-	-	-	-	-	-
33241_S12	PRJEB50837	SAMEA12943967	ERR8651339	ftp.sra.ebi.ac.uk/vol1/fastq/ERR865/009/ERR8651339/ERR8651339_1.fastq.gz;ftp.sra.ebi.ac.uk/vol1/fastq/ERR865/009/ERR8651339/ERR8651339_2.fastq.gz	-	-	-	-	this study	167	A	-	204	237657	5291039	Escherichia coli	2012	France	Cattle	ESBL	blaCTX-M-14	Aminoglycoside	Sulfonamide	Tetracycline	Beta_lactam	Diaminopyrimidines	Macrolide	Phenicol	-	-	Colistin	-	-	-	-	gyrA.S83L, gyrA.D87N, parC.S80I	-	-	-	-	-	-	-	-	-	-	-	-	-
33403_S13	PRJEB50837	SAMEA12943968	ERR8651340	ftp.sra.ebi.ac.uk/vol1/fastq/ERR865/000/ERR8651340/ERR8651340_1.fastq.gz;ftp.sra.ebi.ac.uk/vol1/fastq/ERR865/000/ERR8651340/ERR8651340_2.fastq.gz	-	-	-	-	this study	88	C	fimH25	161	339381	5472292	Escherichia coli	2012	France	Cattle	ESBL	blaCTX-M-14	Aminoglycoside	Sulfonamide	-	Beta_lactam	Diaminopyrimidines	-	-	-	-	-	-	-	-	-	gyrA.S83L, gyrA.D87N, parC.S80R, parE.S458A	-	-	-	aac(3)-IIa	-	-	-	-	-	-	-	-	-
33408_S14	PRJEB50837	SAMEA12943969	ERR8651341	ftp.sra.ebi.ac.uk/vol1/fastq/ERR865/001/ERR8651341/ERR8651341_1.fastq.gz;ftp.sra.ebi.ac.uk/vol1/fastq/ERR865/001/ERR8651341/ERR8651341_2.fastq.gz	-	-	-	-	this study	23	C	fimH35	112	359832	5186501	Escherichia coli	2012	France	Cattle	ESBL	blaCTX-M-14	Aminoglycoside	Sulfonamide	Tetracycline	Beta_lactam	Diaminopyrimidines	Macrolide	-	-	-	-	-	-	-	-	gyrA.S83L, gyrA.D87N, parC.S80I, parC.E84G	-	-	-	-	-	aac(3)-IV	-	-	-	-	-	-	-
33466_S15	PRJEB50837	SAMEA12943970	ERR8651342	ftp.sra.ebi.ac.uk/vol1/fastq/ERR865/002/ERR8651342/ERR8651342_1.fastq.gz;ftp.sra.ebi.ac.uk/vol1/fastq/ERR865/002/ERR8651342/ERR8651342_2.fastq.gz	-	-	-	-	this study	906	B1	fimH86	82	395357	4964657	Escherichia coli	2013	France	Horse	ESBL	blaCTX-M-1	Aminoglycoside	Sulfonamide	Tetracycline	-	Diaminopyrimidines	Macrolide	Phenicol	-	-	-	-	-	-	-	-	-	-	-	-	aac(3)-IId	-	-	-	-	-	-	-	-
33679_S16	PRJEB50837	SAMEA12943971	ERR8651343	ftp.sra.ebi.ac.uk/vol1/fastq/ERR865/003/ERR8651343/ERR8651343_1.fastq.gz;ftp.sra.ebi.ac.uk/vol1/fastq/ERR865/003/ERR8651343/ERR8651343_2.fastq.gz	-	-	-	-	this study	80	B2	fimH1	92	522746	5281414	Escherichia coli	2013	France	Horse	ESBL	blaCTX-M-15	Aminoglycoside	-	Tetracycline	Beta_lactam	Diaminopyrimidines	-	Phenicol	-	-	-	-	-	-	-	-	-	-	-	-	aac(3)-IId	-	-	-	-	-	-	-	-
33680_S17	PRJEB42322	SAMEA7758141	ERR5037239	ftp.sra.ebi.ac.uk/vol1/fastq/ERR503/009/ERR5037239/ERR5037239_1.fastq.gz;ftp.sra.ebi.ac.uk/vol1/fastq/ERR503/009/ERR5037239/ERR5037239_2.fastq.gz	-	-	-	-	this study	131	B2	fimH30	82	393305	5060993	Escherichia coli	2012	France	Horse	ESBL	blaCTX-M-27	Aminoglycoside	Sulfonamide	Tetracycline	-	Diaminopyrimidines	Macrolide	-	-	-	-	-	-	-	-	gyrA.S83L, gyrA.D87N, parC.S80I, parC.E84V	-	-	-	-	-	-	-	-	-	-	-	-	-
33772_S18	PRJEB50837	SAMEA12943972	ERR8651344	ftp.sra.ebi.ac.uk/vol1/fastq/ERR865/004/ERR8651344/ERR8651344_1.fastq.gz;ftp.sra.ebi.ac.uk/vol1/fastq/ERR865/004/ERR8651344/ERR8651344_2.fastq.gz	-	-	-	-	this study	10	A	fimH54	150	394024	5129142	Escherichia coli	2012	France	Cattle	ESBL	blaCTX-M-14	Aminoglycoside	Sulfonamide	Tetracycline	Beta_lactam	Diaminopyrimidines	Macrolide	Phenicol	-	-	Colistin	-	-	-	-	gyrA.S83L, gyrA.D87N, parC.S80I	-	-	-	-	-	aac(3)-IV	-	-	-	-	-	-	-
33777_S19	PRJEB50837	SAMEA12943973	ERR8651345	ftp.sra.ebi.ac.uk/vol1/fastq/ERR865/005/ERR8651345/ERR8651345_1.fastq.gz;ftp.sra.ebi.ac.uk/vol1/fastq/ERR865/005/ERR8651345/ERR8651345_2.fastq.gz	-	-	-	-	this study	10	A	fimH54	128	324765	5080297	Escherichia coli	2012	France	Cattle	ESBL	blaCTX-M-2	Aminoglycoside	Sulfonamide	Tetracycline	Beta_lactam	Diaminopyrimidines	-	Phenicol	-	-	-	-	-	-	-	gyrA.S83L, gyrA.D87N, parC.S80I	-	-	-	-	-	-	-	-	-	-	-	-	-
33780_S20	PRJEB50837	SAMEA12943974	ERR8651346	ftp.sra.ebi.ac.uk/vol1/fastq/ERR865/006/ERR8651346/ERR8651346_1.fastq.gz;ftp.sra.ebi.ac.uk/vol1/fastq/ERR865/006/ERR8651346/ERR8651346_2.fastq.gz	-	-	-	-	this study	117	G	fimH97	139	381021	5253910	Escherichia coli	2012	France	Cattle	ESBL	blaCTX-M-1	Aminoglycoside	Sulfonamide	-	-	-	-	-	-	-	-	-	-	-	-	gyrA.S83V	-	-	-	-	-	-	-	-	-	-	-	-	-
33806_S21	PRJEB50837	SAMEA12943975	ERR8651347	ftp.sra.ebi.ac.uk/vol1/fastq/ERR865/007/ERR8651347/ERR8651347_1.fastq.gz;ftp.sra.ebi.ac.uk/vol1/fastq/ERR865/007/ERR8651347/ERR8651347_2.fastq.gz	-	-	-	-	this study	10	A	fimH54	130	349567	4943741	Escherichia coli	2012	France	Cattle	ESBL	blaCTX-M-1	Aminoglycoside	Sulfonamide	-	-	Diaminopyrimidines	-	-	-	-	-	-	-	-	-	-	-	-	-	-	-	-	-	-	-	-	-	-	-
33818_S22	PRJEB50837	SAMEA12943976	ERR8651348	ftp.sra.ebi.ac.uk/vol1/fastq/ERR865/008/ERR8651348/ERR8651348_1.fastq.gz;ftp.sra.ebi.ac.uk/vol1/fastq/ERR865/008/ERR8651348/ERR8651348_2.fastq.gz	-	-	-	-	this study	10	A	fimH54	120	421616	4876113	Escherichia coli	2013	France	Cattle	ESBL	blaCTX-M-14	Aminoglycoside	-	Tetracycline	Beta_lactam	-	-	-	-	-	-	-	-	-	-	gyrA.S83L	-	-	-	-	-	-	-	-	-	-	-	-	-
33832_S23	PRJEB50837	SAMEA12943977	ERR8651349	ftp.sra.ebi.ac.uk/vol1/fastq/ERR865/009/ERR8651349/ERR8651349_1.fastq.gz;ftp.sra.ebi.ac.uk/vol1/fastq/ERR865/009/ERR8651349/ERR8651349_2.fastq.gz	-	-	-	-	this study	117	G	fimH41	183	356952	5308184	Escherichia coli	2013	France	Cattle	ESBL	blaCTX-M-1	Aminoglycoside	Sulfonamide	Tetracycline	Beta_lactam	-	-	-	-	-	-	-	-	-	-	gyrA.S83L	-	-	-	-	-	-	-	-	-	-	-	-	-
33834_S24	PRJEB50837	SAMEA12943978	ERR8651350	ftp.sra.ebi.ac.uk/vol1/fastq/ERR865/000/ERR8651350/ERR8651350_1.fastq.gz;ftp.sra.ebi.ac.uk/vol1/fastq/ERR865/000/ERR8651350/ERR8651350_2.fastq.gz	-	-	-	-	this study	69	D	fimH297	119	434854	5354219	Escherichia coli	2013	France	Cattle	ESBL	blaCTX-M-14	Aminoglycoside	Sulfonamide	Tetracycline	Beta_lactam	-	-	Phenicol	-	-	-	-	-	-	-	-	-	-	-	-	-	-	-	-	-	-	-	-	-
33848_S38	PRJEB50837	SAMEA12943979	ERR8651351	ftp.sra.ebi.ac.uk/vol1/fastq/ERR865/001/ERR8651351/ERR8651351_1.fastq.gz;ftp.sra.ebi.ac.uk/vol1/fastq/ERR865/001/ERR8651351/ERR8651351_2.fastq.gz	-	-	-	-	this study	10	A	fimH54	191	343852	5017572	Escherichia coli	2013	France	Cattle	-	-	Aminoglycoside	Sulfonamide	Tetracycline	Beta_lactam	Diaminopyrimidines	-	Phenicol	-	-	-	-	-	-	-	gyrA.S83L, gyrA.D87G, parC.S80R, parC.G78C	-	-	-	-	-	aac(3)-IV	-	-	-	-	-	-	-
33890_S25	PRJEB50837	SAMEA12943980	ERR8651352	ftp.sra.ebi.ac.uk/vol1/fastq/ERR865/002/ERR8651352/ERR8651352_1.fastq.gz;ftp.sra.ebi.ac.uk/vol1/fastq/ERR865/002/ERR8651352/ERR8651352_2.fastq.gz	-	-	-	-	this study	10	A	fimH54	131	332256	5057972	Escherichia coli	2011	France	Cattle	ESBL	blaCTX-M-14	Aminoglycoside	Sulfonamide	Tetracycline	Beta_lactam	Diaminopyrimidines	Macrolide	-	-	-	Colistin	-	-	-	-	gyrA.S83L, gyrA.D87N, parC.E84K	-	-	-	aac(3)-IIa	-	-	-	-	-	-	-	-	-
33896_S26	PRJEB50837	SAMEA12943981	ERR8651353	ftp.sra.ebi.ac.uk/vol1/fastq/ERR865/003/ERR8651353/ERR8651353_1.fastq.gz;ftp.sra.ebi.ac.uk/vol1/fastq/ERR865/003/ERR8651353/ERR8651353_2.fastq.gz	-	-	-	-	this study	950	E	fimH31	211	216702	5538683	Escherichia coli	2012	France	Cattle	ESBL	blaCTX-M-1	Aminoglycoside	Sulfonamide	Tetracycline	Beta_lactam	Diaminopyrimidines	Macrolide	Phenicol	-	-	Colistin	-	-	-	-	gyrA.S83L, gyrA.D87Y, parC.S80I	-	-	-	-	-	-	-	-	-	-	-	-	-
34041_S39	PRJEB50837	SAMEA12943982	ERR8651354	ftp.sra.ebi.ac.uk/vol1/fastq/ERR865/004/ERR8651354/ERR8651354_1.fastq.gz;ftp.sra.ebi.ac.uk/vol1/fastq/ERR865/004/ERR8651354/ERR8651354_2.fastq.gz	-	-	-	-	this study	114	-	-	64	809250	4997169	Enterobacter hormaechei	2013	France	Cat	ESBL	blaCTX-M-15	Aminoglycoside	Sulfonamide	Tetracycline	Beta_lactam	Diaminopyrimidines	-	Phenicol	Aminoglycoside_FQ	Quinolone_FQ	-	-	Fosfomycin	-	-	-	-	-	-	aac(3)-IIa	-	-	-	-	-	aac(6')Ib-cr	-	-	-
34250_S27	PRJEB50837	SAMEA12943983	ERR8651355	ftp.sra.ebi.ac.uk/vol1/fastq/ERR865/005/ERR8651355/ERR8651355_1.fastq.gz;ftp.sra.ebi.ac.uk/vol1/fastq/ERR865/005/ERR8651355/ERR8651355_2.fastq.gz	-	-	-	-	this study	744	A	fimH54	106	281929	4848850	Escherichia coli	2013	France	Cattle	ESBL	blaCTX-M-1	Aminoglycoside	Sulfonamide	Tetracycline	Beta_lactam	Diaminopyrimidines	Macrolide	-	-	-	-	-	-	-	-	gyrA.S83L, gyrA.D87N, parC.S80I, parC.A56T	-	-	-	-	-	-	-	-	-	-	-	-	-
34257_S28	PRJEB50837	SAMEA12943984	ERR8651356	ftp.sra.ebi.ac.uk/vol1/fastq/ERR865/006/ERR8651356/ERR8651356_1.fastq.gz;ftp.sra.ebi.ac.uk/vol1/fastq/ERR865/006/ERR8651356/ERR8651356_2.fastq.gz	-	-	-	-	this study	117	G	fimH97	192	339764	5280531	Escherichia coli	2013	France	Cattle	ESBL	blaCTX-M-14	Aminoglycoside	Sulfonamide	Tetracycline	Beta_lactam	-	-	Phenicol	-	-	-	-	-	-	-	gyrA.S83L	-	-	-	-	-	-	-	-	-	-	-	-	-
34281_S29	PRJEB50837	SAMEA12943985	ERR8651357	ftp.sra.ebi.ac.uk/vol1/fastq/ERR865/007/ERR8651357/ERR8651357_1.fastq.gz;ftp.sra.ebi.ac.uk/vol1/fastq/ERR865/007/ERR8651357/ERR8651357_2.fastq.gz	-	-	-	-	this study	949	B1	fimH121	161	283584	5199789	Escherichia coli	2013	France	Cattle	ESBL	blaCTX-M-14	Aminoglycoside	Sulfonamide	Tetracycline	Beta_lactam	Diaminopyrimidines	-	Phenicol	-	-	-	-	-	-	-	gyrA.S83L, gyrA.D87Y, parC.S80I, parC.E84G	-	-	-	-	-	-	-	-	-	-	-	-	-
34355_S30	PRJEB50837	SAMEA12943986	ERR8651358	ftp.sra.ebi.ac.uk/vol1/fastq/ERR865/008/ERR8651358/ERR8651358_1.fastq.gz;ftp.sra.ebi.ac.uk/vol1/fastq/ERR865/008/ERR8651358/ERR8651358_2.fastq.gz	-	-	-	-	this study	224	B1	fimH61	71	810203	4938044	Escherichia coli	2013	France	Dog	ESBL	blaCTX-M-1	Aminoglycoside	Sulfonamide	Tetracycline	-	Diaminopyrimidines	Macrolide	-	-	-	-	-	-	-	-	gyrA.S83L, gyrA.D87N, parC.S80I, parE.S458A	-	-	-	-	aac(3)-IId	-	-	-	-	-	-	-	-
34509_S31	PRJEB50837	SAMEA12943987	ERR8651359	ftp.sra.ebi.ac.uk/vol1/fastq/ERR865/009/ERR8651359/ERR8651359_1.fastq.gz;ftp.sra.ebi.ac.uk/vol1/fastq/ERR865/009/ERR8651359/ERR8651359_2.fastq.gz	-	-	-	-	this study	362	D	fimH96	99	538793	5117902	Escherichia coli	2013	France	Cattle	ESBL	blaCTX-M-1	Aminoglycoside	Sulfonamide	Tetracycline	Beta_lactam	Diaminopyrimidines	-	Phenicol	-	-	-	-	-	-	-	-	-	-	-	-	-	-	-	-	-	-	-	-	-
34511_S32	PRJEB50837	SAMEA12943988	ERR8651360	ftp.sra.ebi.ac.uk/vol1/fastq/ERR865/000/ERR8651360/ERR8651360_1.fastq.gz;ftp.sra.ebi.ac.uk/vol1/fastq/ERR865/000/ERR8651360/ERR8651360_2.fastq.gz	-	-	-	-	this study	10	A	fimH54	125	324810	4950604	Escherichia coli	2013	France	Cattle	ESBL	blaCTX-M-14	Aminoglycoside	Sulfonamide	Tetracycline	-	Diaminopyrimidines	-	Phenicol	-	-	Colistin	-	-	-	-	gyrA.S83L, gyrA.D87N, parC.S80I	-	-	-	-	-	-	-	-	-	-	-	-	-
34513_S33	PRJEB50837	SAMEA12943989	ERR8651361	ftp.sra.ebi.ac.uk/vol1/fastq/ERR865/001/ERR8651361/ERR8651361_1.fastq.gz;ftp.sra.ebi.ac.uk/vol1/fastq/ERR865/001/ERR8651361/ERR8651361_2.fastq.gz	-	-	-	-	this study	2436	B1	-	203	139259	4706744	Escherichia coli	2013	France	Cattle	ESBL	blaCTX-M-1	Aminoglycoside	Sulfonamide	Tetracycline	Beta_lactam	Diaminopyrimidines	-	-	-	-	-	-	-	-	-	-	-	-	-	-	-	-	-	-	-	-	-	-	-
34560_S35	PRJEB50837	SAMEA12943990	ERR8651362	ftp.sra.ebi.ac.uk/vol1/fastq/ERR865/002/ERR8651362/ERR8651362_1.fastq.gz;ftp.sra.ebi.ac.uk/vol1/fastq/ERR865/002/ERR8651362/ERR8651362_2.fastq.gz	-	-	-	-	this study	167	A	-	135	387193	4928613	Escherichia coli	2013	France	Cattle	ESBL	blaCTX-M-1	Aminoglycoside	Sulfonamide	Tetracycline	-	-	-	-	-	-	-	-	-	-	-	gyrA.S83L, gyrA.D87N, parC.S80I	-	-	-	-	-	-	-	-	-	-	-	-	-
34564_S36	PRJEB50837	SAMEA12943991	ERR8651363	ftp.sra.ebi.ac.uk/vol1/fastq/ERR865/003/ERR8651363/ERR8651363_1.fastq.gz;ftp.sra.ebi.ac.uk/vol1/fastq/ERR865/003/ERR8651363/ERR8651363_2.fastq.gz	-	-	-	-	this study	44	A	fimH54	131	384444	4857374	Escherichia coli	2013	France	Cattle	ESBL	blaCTX-M-15	Aminoglycoside	Sulfonamide	Tetracycline	Beta_lactam	Diaminopyrimidines	Macrolide	-	Aminoglycoside_FQ	-	-	-	-	-	-	gyrA.S83L, gyrA.D87N, parC.S80I, parE.S458T	-	-	-	-	-	-	-	-	-	aac(6')Ib-cr	-	-	-
34635_S37	PRJEB50837	SAMEA12943992	ERR8651364	ftp.sra.ebi.ac.uk/vol1/fastq/ERR865/004/ERR8651364/ERR8651364_1.fastq.gz;ftp.sra.ebi.ac.uk/vol1/fastq/ERR865/004/ERR8651364/ERR8651364_2.fastq.gz	-	-	-	-	this study	88	C	-	166	316916	5353034	Escherichia coli	2013	France	Cattle	ESBL	blaCTX-M-32	Aminoglycoside	Sulfonamide	Tetracycline	-	-	-	-	-	-	-	-	-	-	-	-	-	-	-	-	-	-	-	-	-	-	-	-	-
34646_S13	PRJEB50837	SAMEA12943993	ERR8651365	ftp.sra.ebi.ac.uk/vol1/fastq/ERR865/005/ERR8651365/ERR8651365_1.fastq.gz;ftp.sra.ebi.ac.uk/vol1/fastq/ERR865/005/ERR8651365/ERR8651365_2.fastq.gz	PRJEB54884	SAMEA110398696	ERR9979373	ftp.sra.ebi.ac.uk/vol1/run/ERR997/ERR9979373/34646_S13.fastq.gz	this study	117	G	fimH97	186	356589	5200659	Escherichia coli	2013	France	Cattle	ESBL	blaCTX-M-1	Aminoglycoside	Sulfonamide	Tetracycline	Beta_lactam	-	-	-	-	-	-	-	-	-	-	-	-	-	-	-	-	-	-	-	-	-	-	-	-
34721_S38	PRJEB50837	SAMEA12943994	ERR8651366	ftp.sra.ebi.ac.uk/vol1/fastq/ERR865/006/ERR8651366/ERR8651366_1.fastq.gz;ftp.sra.ebi.ac.uk/vol1/fastq/ERR865/006/ERR8651366/ERR8651366_2.fastq.gz	-	-	-	-	this study	23	C	fimH32	94	498380	5132840	Escherichia coli	2013	France	Cattle	ESBL	blaCTX-M-14	Aminoglycoside	Sulfonamide	-	Beta_lactam	-	-	Phenicol	-	-	-	-	-	-	-	-	-	-	-	-	-	-	-	-	-	-	-	-	-
34811_S39	PRJEB50837	SAMEA12943995	ERR8651367	ftp.sra.ebi.ac.uk/vol1/fastq/ERR865/007/ERR8651367/ERR8651367_1.fastq.gz;ftp.sra.ebi.ac.uk/vol1/fastq/ERR865/007/ERR8651367/ERR8651367_2.fastq.gz	-	-	-	-	this study	106	D	fimH47	118	369192	5288539	Escherichia coli	2013	France	Cattle	ESBL	blaCTX-M-14	Aminoglycoside	Sulfonamide	Tetracycline	-	-	-	-	-	-	-	-	-	-	-	gyrA.S83L, parC.S57T	-	-	-	-	-	-	-	-	-	-	-	-	-
34813_S40	PRJEB50837	SAMEA12943996	ERR8651368	ftp.sra.ebi.ac.uk/vol1/fastq/ERR865/008/ERR8651368/ERR8651368_1.fastq.gz;ftp.sra.ebi.ac.uk/vol1/fastq/ERR865/008/ERR8651368/ERR8651368_2.fastq.gz	-	-	-	-	this study	301	A	fimH54	246	332450	5533804	Escherichia coli	2013	France	Cattle	ESBL	blaCTX-M-14	Aminoglycoside	Sulfonamide	Tetracycline	Beta_lactam	Diaminopyrimidines	Macrolide	-	-	-	-	-	-	-	-	gyrA.D87N	-	-	-	-	-	-	-	-	-	-	-	-	-
34823_S41	PRJEB50837	SAMEA12943997	ERR8651369	ftp.sra.ebi.ac.uk/vol1/fastq/ERR865/009/ERR8651369/ERR8651369_1.fastq.gz;ftp.sra.ebi.ac.uk/vol1/fastq/ERR865/009/ERR8651369/ERR8651369_2.fastq.gz	-	-	-	-	this study	23	C	fimH32	120	388848	5187181	Escherichia coli	2013	France	Cattle	ESBL	blaCTX-M-1	Aminoglycoside	Sulfonamide	Tetracycline	Beta_lactam	Diaminopyrimidines	-	Phenicol	-	-	-	-	-	-	-	gyrA.S83L	-	-	-	-	-	-	-	-	-	-	-	-	-
34833_S42	PRJEB50837	SAMEA12943998	ERR8651370	ftp.sra.ebi.ac.uk/vol1/fastq/ERR865/000/ERR8651370/ERR8651370_1.fastq.gz;ftp.sra.ebi.ac.uk/vol1/fastq/ERR865/000/ERR8651370/ERR8651370_2.fastq.gz	-	-	-	-	this study	10	A	fimH54	122	303583	4937295	Escherichia coli	2013	France	Cattle	ESBL	blaCTX-M-14	Aminoglycoside	Sulfonamide	Tetracycline	Beta_lactam	-	-	-	-	-	-	-	-	-	-	-	-	-	-	-	-	-	-	-	-	-	-	-	-
34834_S43	PRJEB50837	SAMEA12943999	ERR8651371	ftp.sra.ebi.ac.uk/vol1/fastq/ERR865/001/ERR8651371/ERR8651371_1.fastq.gz;ftp.sra.ebi.ac.uk/vol1/fastq/ERR865/001/ERR8651371/ERR8651371_2.fastq.gz	-	-	-	-	this study	69	D	fimH297	156	353086	5244919	Escherichia coli	2013	France	Cattle	ESBL	blaCTX-M-1	Aminoglycoside	Sulfonamide	Tetracycline	Beta_lactam	-	-	-	-	-	-	-	-	-	-	-	-	-	-	-	-	-	-	-	-	-	-	-	-
34961_S45	PRJEB42322	SAMEA7758151	ERR5037249	ftp.sra.ebi.ac.uk/vol1/fastq/ERR503/009/ERR5037249/ERR5037249_1.fastq.gz;ftp.sra.ebi.ac.uk/vol1/fastq/ERR503/009/ERR5037249/ERR5037249_2.fastq.gz	-	-	-	-	this study	131	B2	fimH30	89	435426	5058044	Escherichia coli	2013	France	Dog	ESBL	blaCTX-M-27	-	-	-	-	-	-	-	-	-	-	-	-	-	-	gyrA.S83L, gyrA.D87N, parC.S80I, parC.E84V	-	-	-	-	-	-	-	-	-	-	-	-	-
34963_S46	PRJEB50837	SAMEA12944000	ERR8651372	ftp.sra.ebi.ac.uk/vol1/fastq/ERR865/002/ERR8651372/ERR8651372_1.fastq.gz;ftp.sra.ebi.ac.uk/vol1/fastq/ERR865/002/ERR8651372/ERR8651372_2.fastq.gz	-	-	-	-	this study	156	B1	fimH38	75	417260	4629695	Escherichia coli	2013	France	Cat	ESBL	blaCTX-M-15	-	-	Tetracycline	Beta_lactam	-	-	-	-	-	-	-	-	-	-	gyrA.S83L, gyrA.D87N, parC.S80I, parC.E84K	-	-	-	-	-	-	-	-	-	-	-	-	-
34978_S47	PRJEB42322	SAMEA7758152	ERR5037250	ftp.sra.ebi.ac.uk/vol1/fastq/ERR503/000/ERR5037250/ERR5037250_1.fastq.gz;ftp.sra.ebi.ac.uk/vol1/fastq/ERR503/000/ERR5037250/ERR5037250_2.fastq.gz	-	-	-	-	this study	131	B2	fimH30	71	342340	5090101	Escherichia coli	2013	France	Dog	ESBL	blaCTX-M-15	Aminoglycoside	-	Tetracycline	Beta_lactam	-	-	-	Aminoglycoside_FQ	-	-	-	-	-	-	gyrA.S83L, gyrA.D87N, parC.S80I, parC.E84V	-	-	-	aac(3)-IIa	-	-	-	-	-	aac(6')Ib-cr	-	-	-
35131_S48	PRJEB50837	SAMEA12944001	ERR8651373	ftp.sra.ebi.ac.uk/vol1/fastq/ERR865/003/ERR8651373/ERR8651373_1.fastq.gz;ftp.sra.ebi.ac.uk/vol1/fastq/ERR865/003/ERR8651373/ERR8651373_2.fastq.gz	-	-	-	-	this study	540	A	fimH54	89	560687	4702524	Escherichia coli	2014	France	Cattle	ESBL	blaCTX-M-1	-	-	-	-	-	Macrolide	-	-	-	-	-	-	-	-	-	-	-	-	-	-	-	-	-	-	-	-	-	-
35135_S49	PRJEB50837	SAMEA12944002	ERR8651374	ftp.sra.ebi.ac.uk/vol1/fastq/ERR865/004/ERR8651374/ERR8651374_1.fastq.gz;ftp.sra.ebi.ac.uk/vol1/fastq/ERR865/004/ERR8651374/ERR8651374_2.fastq.gz	-	-	-	-	this study	69	D	fimH27	119	379679	5316524	Escherichia coli	2014	France	Cattle	ESBL	blaCTX-M-14	Aminoglycoside	Sulfonamide	Tetracycline	Beta_lactam	Diaminopyrimidines	-	-	-	-	-	-	-	-	-	-	-	-	-	-	-	-	-	-	-	-	-	-	-
35142_S50	PRJEB50837	SAMEA12944003	ERR8651375	ftp.sra.ebi.ac.uk/vol1/fastq/ERR865/005/ERR8651375/ERR8651375_1.fastq.gz;ftp.sra.ebi.ac.uk/vol1/fastq/ERR865/005/ERR8651375/ERR8651375_2.fastq.gz	-	-	-	-	this study	410	C	fimH24	88	357727	4883942	Escherichia coli	2014	France	Cattle	ESBL	blaCTX-M-1	-	-	-	-	-	-	-	-	-	-	-	-	-	-	gyrA.S83L, gyrA.D87N, parC.S80I, parE.S458A	-	-	-	-	-	-	-	-	-	-	-	-	-
35195_S52	PRJEB50837	SAMEA12944004	ERR8651376	ftp.sra.ebi.ac.uk/vol1/fastq/ERR865/006/ERR8651376/ERR8651376_1.fastq.gz;ftp.sra.ebi.ac.uk/vol1/fastq/ERR865/006/ERR8651376/ERR8651376_2.fastq.gz	-	-	-	-	this study	167	A	fimH215	137	235979	5010281	Escherichia coli	2014	France	Cattle	ESBL	blaCTX-M-1	Aminoglycoside	Sulfonamide	Tetracycline	Beta_lactam	Diaminopyrimidines	-	-	-	-	-	-	-	-	-	-	-	-	-	-	-	-	-	-	-	-	-	-	-
35612_S53	PRJEB50837	SAMEA12944005	ERR8651377	ftp.sra.ebi.ac.uk/vol1/fastq/ERR865/007/ERR8651377/ERR8651377_1.fastq.gz;ftp.sra.ebi.ac.uk/vol1/fastq/ERR865/007/ERR8651377/ERR8651377_2.fastq.gz	-	-	-	-	this study	10	A	fimH54	143	367279	5046126	Escherichia coli	2014	France	Cattle	ESBL	blaCTX-M-1, blaCTX-M-14	Aminoglycoside	Sulfonamide	Tetracycline	Beta_lactam	Diaminopyrimidines	-	-	-	-	-	-	-	-	-	gyrA.S83A	-	-	-	-	-	-	-	-	-	-	-	-	-
35626_S54	PRJEB50837	SAMEA12944006	ERR8651378	ftp.sra.ebi.ac.uk/vol1/fastq/ERR865/008/ERR8651378/ERR8651378_1.fastq.gz;ftp.sra.ebi.ac.uk/vol1/fastq/ERR865/008/ERR8651378/ERR8651378_2.fastq.gz	-	-	-	-	this study	117	G	fimH97	219	427228	5395386	Escherichia coli	2014	France	Cattle	ESBL	blaCTX-M-14	Aminoglycoside	Sulfonamide	Tetracycline	Beta_lactam	-	-	Phenicol	-	Quinolone_FQ	-	-	-	-	-	gyrA.D87Y	-	-	-	-	-	-	-	-	-	-	-	-	-
35627_S55	PRJEB50837	SAMEA12944007	ERR8651379	ftp.sra.ebi.ac.uk/vol1/fastq/ERR865/009/ERR8651379/ERR8651379_1.fastq.gz;ftp.sra.ebi.ac.uk/vol1/fastq/ERR865/009/ERR8651379/ERR8651379_2.fastq.gz	-	-	-	-	this study	973	D	fimH95	62	345730	4921398	Escherichia coli	2014	France	Cattle	ESBL	blaCTX-M-1	Aminoglycoside	Sulfonamide	-	-	Diaminopyrimidines	-	-	-	-	-	-	-	-	-	-	-	-	-	-	-	-	-	-	-	-	-	-	-
35629_S56	PRJEB50837	SAMEA12944008	ERR8651380	ftp.sra.ebi.ac.uk/vol1/fastq/ERR865/000/ERR8651380/ERR8651380_1.fastq.gz;ftp.sra.ebi.ac.uk/vol1/fastq/ERR865/000/ERR8651380/ERR8651380_2.fastq.gz	-	-	-	-	this study	744	A	fimH54	114	297143	4780491	Escherichia coli	2014	France	Cattle	ESBL	blaCTX-M-1	Aminoglycoside	Sulfonamide	Tetracycline	Beta_lactam	Diaminopyrimidines	Macrolide	-	-	-	-	-	-	-	-	gyrA.S83L, gyrA.D87N, parC.S80I, parC.A56T	-	-	-	-	-	-	-	-	-	-	-	-	-
35632_S57	PRJEB50837	SAMEA12944009	ERR8651381	ftp.sra.ebi.ac.uk/vol1/fastq/ERR865/001/ERR8651381/ERR8651381_1.fastq.gz;ftp.sra.ebi.ac.uk/vol1/fastq/ERR865/001/ERR8651381/ERR8651381_2.fastq.gz	-	-	-	-	this study	130	E	fimH27	152	377580	5453588	Escherichia coli	2014	France	Cattle	ESBL	blaCTX-M-14	Aminoglycoside	Sulfonamide	Tetracycline	Beta_lactam	-	-	Phenicol	-	-	-	-	-	-	-	-	-	-	-	-	-	-	-	-	-	-	-	-	-
35801_S58	PRJEB50837	SAMEA12944010	ERR8651382	ftp.sra.ebi.ac.uk/vol1/fastq/ERR865/002/ERR8651382/ERR8651382_1.fastq.gz;ftp.sra.ebi.ac.uk/vol1/fastq/ERR865/002/ERR8651382/ERR8651382_2.fastq.gz	-	-	-	-	this study	69	D	fimH27	128	443241	5173700	Escherichia coli	2013	France	Dog	ESBL	blaCTX-M-14, blaCTX-M-55	Aminoglycoside	Sulfonamide	Tetracycline	Beta_lactam	Diaminopyrimidines	Macrolide	-	-	-	-	-	-	-	-	gyrA.S83L, gyrA.D87N, parC.S80I	-	-	-	-	-	-	-	-	-	-	-	-	-
35807_S59	PRJEB50837	SAMEA12944011	ERR8651383	ftp.sra.ebi.ac.uk/vol1/fastq/ERR865/003/ERR8651383/ERR8651383_1.fastq.gz;ftp.sra.ebi.ac.uk/vol1/fastq/ERR865/003/ERR8651383/ERR8651383_2.fastq.gz	-	-	-	-	this study	405	D	fimH27	120	383170	5077115	Escherichia coli	2013	France	Dog	ESBL	blaCTX-M-3	-	-	-	Beta_lactam	-	-	-	-	-	-	-	-	-	-	gyrA.S83L, gyrA.D87N, parC.S80I, parC.E84Q	-	-	-	-	-	-	-	-	-	-	-	-	-
36017_S40	PRJEB50837	SAMEA12944012	ERR8651384	ftp.sra.ebi.ac.uk/vol1/fastq/ERR865/004/ERR8651384/ERR8651384_1.fastq.gz;ftp.sra.ebi.ac.uk/vol1/fastq/ERR865/004/ERR8651384/ERR8651384_2.fastq.gz	-	-	-	-	this study	No available	-	-	93	263560	4046942	Proteus mirabilis	2013	France	Dog	ESBL	blaVEB-6	Aminoglycoside	Sulfonamide	Tetracycline	Beta_lactam	Diaminopyrimidines	-	Phenicol	-	Quinolone_FQ	-	-	-	-	-	-	-	-	-	-	-	-	-	-	-	-	-	-	-
36048_S60	PRJEB50837	SAMEA12944013	ERR8651385	ftp.sra.ebi.ac.uk/vol1/fastq/ERR865/005/ERR8651385/ERR8651385_1.fastq.gz;ftp.sra.ebi.ac.uk/vol1/fastq/ERR865/005/ERR8651385/ERR8651385_2.fastq.gz	-	-	-	-	this study	361	A	fimH54	131	224554	4981391	Escherichia coli	2013	France	Cattle	ESBL	blaCTX-M-1	Aminoglycoside	Sulfonamide	Tetracycline	Beta_lactam	Diaminopyrimidines	-	Phenicol	-	-	-	Lincosamides	-	-	-	gyrA.S83L, gyrA.D87N, parC.S80I, parE.S458A	-	-	-	-	aac(3)-IId	-	-	-	-	-	-	-	-
36050_S61	PRJEB50837	SAMEA12944014	ERR8651386	ftp.sra.ebi.ac.uk/vol1/fastq/ERR865/006/ERR8651386/ERR8651386_1.fastq.gz;ftp.sra.ebi.ac.uk/vol1/fastq/ERR865/006/ERR8651386/ERR8651386_2.fastq.gz	-	-	-	-	this study	57	E	fimH54	164	352387	5585742	Escherichia coli	2013	France	Cattle	ESBL	blaCTX-M-14	Aminoglycoside	Sulfonamide	Tetracycline	Beta_lactam	Diaminopyrimidines	Macrolide	Phenicol	-	-	-	-	-	-	-	gyrA.S83L	-	-	-	aac(3)-IIa	-	-	-	-	-	-	-	-	-
36074_S62	PRJEB50837	SAMEA12944015	ERR8651387	ftp.sra.ebi.ac.uk/vol1/fastq/ERR865/007/ERR8651387/ERR8651387_1.fastq.gz;ftp.sra.ebi.ac.uk/vol1/fastq/ERR865/007/ERR8651387/ERR8651387_2.fastq.gz	-	-	-	-	this study	949	B1	fimH121	166	199972	5257439	Escherichia coli	2013	France	Cattle	ESBL	blaCTX-M-14	Aminoglycoside	-	Tetracycline	-	-	-	Phenicol	-	-	-	-	-	-	-	gyrA.S83L, gyrA.D87Y, parC.S80I	-	-	-	-	-	-	-	-	-	-	-	-	-
36184_S63	PRJEB50837	SAMEA12944016	ERR8651388	ftp.sra.ebi.ac.uk/vol1/fastq/ERR865/008/ERR8651388/ERR8651388_1.fastq.gz;ftp.sra.ebi.ac.uk/vol1/fastq/ERR865/008/ERR8651388/ERR8651388_2.fastq.gz	-	-	-	-	this study	88	C	fimH41	158	439130	5172182	Escherichia coli	2013	France	Cattle	ESBL	blaCTX-M-14	Aminoglycoside	Sulfonamide	Tetracycline	Beta_lactam	-	-	-	-	-	-	-	-	-	-	gyrA.S83L, gyrA.D87N, parC.S80I	-	-	-	-	-	-	-	-	-	-	-	-	-
36189_S64	PRJEB50837	SAMEA12944017	ERR8651389	ftp.sra.ebi.ac.uk/vol1/fastq/ERR865/009/ERR8651389/ERR8651389_1.fastq.gz;ftp.sra.ebi.ac.uk/vol1/fastq/ERR865/009/ERR8651389/ERR8651389_2.fastq.gz	-	-	-	-	this study	10	A	fimH54	133	330381	4905322	Escherichia coli	2013	France	Cattle	ESBL	blaCTX-M-15	Aminoglycoside	Sulfonamide	Tetracycline	Beta_lactam	-	-	-	-	-	-	-	-	-	-	-	-	-	-	-	-	-	-	-	-	-	-	-	-
36195_S14	PRJEB50837	SAMEA12944018	ERR8651390	ftp.sra.ebi.ac.uk/vol1/fastq/ERR865/000/ERR8651390/ERR8651390_1.fastq.gz;ftp.sra.ebi.ac.uk/vol1/fastq/ERR865/000/ERR8651390/ERR8651390_2.fastq.gz	-	-	-	-	this study	648	F	fimH58	60	589703	5214524	Escherichia coli	2013	France	Cattle	ESBL	blaCTX-M-15	Aminoglycoside	Sulfonamide	Tetracycline	-	Diaminopyrimidines	Macrolide	-	-	-	Colistin	-	-	-	-	-	-	-	-	-	-	-	-	-	-	-	-	-	-
36199_S65	PRJEB50837	SAMEA12944019	ERR8651391	ftp.sra.ebi.ac.uk/vol1/fastq/ERR865/001/ERR8651391/ERR8651391_1.fastq.gz;ftp.sra.ebi.ac.uk/vol1/fastq/ERR865/001/ERR8651391/ERR8651391_2.fastq.gz	-	-	-	-	this study	130	E	fimH27	140	572962	5520309	Escherichia coli	2013	France	Cattle	ESBL	blaCTX-M-14	Aminoglycoside	Sulfonamide	Tetracycline	Beta_lactam	-	-	Phenicol	-	-	-	-	-	-	-	gyrA.S83L, parC.S57T	-	-	-	-	-	-	-	-	-	-	-	-	-
36204_S66	PRJEB50837	SAMEA12944020	ERR8651392	ftp.sra.ebi.ac.uk/vol1/fastq/ERR865/002/ERR8651392/ERR8651392_1.fastq.gz;ftp.sra.ebi.ac.uk/vol1/fastq/ERR865/002/ERR8651392/ERR8651392_2.fastq.gz	-	-	-	-	this study	10	A	fimH54	120	325164	4941675	Escherichia coli	2014	France	Cattle	ESBL	blaCTX-M-14	Aminoglycoside	Sulfonamide	Tetracycline	Beta_lactam	Diaminopyrimidines	-	Phenicol	-	-	Colistin	-	-	-	-	gyrA.S83L, gyrA.D87N, parC.S80I	-	-	-	-	-	-	-	-	-	-	-	-	-
36227_S67	PRJEB50837	SAMEA12944021	ERR8651393	ftp.sra.ebi.ac.uk/vol1/fastq/ERR865/003/ERR8651393/ERR8651393_1.fastq.gz;ftp.sra.ebi.ac.uk/vol1/fastq/ERR865/003/ERR8651393/ERR8651393_2.fastq.gz	-	-	-	-	this study	681	B2	fimH3	64	521622	5077556	Escherichia coli	2014	France	Cat	ESBL	blaCTX-M-1	-	Sulfonamide	Tetracycline	-	-	-	-	-	-	-	-	-	-	-	-	-	-	-	-	-	-	-	-	-	-	-	-	-
36553_S68	PRJEB50837	SAMEA12944022	ERR8651394	ftp.sra.ebi.ac.uk/vol1/fastq/ERR865/004/ERR8651394/ERR8651394_1.fastq.gz;ftp.sra.ebi.ac.uk/vol1/fastq/ERR865/004/ERR8651394/ERR8651394_2.fastq.gz	-	-	-	-	this study	998	B2	fimH76	47	1014350	5123221	Escherichia coli	2014	France	Cat	ESBL	blaCTX-M-14	-	-	-	-	-	-	-	-	-	-	-	-	-	-	-	-	-	-	-	-	-	-	-	-	-	-	-	-
37007_S15	PRJEB50837	SAMEA12944023	ERR8651395	ftp.sra.ebi.ac.uk/vol1/fastq/ERR865/005/ERR8651395/ERR8651395_1.fastq.gz;ftp.sra.ebi.ac.uk/vol1/fastq/ERR865/005/ERR8651395/ERR8651395_2.fastq.gz	-	-	-	-	this study	10	A	fimH566	107	341390	4987425	Escherichia coli	2014	France	Horse	ESBL	blaCTX-M-1	Aminoglycoside	Sulfonamide	Tetracycline	-	Diaminopyrimidines	-	Phenicol	-	-	-	-	-	-	-	-	-	-	-	-	aac(3)-IId	-	-	-	-	-	-	-	-
37008_S69	PRJEB50837	SAMEA12944024	ERR8651396	ftp.sra.ebi.ac.uk/vol1/fastq/ERR865/006/ERR8651396/ERR8651396_1.fastq.gz;ftp.sra.ebi.ac.uk/vol1/fastq/ERR865/006/ERR8651396/ERR8651396_2.fastq.gz	-	-	-	-	this study	2350	B1	fimH32	79	280384	4768836	Escherichia coli	2014	France	Horse	ESBL	blaCTX-M-1	Aminoglycoside	Sulfonamide	-	-	Diaminopyrimidines	-	-	-	-	-	-	-	-	-	-	-	-	-	-	-	-	-	-	-	-	-	-	-
37864_S70	PRJEB50837	SAMEA12944025	ERR8651397	ftp.sra.ebi.ac.uk/vol1/fastq/ERR865/007/ERR8651397/ERR8651397_1.fastq.gz;ftp.sra.ebi.ac.uk/vol1/fastq/ERR865/007/ERR8651397/ERR8651397_2.fastq.gz	-	-	-	-	this study	5868	B1	fimH39	99	250332	5145467	Escherichia coli	2014	France	Horse	ESBL	blaCTX-M-1	Aminoglycoside	Sulfonamide	Tetracycline	-	Diaminopyrimidines	Macrolide	Phenicol	-	-	-	-	-	-	-	-	-	-	-	-	aac(3)-IId	-	-	-	-	-	-	-	-
37930_S71	PRJEB50837	SAMEA12944026	ERR8651398	ftp.sra.ebi.ac.uk/vol1/fastq/ERR865/008/ERR8651398/ERR8651398_1.fastq.gz;ftp.sra.ebi.ac.uk/vol1/fastq/ERR865/008/ERR8651398/ERR8651398_2.fastq.gz	-	-	-	-	this study	354	F	fimH58	103	580481	5325938	Escherichia coli	2013	France	Cattle	ESBL	blaCTX-M-1	Aminoglycoside	Sulfonamide	Tetracycline	Beta_lactam	-	-	Phenicol	-	-	Colistin	-	-	-	-	gyrA.S83L, gyrA.D87N, parC.S80I, parC.E84G	-	-	-	-	-	-	-	-	-	-	-	-	-
37933_S72	PRJEB50837	SAMEA12944027	ERR8651399	ftp.sra.ebi.ac.uk/vol1/fastq/ERR865/009/ERR8651399/ERR8651399_1.fastq.gz;ftp.sra.ebi.ac.uk/vol1/fastq/ERR865/009/ERR8651399/ERR8651399_2.fastq.gz	-	-	-	-	this study	1011	D	fimH31	88	606805	5213487	Escherichia coli	2014	France	Cattle	ESBL	blaCTX-M-32	Aminoglycoside	Sulfonamide	Tetracycline	Beta_lactam	Diaminopyrimidines	Macrolide	Phenicol	-	-	Colistin	-	-	-	-	gyrA.S83L, gyrA.D87N, parC.E84K	-	-	-	-	aac(3)-IId	aac(3)-IV	-	-	-	-	-	-	-
37985_S41	PRJEB50837	SAMEA12944028	ERR8651400	ftp.sra.ebi.ac.uk/vol1/fastq/ERR865/000/ERR8651400/ERR8651400_1.fastq.gz;ftp.sra.ebi.ac.uk/vol1/fastq/ERR865/000/ERR8651400/ERR8651400_2.fastq.gz	-	-	-	-	this study	171	-	-	60	551949	4917652	Enterobacter hormaechei	2014	France	Dog	ESBL	blaCTX-M-15	Aminoglycoside	Sulfonamide	Tetracycline	Beta_lactam	Diaminopyrimidines	-	Phenicol	Aminoglycoside_FQ	Quinolone_FQ	-	-	Fosfomycin	-	-	-	-	-	-	-	-	-	-	-	-	aac(6')Ib-cr	-	-	-
38155_S73	PRJEB50837	SAMEA12944029	ERR8651401	ftp.sra.ebi.ac.uk/vol1/fastq/ERR865/001/ERR8651401/ERR8651401_1.fastq.gz;ftp.sra.ebi.ac.uk/vol1/fastq/ERR865/001/ERR8651401/ERR8651401_2.fastq.gz	-	-	-	-	this study	624	F	fimH58	107	434313	5323370	Escherichia coli	2014	France	Cattle	ESBL	blaCTX-M-1	Aminoglycoside	Sulfonamide	Tetracycline	Beta_lactam	Diaminopyrimidines	-	-	-	-	-	-	-	-	-	gyrA.S83L, gyrA.D87Y, parC.S80I	-	-	-	-	-	-	-	-	-	-	-	-	-
38234_S74	PRJEB50837	SAMEA12944030	ERR8651402	ftp.sra.ebi.ac.uk/vol1/fastq/ERR865/002/ERR8651402/ERR8651402_1.fastq.gz;ftp.sra.ebi.ac.uk/vol1/fastq/ERR865/002/ERR8651402/ERR8651402_2.fastq.gz	-	-	-	-	this study	10	Unknown	fimH54	167	333870	5041934	Escherichia coli	2013	France	Cattle	ESBL	blaCTX-M-14	Aminoglycoside	Sulfonamide	Tetracycline	Beta_lactam	Diaminopyrimidines	Macrolide	Phenicol	-	-	-	-	-	-	-	gyrA.S83L, parC.S80I	-	-	-	-	-	-	-	-	-	-	-	-	-
38257_S16	PRJEB50837	SAMEA12944031	ERR8651403	ftp.sra.ebi.ac.uk/vol1/fastq/ERR865/003/ERR8651403/ERR8651403_1.fastq.gz;ftp.sra.ebi.ac.uk/vol1/fastq/ERR865/003/ERR8651403/ERR8651403_2.fastq.gz	-	-	-	-	this study	10	A	fimH54	124	367656	4976745	Escherichia coli	2013	France	Cattle	ESBL	blaCTX-M-1	Aminoglycoside	Sulfonamide	Tetracycline	-	Diaminopyrimidines	-	-	-	-	-	-	-	-	-	gyrA.S83L	-	-	-	-	-	-	-	-	-	-	-	-	-
38259_S17	PRJEB50837	SAMEA12944032	ERR8651404	ftp.sra.ebi.ac.uk/vol1/fastq/ERR865/004/ERR8651404/ERR8651404_1.fastq.gz;ftp.sra.ebi.ac.uk/vol1/fastq/ERR865/004/ERR8651404/ERR8651404_2.fastq.gz	-	-	-	-	this study	57	E	fimH54	154	403207	5628871	Escherichia coli	2013	France	Cattle	ESBL	blaCTX-M-1	Aminoglycoside	Sulfonamide	Tetracycline	-	Diaminopyrimidines	Macrolide	Phenicol	-	-	Colistin	-	-	-	-	gyrA.S83L	-	-	-	aac(3)-IIa	-	-	-	-	-	-	-	-	-
38260_S18	PRJEB50837	SAMEA12944033	ERR8651405	ftp.sra.ebi.ac.uk/vol1/fastq/ERR865/005/ERR8651405/ERR8651405_1.fastq.gz;ftp.sra.ebi.ac.uk/vol1/fastq/ERR865/005/ERR8651405/ERR8651405_2.fastq.gz	-	-	-	-	this study	48	A	fimH54	177	206995	5109838	Escherichia coli	2013	France	Cattle	ESBL	blaCTX-M-14	Aminoglycoside	Sulfonamide	Tetracycline	Beta_lactam	-	-	-	-	-	-	-	-	-	-	-	-	-	-	-	-	-	-	-	-	-	-	-	-
38272_S19	PRJEB50837	SAMEA12944034	ERR8651406	ftp.sra.ebi.ac.uk/vol1/fastq/ERR865/006/ERR8651406/ERR8651406_1.fastq.gz;ftp.sra.ebi.ac.uk/vol1/fastq/ERR865/006/ERR8651406/ERR8651406_2.fastq.gz	-	-	-	-	this study	1202	A	fimH39	99	491058	4935089	Escherichia coli	2013	France	Cattle	ESBL	blaCTX-M-15	Aminoglycoside	Sulfonamide	Tetracycline	Beta_lactam	Diaminopyrimidines	-	Phenicol	-	-	Colistin	-	-	-	-	gyrA.S83L	-	-	-	-	-	-	-	-	-	-	-	-	-
38278_S20	PRJEB50837	SAMEA12944035	ERR8651407	ftp.sra.ebi.ac.uk/vol1/fastq/ERR865/007/ERR8651407/ERR8651407_1.fastq.gz;ftp.sra.ebi.ac.uk/vol1/fastq/ERR865/007/ERR8651407/ERR8651407_2.fastq.gz	-	-	-	-	this study	1291	A	-	154	205009	5182924	Escherichia coli	2013	France	Cattle	ESBL	blaCTX-M-1	Aminoglycoside	Sulfonamide	Tetracycline	Beta_lactam	Diaminopyrimidines	Macrolide	-	-	-	Colistin	-	-	-	-	gyrA.S83L, gyrA.D87N, parC.S80I, parE.S458A	-	-	-	-	-	-	-	-	-	-	-	-	-
38282_S21	PRJEB50837	SAMEA12944036	ERR8651408	ftp.sra.ebi.ac.uk/vol1/fastq/ERR865/008/ERR8651408/ERR8651408_1.fastq.gz;ftp.sra.ebi.ac.uk/vol1/fastq/ERR865/008/ERR8651408/ERR8651408_2.fastq.gz	-	-	-	-	this study	448	B1	fimH35	84	440597	5044544	Escherichia coli	2013	France	Cattle	ESBL	blaCTX-M-1	Aminoglycoside	Sulfonamide	Tetracycline	-	Diaminopyrimidines	-	-	-	-	-	-	-	-	-	gyrA.S83L, gyrA.D87N, parC.S80I, parC.A108T	-	-	-	-	-	-	-	-	-	-	-	-	-
38947_S22	PRJEB50837	SAMEA12944037	ERR8651409	ftp.sra.ebi.ac.uk/vol1/fastq/ERR865/009/ERR8651409/ERR8651409_1.fastq.gz;ftp.sra.ebi.ac.uk/vol1/fastq/ERR865/009/ERR8651409/ERR8651409_2.fastq.gz	-	-	-	-	this study	58	B1	-	94	308358	4810415	Escherichia coli	2014	France	Cattle	ESBL	blaCTX-M-15	Aminoglycoside	Sulfonamide	Tetracycline	Beta_lactam	Diaminopyrimidines	-	-	-	Quinolone_FQ	-	-	-	-	-	-	-	-	-	-	-	-	-	-	-	-	-	-	-
38948_S23	PRJEB50837	SAMEA12944038	ERR8651410	ftp.sra.ebi.ac.uk/vol1/fastq/ERR865/000/ERR8651410/ERR8651410_1.fastq.gz;ftp.sra.ebi.ac.uk/vol1/fastq/ERR865/000/ERR8651410/ERR8651410_2.fastq.gz	-	-	-	-	this study	362	D	fimH96	88	512720	5210406	Escherichia coli	2014	France	Cattle	ESBL	blaCTX-M-32	Aminoglycoside	Sulfonamide	Tetracycline	Beta_lactam	Diaminopyrimidines	Macrolide	Phenicol	-	-	-	-	-	-	-	-	-	-	-	-	-	-	-	-	-	-	-	-	-
38964_S24	PRJEB50837	SAMEA12944039	ERR8651411	ftp.sra.ebi.ac.uk/vol1/fastq/ERR865/001/ERR8651411/ERR8651411_1.fastq.gz;ftp.sra.ebi.ac.uk/vol1/fastq/ERR865/001/ERR8651411/ERR8651411_2.fastq.gz	-	-	-	-	this study	2325	A	fimH40	65	424355	4719969	Escherichia coli	2014	France	Cattle	ESBL	blaCTX-M-1	Aminoglycoside	Sulfonamide	-	-	Diaminopyrimidines	-	-	-	-	-	-	-	-	-	-	-	-	-	-	-	-	-	-	-	-	-	-	-
39120_S25	PRJEB50837	SAMEA12944040	ERR8651412	ftp.sra.ebi.ac.uk/vol1/fastq/ERR865/002/ERR8651412/ERR8651412_1.fastq.gz;ftp.sra.ebi.ac.uk/vol1/fastq/ERR865/002/ERR8651412/ERR8651412_2.fastq.gz	-	-	-	-	this study	617	A	-	166	213373	5156291	Escherichia coli	2014	France	Cattle	ESBL	blaCTX-M-14	Aminoglycoside	Sulfonamide	Tetracycline	Beta_lactam	-	-	-	-	-	-	-	-	-	-	gyrA.S83L, gyrA.D87N, parC.S80I, parE.S458A	-	-	-	-	-	-	-	-	-	-	-	-	-
39124_S26	PRJEB50837	SAMEA12944041	ERR8651413	ftp.sra.ebi.ac.uk/vol1/fastq/ERR865/003/ERR8651413/ERR8651413_1.fastq.gz;ftp.sra.ebi.ac.uk/vol1/fastq/ERR865/003/ERR8651413/ERR8651413_2.fastq.gz	-	-	-	-	this study	20	B1	fimH25	136	336678	5348097	Escherichia coli	2014	France	Cattle	ESBL	blaCTX-M-1	Aminoglycoside	Sulfonamide	Tetracycline	Beta_lactam	-	-	Phenicol	-	-	-	-	-	-	-	-	-	-	-	-	-	-	-	-	-	-	-	-	-
39143_S43	PRJEB50837	SAMEA12944042	ERR8651414	ftp.sra.ebi.ac.uk/vol1/fastq/ERR865/004/ERR8651414/ERR8651414_1.fastq.gz;ftp.sra.ebi.ac.uk/vol1/fastq/ERR865/004/ERR8651414/ERR8651414_2.fastq.gz	-	-	-	-	this study	15	-	-	78	419345	5555186	Klebsiella pneumoniae	2014	France	Dog	ESBL	blaCTX-M-15, blaSHV-28	Aminoglycoside	Sulfonamide	Tetracycline	Beta_lactam	Diaminopyrimidines	Macrolide	-	Aminoglycoside_FQ	Quinolone_FQ	-	-	Fosfomycin	-	-	-	-	-	-	-	-	-	-	-	-	aac(6')Ib-cr	-	-	-
39572_S75	PRJEB42322	SAMEA7758159	ERR5037257	ftp.sra.ebi.ac.uk/vol1/fastq/ERR503/007/ERR5037257/ERR5037257_1.fastq.gz;ftp.sra.ebi.ac.uk/vol1/fastq/ERR503/007/ERR5037257/ERR5037257_2.fastq.gz	-	-	-	-	this study	131	B2	fimH30	84	408228	5020938	Escherichia coli	2015	France	Dog	ESBL	blaCTX-M-14	-	-	-	-	-	-	-	-	-	-	-	-	-	-	gyrA.S83L, gyrA.D87N, parC.S80I, parC.E84V	-	-	-	-	-	-	-	-	-	-	-	-	-
39774_S1	PRJEB50837	SAMEA12944043	ERR8651415	ftp.sra.ebi.ac.uk/vol1/fastq/ERR865/005/ERR8651415/ERR8651415_1.fastq.gz;ftp.sra.ebi.ac.uk/vol1/fastq/ERR865/005/ERR8651415/ERR8651415_2.fastq.gz	-	-	-	-	this study	457	F	fimH145	74	441262	5024460	Escherichia coli	2014	France	Dog	ESBL	blaCTX-M-55	Aminoglycoside	-	-	-	-	-	-	-	-	-	-	-	-	-	gyrA.S83L, gyrA.D87Y, parC.S80I, parE.S458A	-	-	-	aac(3)-IIa	-	-	-	-	-	-	-	-	-
39789_S44	PRJEB50837	SAMEA12944044	ERR8651416	ftp.sra.ebi.ac.uk/vol1/fastq/ERR865/006/ERR8651416/ERR8651416_1.fastq.gz;ftp.sra.ebi.ac.uk/vol1/fastq/ERR865/006/ERR8651416/ERR8651416_2.fastq.gz	-	-	-	-	this study	4608	D	fimH29	154	379275	5338632	Escherichia coli	2015	France	Dog	AmpC	blaCMY-2	Aminoglycoside	Sulfonamide	Tetracycline	Beta_lactam	Diaminopyrimidines	-	Phenicol	-	-	-	-	-	-	-	gyrA.S83L, gyrA.D87N, parC.S80I, parE.S458A	-	-	-	-	-	-	-	-	-	-	-	-	-
39797_S2	PRJEB50837	SAMEA12944045	ERR8651417	ftp.sra.ebi.ac.uk/vol1/fastq/ERR865/007/ERR8651417/ERR8651417_1.fastq.gz;ftp.sra.ebi.ac.uk/vol1/fastq/ERR865/007/ERR8651417/ERR8651417_2.fastq.gz	-	-	-	-	this study	127	B2	fimH224	98	446744	5233522	Escherichia coli	2014	France	Dog	ESBL	blaCTX-M-14	-	-	-	-	-	-	-	-	-	-	-	-	-	-	-	-	-	-	-	-	-	-	-	-	-	-	-	-
39928_S27	PRJEB50837	SAMEA12944046	ERR8651418	ftp.sra.ebi.ac.uk/vol1/fastq/ERR865/008/ERR8651418/ERR8651418_1.fastq.gz;ftp.sra.ebi.ac.uk/vol1/fastq/ERR865/008/ERR8651418/ERR8651418_2.fastq.gz	-	-	-	-	this study	744	A	fimH54	112	347799	4603024	Escherichia coli	2015	France	Cattle	ESBL	blaCTX-M-32	Aminoglycoside	Sulfonamide	Tetracycline	-	Diaminopyrimidines	-	Phenicol	-	-	-	-	-	-	-	gyrA.S83L, gyrA.D87N, parC.S80I, parC.A56T	-	-	-	-	-	-	-	-	-	-	-	-	-
39932_S28	PRJEB50837	SAMEA12944047	ERR8651419	ftp.sra.ebi.ac.uk/vol1/fastq/ERR865/009/ERR8651419/ERR8651419_1.fastq.gz;ftp.sra.ebi.ac.uk/vol1/fastq/ERR865/009/ERR8651419/ERR8651419_2.fastq.gz	-	-	-	-	this study	617	A	-	115	381313	4849736	Escherichia coli	2014	France	Cattle	ESBL	blaCTX-M-15	Aminoglycoside	Sulfonamide	Tetracycline	Beta_lactam	Diaminopyrimidines	Macrolide	-	Aminoglycoside_FQ	-	-	-	-	-	-	gyrA.S83L, gyrA.D87N, parC.S80I, parE.S458A	-	-	-	-	-	-	-	-	-	aac(6')Ib-cr	-	-	-
39943_S29	PRJEB50837	SAMEA12944048	ERR8651420	ftp.sra.ebi.ac.uk/vol1/fastq/ERR865/000/ERR8651420/ERR8651420_1.fastq.gz;ftp.sra.ebi.ac.uk/vol1/fastq/ERR865/000/ERR8651420/ERR8651420_2.fastq.gz	-	-	-	-	this study	362	D	fimH96	99	548890	5115822	Escherichia coli	2014	France	Cattle	ESBL	blaCTX-M-1	Aminoglycoside	Sulfonamide	Tetracycline	Beta_lactam	-	-	Phenicol	-	-	-	-	-	-	-	-	-	-	-	-	-	-	-	-	-	-	-	-	-
39954_S30	PRJEB50837	SAMEA12944049	ERR8651421	ftp.sra.ebi.ac.uk/vol1/fastq/ERR865/001/ERR8651421/ERR8651421_1.fastq.gz;ftp.sra.ebi.ac.uk/vol1/fastq/ERR865/001/ERR8651421/ERR8651421_2.fastq.gz	-	-	-	-	this study	117	G	fimH41	191	363441	5500752	Escherichia coli	2014	France	Cattle	ESBL	blaCTX-M-1	Aminoglycoside	Sulfonamide	Tetracycline	Beta_lactam	Diaminopyrimidines	-	-	-	-	Colistin	-	-	-	-	gyrA.S83L	-	-	-	-	-	-	-	-	-	-	-	-	-
39956_S31	PRJEB50837	SAMEA12944050	ERR8651422	ftp.sra.ebi.ac.uk/vol1/fastq/ERR865/002/ERR8651422/ERR8651422_1.fastq.gz;ftp.sra.ebi.ac.uk/vol1/fastq/ERR865/002/ERR8651422/ERR8651422_2.fastq.gz	-	-	-	-	this study	1615	C	fimH32	123	337603	5226100	Escherichia coli	2014	France	Cattle	ESBL	blaCTX-M-14	Aminoglycoside	Sulfonamide	Tetracycline	Beta_lactam	Diaminopyrimidines	Macrolide	Phenicol	-	-	-	-	-	-	-	gyrA.S83L, gyrA.D87N, parC.S80I, parC.E84G	-	-	-	-	-	aac(3)-IV	-	-	-	-	-	-	-
40066_S32	PRJEB50837	SAMEA12944051	ERR8651423	ftp.sra.ebi.ac.uk/vol1/fastq/ERR865/003/ERR8651423/ERR8651423_1.fastq.gz;ftp.sra.ebi.ac.uk/vol1/fastq/ERR865/003/ERR8651423/ERR8651423_2.fastq.gz	-	-	-	-	this study	345	B1	fimH31	75	318242	4961334	Escherichia coli	2015	France	Horse	ESBL	blaCTX-M-1	Aminoglycoside	Sulfonamide	Tetracycline	-	Diaminopyrimidines	-	Phenicol	-	-	-	-	-	-	-	-	-	-	-	-	aac(3)-IId	-	-	-	-	-	-	-	-
40316_S33	PRJEB50837	SAMEA12944052	ERR8651424	ftp.sra.ebi.ac.uk/vol1/fastq/ERR865/004/ERR8651424/ERR8651424_1.fastq.gz;ftp.sra.ebi.ac.uk/vol1/fastq/ERR865/004/ERR8651424/ERR8651424_2.fastq.gz	-	-	-	-	this study	2952	B1	fimH158	100	330089	4701279	Escherichia coli	2015	France	Horse	ESBL	blaCTX-M-15	Aminoglycoside	Sulfonamide	Tetracycline	Beta_lactam	-	-	-	-	-	-	-	-	Rifampicin	-	-	-	-	-	-	aac(3)-IId	-	-	-	-	-	-	-	-
40330_S34	PRJEB50837	SAMEA12944053	ERR8651425	ftp.sra.ebi.ac.uk/vol1/fastq/ERR865/005/ERR8651425/ERR8651425_1.fastq.gz;ftp.sra.ebi.ac.uk/vol1/fastq/ERR865/005/ERR8651425/ERR8651425_2.fastq.gz	-	-	-	-	this study	10	A	fimH27	107	340446	5053844	Escherichia coli	2015	France	Horse	ESBL	blaCTX-M-1	Aminoglycoside	Sulfonamide	Tetracycline	-	Diaminopyrimidines	Macrolide	-	-	-	-	-	-	-	-	gyrA.S83L, parC.S80I	-	-	-	-	aac(3)-IId	-	-	-	-	-	-	-	-
40589_S63	PRJEB50837	SAMEA12944054	ERR8651426	ftp.sra.ebi.ac.uk/vol1/fastq/ERR865/006/ERR8651426/ERR8651426_1.fastq.gz;ftp.sra.ebi.ac.uk/vol1/fastq/ERR865/006/ERR8651426/ERR8651426_2.fastq.gz	-	-	-	-	this study	102	-	-	67	409370	5066699	Enterobacter hormaechei	2015	France	Horse	AmpC_ESBL	blaACT-5, blaSHV-12	Aminoglycoside	Sulfonamide	Tetracycline	Beta_lactam	-	-	Phenicol	-	-	Colistin	-	Fosfomycin	-	-	-	-	-	-	-	-	-	-	-	-	-	-	aac(6')-Ib3	-
40669_S35	PRJEB50837	SAMEA12944055	ERR8651427	ftp.sra.ebi.ac.uk/vol1/fastq/ERR865/007/ERR8651427/ERR8651427_1.fastq.gz;ftp.sra.ebi.ac.uk/vol1/fastq/ERR865/007/ERR8651427/ERR8651427_2.fastq.gz	-	-	-	-	this study	155	B1	fimH32	186	310312	5331456	Escherichia coli	2015	France	Food	ESBL	blaCTX-M-1	-	Sulfonamide	Tetracycline	-	-	-	-	-	-	-	-	-	-	-	gyrA.S83L	-	-	-	-	-	-	-	-	-	-	-	-	-
40672_S36	PRJEB50837	SAMEA12944056	ERR8651428	ftp.sra.ebi.ac.uk/vol1/fastq/ERR865/008/ERR8651428/ERR8651428_1.fastq.gz;ftp.sra.ebi.ac.uk/vol1/fastq/ERR865/008/ERR8651428/ERR8651428_2.fastq.gz	-	-	-	-	this study	162	B1	fimH32	91	389698	4967535	Escherichia coli	2015	France	Food	ESBL	blaCTX-M-1	-	-	-	-	-	-	-	-	-	-	-	-	-	-	-	-	-	-	-	-	-	-	-	-	-	-	-	-
40673_S37	PRJEB50837	SAMEA12944057	ERR8651429	ftp.sra.ebi.ac.uk/vol1/fastq/ERR865/009/ERR8651429/ERR8651429_1.fastq.gz;ftp.sra.ebi.ac.uk/vol1/fastq/ERR865/009/ERR8651429/ERR8651429_2.fastq.gz	-	-	-	-	this study	7104	B1	fimH32	124	354422	5196245	Escherichia coli	2015	France	Food	ESBL	blaCTX-M-1	-	-	Tetracycline	-	-	-	-	-	-	-	-	-	-	-	gyrA.S83L	-	-	-	-	-	-	-	-	-	-	-	-	-
40726_S45	PRJEB50837	SAMEA12944058	ERR8651430	ftp.sra.ebi.ac.uk/vol1/fastq/ERR865/000/ERR8651430/ERR8651430_1.fastq.gz;ftp.sra.ebi.ac.uk/vol1/fastq/ERR865/000/ERR8651430/ERR8651430_2.fastq.gz	-	-	-	-	this study	34	A	fimH24	140	262468	5021153	Escherichia coli	2015	France	Cattle	ESBL	blaCTX-M-14	Aminoglycoside	Sulfonamide	Tetracycline	Beta_lactam	Diaminopyrimidines	-	-	-	-	Colistin	-	-	-	-	-	-	-	-	-	-	-	-	-	-	-	-	-	-
40730_S46	PRJEB50837	SAMEA12944059	ERR8651431	ftp.sra.ebi.ac.uk/vol1/fastq/ERR865/001/ERR8651431/ERR8651431_1.fastq.gz;ftp.sra.ebi.ac.uk/vol1/fastq/ERR865/001/ERR8651431/ERR8651431_2.fastq.gz	-	-	-	-	this study	1850	A	fimH54	65	370263	4859298	Escherichia coli	2015	France	Cattle	ESBL	blaCTX-M-1	Aminoglycoside	Sulfonamide	Tetracycline	Beta_lactam	Diaminopyrimidines	Macrolide	-	-	-	-	-	-	-	-	-	-	-	-	-	-	-	-	-	-	-	-	-	-
40744_S47	PRJEB50837	SAMEA12944060	ERR8651432	ftp.sra.ebi.ac.uk/vol1/fastq/ERR865/002/ERR8651432/ERR8651432_1.fastq.gz;ftp.sra.ebi.ac.uk/vol1/fastq/ERR865/002/ERR8651432/ERR8651432_2.fastq.gz	-	-	-	-	this study	10	A	fimH23	120	410436	4882853	Escherichia coli	2015	France	Cattle	ESBL	blaCTX-M-1	Aminoglycoside	Sulfonamide	Tetracycline	Beta_lactam	Diaminopyrimidines	-	Phenicol	-	-	Colistin	-	-	-	-	-	-	-	-	-	-	-	-	-	-	-	-	-	-
40775_S48	PRJEB50837	SAMEA12944061	ERR8651433	ftp.sra.ebi.ac.uk/vol1/fastq/ERR865/003/ERR8651433/ERR8651433_1.fastq.gz;ftp.sra.ebi.ac.uk/vol1/fastq/ERR865/003/ERR8651433/ERR8651433_2.fastq.gz	-	-	-	-	this study	10	A	fimH23	96	397224	4974454	Escherichia coli	2015	France	Cattle	ESBL	blaCTX-M-1	Aminoglycoside	Sulfonamide	Tetracycline	Beta_lactam	Diaminopyrimidines	-	Phenicol	-	-	-	-	-	-	-	-	-	-	-	-	-	-	-	-	-	-	-	-	-
40850_S38	PRJEB50837	SAMEA12944062	ERR8651434	ftp.sra.ebi.ac.uk/vol1/fastq/ERR865/004/ERR8651434/ERR8651434_1.fastq.gz;ftp.sra.ebi.ac.uk/vol1/fastq/ERR865/004/ERR8651434/ERR8651434_2.fastq.gz	-	-	-	-	this study	2608	A	fimH31	162	192268	4752587	Escherichia coli	2015	France	Cattle	ESBL	blaCTX-M-1	Aminoglycoside	Sulfonamide	-	-	Diaminopyrimidines	-	-	-	-	-	-	-	-	-	gyrA.S83L, gyrA.D87N, parC.S80I, parE.S458A	-	-	-	-	-	-	-	-	-	-	-	-	-
40895_S39	PRJEB50837	SAMEA12944063	ERR8651435	ftp.sra.ebi.ac.uk/vol1/fastq/ERR865/005/ERR8651435/ERR8651435_1.fastq.gz;ftp.sra.ebi.ac.uk/vol1/fastq/ERR865/005/ERR8651435/ERR8651435_2.fastq.gz	-	-	-	-	this study	10	A	fimH27	95	503293	5060849	Escherichia coli	2015	France	Horse	ESBL	blaCTX-M-1	Aminoglycoside	Sulfonamide	Tetracycline	-	Diaminopyrimidines	Macrolide	Phenicol	-	-	-	-	-	-	-	-	-	-	-	-	aac(3)-IId	-	-	-	-	-	-	-	-
40899_S40	PRJEB50837	SAMEA12944064	ERR8651436	ftp.sra.ebi.ac.uk/vol1/fastq/ERR865/006/ERR8651436/ERR8651436_1.fastq.gz;ftp.sra.ebi.ac.uk/vol1/fastq/ERR865/006/ERR8651436/ERR8651436_2.fastq.gz	-	-	-	-	this study	141	B2	fimH5	259	208729	5259967	Escherichia coli	2015	France	Horse	ESBL	blaCTX-M-1	Aminoglycoside	Sulfonamide	Tetracycline	-	Diaminopyrimidines	Macrolide	Phenicol	-	-	-	-	-	-	-	-	-	-	-	-	aac(3)-IId	-	-	-	-	-	-	-	-
41052_S49	PRJEB50837	SAMEA12944065	ERR8651437	ftp.sra.ebi.ac.uk/vol1/fastq/ERR865/007/ERR8651437/ERR8651437_1.fastq.gz;ftp.sra.ebi.ac.uk/vol1/fastq/ERR865/007/ERR8651437/ERR8651437_2.fastq.gz	-	-	-	-	this study	10	A	fimH54	102	342226	4799596	Escherichia coli	2015	France	Cattle	ESBL	blaCTX-M-14	Aminoglycoside	Sulfonamide	Tetracycline	Beta_lactam	Diaminopyrimidines	Macrolide	Phenicol	-	-	-	-	-	-	-	gyrA.S83L, gyrA.D87N, parC.S80I	-	-	-	-	-	-	-	-	-	-	-	-	-
41058_S50	PRJEB50837	SAMEA12944066	ERR8651438	ftp.sra.ebi.ac.uk/vol1/fastq/ERR865/008/ERR8651438/ERR8651438_1.fastq.gz;ftp.sra.ebi.ac.uk/vol1/fastq/ERR865/008/ERR8651438/ERR8651438_2.fastq.gz	-	-	-	-	this study	167	A	fimH215	146	387562	5153977	Escherichia coli	2015	France	Cattle	ESBL	blaCTX-M-1	Aminoglycoside	Sulfonamide	Tetracycline	Beta_lactam	Diaminopyrimidines	-	-	-	-	-	-	-	-	-	-	-	-	-	-	-	aac(3)-IV	-	-	-	-	-	-	-
41142_S41	PRJEB50837	SAMEA12944067	ERR8651439	ftp.sra.ebi.ac.uk/vol1/fastq/ERR865/009/ERR8651439/ERR8651439_1.fastq.gz;ftp.sra.ebi.ac.uk/vol1/fastq/ERR865/009/ERR8651439/ERR8651439_2.fastq.gz	-	-	-	-	this study	88	C	fimH41	153	393583	5157185	Escherichia coli	2015	France	Cattle	ESBL	blaCTX-M-1	Aminoglycoside	Sulfonamide	Tetracycline	-	Diaminopyrimidines	-	Phenicol	-	-	-	-	-	-	-	-	-	-	-	-	-	-	-	-	-	-	-	-	-
41161_S42	PRJEB50837	SAMEA12944068	ERR8651440	ftp.sra.ebi.ac.uk/vol1/fastq/ERR865/000/ERR8651440/ERR8651440_1.fastq.gz;ftp.sra.ebi.ac.uk/vol1/fastq/ERR865/000/ERR8651440/ERR8651440_2.fastq.gz	-	-	-	-	this study	533	B1	fimH31	96	436321	5103656	Escherichia coli	2015	France	Cattle	ESBL	blaCTX-M-55	Aminoglycoside	Sulfonamide	Tetracycline	-	Diaminopyrimidines	Macrolide	Phenicol	-	-	Colistin	-	-	-	-	gyrA.S83L, gyrA.D87N, parC.S80I	-	-	-	-	aac(3)-IId	-	-	-	-	-	-	-	-
41164_S43	PRJEB50837	SAMEA12944069	ERR8651441	ftp.sra.ebi.ac.uk/vol1/fastq/ERR865/001/ERR8651441/ERR8651441_1.fastq.gz;ftp.sra.ebi.ac.uk/vol1/fastq/ERR865/001/ERR8651441/ERR8651441_2.fastq.gz	-	-	-	-	this study	648	F	fimH26	70	479263	4921622	Escherichia coli	2015	France	Cattle	ESBL	blaCTX-M-1	Aminoglycoside	Sulfonamide	Tetracycline	-	-	-	-	-	-	-	-	-	-	-	-	-	-	-	-	-	-	-	-	-	-	-	-	-
41170_S44	PRJEB50837	SAMEA12944070	ERR8651442	ftp.sra.ebi.ac.uk/vol1/fastq/ERR865/002/ERR8651442/ERR8651442_1.fastq.gz;ftp.sra.ebi.ac.uk/vol1/fastq/ERR865/002/ERR8651442/ERR8651442_2.fastq.gz	PRJEB54884	SAMEA110398697	ERR9979374	ftp.sra.ebi.ac.uk/vol1/run/ERR997/ERR9979374/41170_S44.fastq.gz	this study	167	A	-	225	405249	5189745	Escherichia coli	2015	France	Cattle	ESBL	blaCTX-M-14	Aminoglycoside	Sulfonamide	Tetracycline	Beta_lactam	Diaminopyrimidines	-	Phenicol	-	-	-	-	-	-	-	gyrA.S83L, gyrA.D87N, parC.S80I	-	-	-	-	-	-	-	-	-	-	-	-	-
41224_S45	PRJEB50837	SAMEA12944071	ERR8651443	ftp.sra.ebi.ac.uk/vol1/fastq/ERR865/003/ERR8651443/ERR8651443_1.fastq.gz;ftp.sra.ebi.ac.uk/vol1/fastq/ERR865/003/ERR8651443/ERR8651443_2.fastq.gz	-	-	-	-	this study	744	A	fimH54	145	347865	4853664	Escherichia coli	2015	France	Cattle	ESBL	blaCTX-M-14	Aminoglycoside	Sulfonamide	Tetracycline	Beta_lactam	-	Macrolide	Phenicol	-	-	-	-	-	-	-	gyrA.S83L, gyrA.D87N, parC.S80I, parC.A56T	-	-	-	-	-	-	-	-	-	-	-	-	-
41240_S46	PRJEB50837	SAMEA12944072	ERR8651444	ftp.sra.ebi.ac.uk/vol1/fastq/ERR865/004/ERR8651444/ERR8651444_1.fastq.gz;ftp.sra.ebi.ac.uk/vol1/fastq/ERR865/004/ERR8651444/ERR8651444_2.fastq.gz	-	-	-	-	this study	10	A	fimH54	111	476833	4974754	Escherichia coli	2014	France	Cattle	ESBL	blaCTX-M-1	Aminoglycoside	Sulfonamide	Tetracycline	-	Diaminopyrimidines	-	-	-	-	-	-	-	-	-	gyrA.S83L	-	-	-	-	-	-	-	-	-	-	-	-	-
41259_S47	PRJEB50837	SAMEA12944073	ERR8651445	ftp.sra.ebi.ac.uk/vol1/fastq/ERR865/005/ERR8651445/ERR8651445_1.fastq.gz;ftp.sra.ebi.ac.uk/vol1/fastq/ERR865/005/ERR8651445/ERR8651445_2.fastq.gz	-	-	-	-	this study	950	E	fimH31	206	255894	5523398	Escherichia coli	2014	France	Cattle	ESBL	blaCTX-M-1	Aminoglycoside	Sulfonamide	Tetracycline	Beta_lactam	Diaminopyrimidines	Macrolide	Phenicol	-	-	Colistin	-	-	-	-	gyrA.S83L, gyrA.D87Y, parC.S80I	-	-	-	-	-	-	-	-	-	-	-	-	-
41262_S48	PRJEB50837	SAMEA12944074	ERR8651446	ftp.sra.ebi.ac.uk/vol1/fastq/ERR865/006/ERR8651446/ERR8651446_1.fastq.gz;ftp.sra.ebi.ac.uk/vol1/fastq/ERR865/006/ERR8651446/ERR8651446_2.fastq.gz	-	-	-	-	this study	57	E	fimH54	126	411718	5480595	Escherichia coli	2014	France	Cattle	ESBL	blaCTX-M-1	Aminoglycoside	Sulfonamide	Tetracycline	-	Diaminopyrimidines	Macrolide	Phenicol	-	-	Colistin	-	-	-	-	gyrA.S83L	-	-	-	aac(3)-IIa	-	-	-	-	-	-	-	-	-
41273_S49	PRJEB50837	SAMEA12944075	ERR8651447	ftp.sra.ebi.ac.uk/vol1/fastq/ERR865/007/ERR8651447/ERR8651447_1.fastq.gz;ftp.sra.ebi.ac.uk/vol1/fastq/ERR865/007/ERR8651447/ERR8651447_2.fastq.gz	-	-	-	-	this study	167	A	-	188	405801	5023582	Escherichia coli	2015	France	Cattle	ESBL	blaCTX-M-1	Aminoglycoside	Sulfonamide	Tetracycline	Beta_lactam	Diaminopyrimidines	-	Phenicol	-	-	-	-	-	-	-	gyrA.S83L, gyrA.D87N, parC.S80I	-	-	-	-	-	aac(3)-IV	-	-	-	-	-	-	-
41317_S51	PRJEB50837	SAMEA12944076	ERR8651448	ftp.sra.ebi.ac.uk/vol1/fastq/ERR865/008/ERR8651448/ERR8651448_1.fastq.gz;ftp.sra.ebi.ac.uk/vol1/fastq/ERR865/008/ERR8651448/ERR8651448_2.fastq.gz	-	-	-	-	this study	744	A	fimH54	86	407261	4633134	Escherichia coli	2015	France	Cattle	ESBL	blaCTX-M-14	Aminoglycoside	Sulfonamide	Tetracycline	Beta_lactam	Diaminopyrimidines	Macrolide	Phenicol	-	-	-	-	-	-	-	gyrA.S83L, gyrA.D87N, parC.S80I, parC.A56T	-	-	-	-	-	-	-	-	-	-	-	-	-
41489_S50	PRJEB50837	SAMEA12944077	ERR8651449	ftp.sra.ebi.ac.uk/vol1/fastq/ERR865/009/ERR8651449/ERR8651449_1.fastq.gz;ftp.sra.ebi.ac.uk/vol1/fastq/ERR865/009/ERR8651449/ERR8651449_2.fastq.gz	-	-	-	-	this study	394	D	fimH47	137	612907	5364847	Escherichia coli	2015	France	Cattle	ESBL	blaCTX-M-1	Aminoglycoside	Sulfonamide	Tetracycline	Beta_lactam	-	-	Phenicol	-	-	Colistin	-	-	-	-	gyrA.S83L, gyrA.D87N, parC.S80I, parE.S458A	-	-	-	-	-	-	-	-	-	-	-	-	-
41491_S51	PRJEB50837	SAMEA12944078	ERR8651450	ftp.sra.ebi.ac.uk/vol1/fastq/ERR865/000/ERR8651450/ERR8651450_1.fastq.gz;ftp.sra.ebi.ac.uk/vol1/fastq/ERR865/000/ERR8651450/ERR8651450_2.fastq.gz	-	-	-	-	this study	1615	C	fimH32	137	341744	5142424	Escherichia coli	2015	France	Cattle	-	-	Aminoglycoside	Sulfonamide	Tetracycline	Beta_lactam	Diaminopyrimidines	Macrolide	Phenicol	-	-	-	-	-	-	-	gyrA.S83L, gyrA.D87N, parC.S80I	-	-	-	-	-	aac(3)-IV	-	-	-	-	-	-	-
41493_S52	PRJEB50837	SAMEA12944079	ERR8651451	ftp.sra.ebi.ac.uk/vol1/fastq/ERR865/001/ERR8651451/ERR8651451_1.fastq.gz;ftp.sra.ebi.ac.uk/vol1/fastq/ERR865/001/ERR8651451/ERR8651451_2.fastq.gz	-	-	-	-	this study	23	E or cladeI	fimH32	80	559739	5113206	Escherichia coli	2015	France	Cattle	ESBL	blaCTX-M-14	Aminoglycoside	Sulfonamide	Tetracycline	Beta_lactam	-	-	Phenicol	-	-	-	-	-	-	-	-	-	-	-	-	-	-	-	-	-	-	-	-	-
41699_S53	PRJEB50837	SAMEA12944080	ERR8651452	ftp.sra.ebi.ac.uk/vol1/fastq/ERR865/002/ERR8651452/ERR8651452_1.fastq.gz;ftp.sra.ebi.ac.uk/vol1/fastq/ERR865/002/ERR8651452/ERR8651452_2.fastq.gz	-	-	-	-	this study	88	C	fimH39	107	490251	5310096	Escherichia coli	2015	France	Food	ESBL	blaCTX-M-1	Aminoglycoside	Sulfonamide	Tetracycline	-	Diaminopyrimidines	Macrolide	-	-	-	-	-	-	-	-	gyrA.S83L	-	-	-	-	-	-	-	-	-	-	-	-	-
41710_S54	PRJEB50837	SAMEA12944081	ERR8651453	ftp.sra.ebi.ac.uk/vol1/fastq/ERR865/003/ERR8651453/ERR8651453_1.fastq.gz;ftp.sra.ebi.ac.uk/vol1/fastq/ERR865/003/ERR8651453/ERR8651453_2.fastq.gz	-	-	-	-	this study	58	B1	fimH32	145	258125	5136177	Escherichia coli	2015	France	Food	ESBL	blaCTX-M-1	Aminoglycoside	Sulfonamide	Tetracycline	Beta_lactam	Diaminopyrimidines	-	-	-	-	-	-	-	-	-	-	-	-	-	-	-	-	-	-	-	-	-	-	-
41711_S55	PRJEB50837	SAMEA12944082	ERR8651454	ftp.sra.ebi.ac.uk/vol1/fastq/ERR865/004/ERR8651454/ERR8651454_1.fastq.gz;ftp.sra.ebi.ac.uk/vol1/fastq/ERR865/004/ERR8651454/ERR8651454_2.fastq.gz	-	-	-	-	this study	135	B2	fimH1460	105	613245	5457062	Escherichia coli	2015	France	Food	AmpC	blaCMY-2	Aminoglycoside	Sulfonamide	Tetracycline	-	-	-	Phenicol	-	-	-	-	-	-	-	-	-	-	-	-	-	-	aac(3)-IVa	-	-	-	-	-	-
41713_S56	PRJEB50837	SAMEA12944083	ERR8651455	ftp.sra.ebi.ac.uk/vol1/fastq/ERR865/005/ERR8651455/ERR8651455_1.fastq.gz;ftp.sra.ebi.ac.uk/vol1/fastq/ERR865/005/ERR8651455/ERR8651455_2.fastq.gz	-	-	-	-	this study	1304	B1	fimH32	56	565016	4949854	Escherichia coli	2015	France	Food	ESBL	blaCTX-M-1	-	Sulfonamide	-	Beta_lactam	Diaminopyrimidines	-	-	-	-	-	-	-	-	-	gyrA.S83L	-	-	-	-	-	-	-	-	-	-	-	-	-
41721_S57	PRJEB50837	SAMEA12944084	ERR8651456	ftp.sra.ebi.ac.uk/vol1/fastq/ERR865/006/ERR8651456/ERR8651456_1.fastq.gz;ftp.sra.ebi.ac.uk/vol1/fastq/ERR865/006/ERR8651456/ERR8651456_2.fastq.gz	-	-	-	-	this study	135	B2	fimH2	112	527030	5262230	Escherichia coli	2015	France	Food	ESBL	blaCTX-M-1	Aminoglycoside	Sulfonamide	-	-	Diaminopyrimidines	-	-	-	-	-	-	-	-	-	-	-	-	-	-	-	-	-	-	-	-	-	-	-
41722_S58	PRJEB50837	SAMEA12944085	ERR8651457	ftp.sra.ebi.ac.uk/vol1/fastq/ERR865/007/ERR8651457/ERR8651457_1.fastq.gz;ftp.sra.ebi.ac.uk/vol1/fastq/ERR865/007/ERR8651457/ERR8651457_2.fastq.gz	-	-	-	-	this study	1056	B1	fimH31	73	463158	5076647	Escherichia coli	2015	France	Food	ESBL	blaCTX-M-1	Aminoglycoside	Sulfonamide	Tetracycline	-	Diaminopyrimidines	-	-	-	-	-	-	-	-	-	gyrA.S83L	-	-	-	-	-	-	-	-	-	-	-	-	-
41726_S59	PRJEB50837	SAMEA12944086	ERR8651458	ftp.sra.ebi.ac.uk/vol1/fastq/ERR865/008/ERR8651458/ERR8651458_1.fastq.gz;ftp.sra.ebi.ac.uk/vol1/fastq/ERR865/008/ERR8651458/ERR8651458_2.fastq.gz	-	-	-	-	this study	1158	E	fimH47	201	374811	5889730	Escherichia coli	2015	France	Food	ESBL	blaSHV-12	Aminoglycoside	Sulfonamide	Tetracycline	Beta_lactam	-	-	Phenicol	-	-	-	Lincosamides	-	-	-	gyrA.S83L, gyrA.D87N, parC.S80I	-	-	-	-	-	-	-	-	-	-	-	-	-
41728_S60	PRJEB50837	SAMEA12944087	ERR8651459	ftp.sra.ebi.ac.uk/vol1/fastq/ERR865/009/ERR8651459/ERR8651459_1.fastq.gz;ftp.sra.ebi.ac.uk/vol1/fastq/ERR865/009/ERR8651459/ERR8651459_2.fastq.gz	-	-	-	-	this study	115	D	fimH270	237	226333	5644255	Escherichia coli	2015	France	Food	ESBL	blaTEM-52B	Aminoglycoside	-	-	-	Diaminopyrimidines	-	-	-	-	-	-	-	-	-	-	-	-	-	-	-	-	-	-	-	-	-	-	-
41735_S61	PRJEB50837	SAMEA12944088	ERR8651460	ftp.sra.ebi.ac.uk/vol1/fastq/ERR865/000/ERR8651460/ERR8651460_1.fastq.gz;ftp.sra.ebi.ac.uk/vol1/fastq/ERR865/000/ERR8651460/ERR8651460_2.fastq.gz	-	-	-	-	this study	155	B1	fimH54	116	310789	4881071	Escherichia coli	2015	France	Food	ESBL	blaTEM-52B	-	-	-	-	-	-	-	-	-	-	-	-	-	-	-	-	-	-	-	-	-	-	-	-	-	-	-	-
41736_S62	PRJEB50837	SAMEA12944089	ERR8651461	ftp.sra.ebi.ac.uk/vol1/fastq/ERR865/001/ERR8651461/ERR8651461_1.fastq.gz;ftp.sra.ebi.ac.uk/vol1/fastq/ERR865/001/ERR8651461/ERR8651461_2.fastq.gz	-	-	-	-	this study	88	C	fimH39	121	342459	5422242	Escherichia coli	2015	France	Food	ESBL	blaCTX-M-1	Aminoglycoside	Sulfonamide	Tetracycline	-	Diaminopyrimidines	Macrolide	-	-	-	-	-	-	-	-	gyrA.S83L	-	-	-	-	-	-	-	-	-	-	-	-	-
41746_S63	PRJEB50837	SAMEA12944090	ERR8651462	ftp.sra.ebi.ac.uk/vol1/fastq/ERR865/002/ERR8651462/ERR8651462_1.fastq.gz;ftp.sra.ebi.ac.uk/vol1/fastq/ERR865/002/ERR8651462/ERR8651462_2.fastq.gz	-	-	-	-	this study	10	A	fimH54	89	404524	4912756	Escherichia coli	2015	France	Food	ESBL	blaCTX-M-1	Aminoglycoside	Sulfonamide	-	-	Diaminopyrimidines	-	-	-	-	-	-	-	-	-	-	-	-	-	-	-	-	-	-	-	-	-	-	-
41756_S64	PRJEB50837	SAMEA12944091	ERR8651463	ftp.sra.ebi.ac.uk/vol1/fastq/ERR865/003/ERR8651463/ERR8651463_1.fastq.gz;ftp.sra.ebi.ac.uk/vol1/fastq/ERR865/003/ERR8651463/ERR8651463_2.fastq.gz	-	-	-	-	this study	1551	E	fimH31	220	417922	5772083	Escherichia coli	2015	France	Food	ESBL	blaCTX-M-1	-	Sulfonamide	Tetracycline	-	-	-	-	-	-	-	-	-	-	-	-	-	-	-	-	-	-	-	-	-	-	-	-	-
41758_S65	PRJEB50837	SAMEA12944092	ERR8651464	ftp.sra.ebi.ac.uk/vol1/fastq/ERR865/004/ERR8651464/ERR8651464_1.fastq.gz;ftp.sra.ebi.ac.uk/vol1/fastq/ERR865/004/ERR8651464/ERR8651464_2.fastq.gz	-	-	-	-	this study	10	A	fimH54	119	198829	5043782	Escherichia coli	2015	France	Food	ESBL	blaCTX-M-1	Aminoglycoside	Sulfonamide	-	-	Diaminopyrimidines	-	-	-	-	-	-	-	-	-	gyrA.D87N	-	-	-	-	-	-	-	-	-	-	-	-	-
41761_S66	PRJEB50837	SAMEA12944093	ERR8651465	ftp.sra.ebi.ac.uk/vol1/fastq/ERR865/005/ERR8651465/ERR8651465_1.fastq.gz;ftp.sra.ebi.ac.uk/vol1/fastq/ERR865/005/ERR8651465/ERR8651465_2.fastq.gz	-	-	-	-	this study	1485	F	fimH58	83	612623	5286554	Escherichia coli	2015	France	Food	ESBL	blaCTX-M-1	Aminoglycoside	Sulfonamide	Tetracycline	Beta_lactam	Diaminopyrimidines	-	-	-	-	-	-	-	-	-	gyrA.S83L, parC.S80I	-	-	-	-	-	-	-	-	-	-	-	-	-
[truncated: 990 more rows]
[truncated: 268 more columns]

## Sheet: Notes
Column labels	Description
Genome_ID	genome identification
[truncated: 38 more rows]
